# Supplementary material for: NGF stimulation alters the transcriptome and surface TrkB expression in axons of dorsal root ganglion neurons
Source: Neurobiol Pain. 2025 Aug 5;18:100194. doi: 10.1016/j.ynpai.2025.100194 (PMC12355597; doi:10.1016/j.ynpai.2025.100194)
Supplement: Supplementary Data 9 [file mmc9.xlsx]

## Sheet: Antibodies
	Host	supplier	order number	Concentration
Donkey Anti-Rabbit IgG Antibody (Cy3®)	donkey	Jackson ImmunoResearch	711-166-152	1:400
Donkey Anti-Mouse IgG H&L (Alexa Fluor® 488) (ab150105)	donkey	Abcam	ab150105	1:400
Anti-68kDa Neurofilament / NF-L antibody (ab9035)	rabbit	Abcam	ab9035	1:1000
Cy5-AffiniPure Donkey Anti-Guinea Pig IgG (H+L)	donkey	Jackson ImmunoResearch	706-175-148	1:400
IL-7 Polyclonal Antibody	rabbit	PeproTech	500-P57	1:1000, 200 μg/ml stock
Anti-Neurofilament H Antibody	chicken	EMD Millipore	AB5539	1:5000
UCHL1/PGP9.5 polyclonal antibody	rabbit	proteintech	14730-1-AP	1:10000 WB
Anti-Histone H3 antibody - Nuclear Marker and ChIP Grade	rabbit	Abcam	ab1791-100	1:10000 WB
Donkey anti-Mouse IgG Antibody (Cy3®)	donkey	Jackson ImmunoResearch	715-165-150	1:400
Donkey Anti-Chicken IgY Antibody (Cy3®)	donkey	Jackson ImmunoResearch	703-165-155	1:400
Synaptophysin 1 antibody	guinea pig	Synaptic Systems	101 308	1:500
Anti-TRPV1 (VR1) Antibody	rabbit	alomone	ACC-030	1:200
Munc13-1 antibody	rabbit	Synaptic Systems	126103	1:500
Donkey Anti-Rabbit IgG Antibody (Alexa Fluor® 488)	donkey	Jackson ImmunoResearch	711-545-152	1:400
Donkey Anti-Chicken IgY Antibody (Alexa Fluor® 488)	donkey	Jackson ImmunoResearch	703-545-155	1:400
Anti-Puromycin, clone 12D10	mouse	Sigma-Aldrich	MABE343	1:200
N-terminus of TrkB	rabbit	Cell Signalling	80E3	1:200
polyclonal rabbit anti-RPL24	rabbit	Thermo Fisher Scientific	PA530157	1:250
monoclonal mouse anti-S6 ribosomal protein	mouse	Thermo Fisher Scientific	MA515123	1:50
donkey anti-rabbit IgG horseradish peroxidase	donkey	Jackson ImmunoResearch	711-035-152	1:10000 WB
anti-Synapsin1	guinea pig	Synaptic Systems	106 011	1:500
