# Supplementary material for: NGF stimulation alters the transcriptome and surface TrkB expression in axons of dorsal root ganglion neurons
Source: Neurobiol Pain. 2025 Aug 5;18:100194. doi: 10.1016/j.ynpai.2025.100194 (PMC12355597; doi:10.1016/j.ynpai.2025.100194)
Supplement: Supplementary Data 11 [file mmc11.xlsx]

## Sheet: NGF STIM Axon vs CTRL Axon
Chr	Start	End	Strand	Combined_exon_length	ID	gene	gene_biotype	GeneID	description	CTRL_axon_1	CTRL_axon_2	CTRL_axon_3	CTRL_axon_4	CTRL_soma_1	CTRL_soma_2	CTRL_soma_3	CTRL_soma_4	STIM_axon_1	STIM_axon_2	STIM_axon_3	STIM_axon_4	STIM_soma_1	STIM_soma_2	STIM_soma_3	STIM_soma_4	CTRL_axon_1_normalized	CTRL_axon_2_normalized	CTRL_axon_3_normalized	CTRL_axon_4_normalized	CTRL_soma_1_normalized	CTRL_soma_2_normalized	CTRL_soma_3_normalized	CTRL_soma_4_normalized	STIM_axon_1_normalized	STIM_axon_2_normalized	STIM_axon_3_normalized	STIM_axon_4_normalized	STIM_soma_1_normalized	STIM_soma_2_normalized	STIM_soma_3_normalized	STIM_soma_4_normalized	baseMean	log2FoldChange	lfcSE	stat	pvalue	padj
NC_000067.7	3172239	3172348	+	110	gene-Gm26206	Gm26206	snRNA	115487594		0	0	0	0	0	0	0	0	0	0	0	0	0	0	0	0	0	0	0	0	0	0	0	0	0	0	0	0	0	0	0	0	0	NA	NA	NA	NA	NA
NC_000067.7	3269956	3741733	-	14824	gene-Xkr4	Xkr4	protein_coding	497097	X-linked Kx blood group related 4	125	482	0	726	1644	1680	974	1197	216	141	370	1298	1178	2094	1030	879	144.182	751.577	0	740.495	793.695	1156.69	716.095	693.999	235.526	320.776	315.885	1073.12	980.266	1679.12	778.934	722.277	693.915	0.20958	0.817893	0.256244	0.797762	0.996784
NC_000067.7	3363896	3448035	+	24933	gene-LOC118567655	LOC118567655	lncRNA	118567655		5	15	366	0	105	25	9	32	54	45	89	0	53	34	14	13	5.76728	23.3893	962.709	0	50.6922	17.2127	6.6169	18.553	58.8814	102.375	75.9832	0	44.1037	27.2637	10.5875	10.6821	88.4261	-1.51516	1.05864	-1.43122	NA	NA
NC_000067.7	3741733	3742701	-	969	gene-LOC108167595	LOC108167595	pseudogene	108167595		24	22	0	320	8	16	13	20	8	3	18	0	10	16	10	9	27.6829	34.3043	0	326.389	3.86227	11.0161	9.55774	11.5956	8.72317	6.82502	15.3674	0	8.32144	12.83	7.56247	7.39533	30.7146	-2.97778	0.917672	-3.24492	0.00117482	0.0584846
NC_000067.7	3854099	3854156	-	58	gene-Gm27396	Gm27396	pseudogene	115487633		0	0	0	0	0	0	0	0	0	0	0	0	0	0	0	0	0	0	0	0	0	0	0	0	0	0	0	0	0	0	0	0	0	NA	NA	NA	NA	NA
NC_000067.7	4185896	4479489	-	12639	gene-Rp1	Rp1	protein_coding	19888	retinitis pigmentosa 1 %28human%29	3	0	0	0	43	5	11	2	0	0	48	0	3	9	17	2	3.46037	0	0	0	20.7597	3.44254	8.08732	1.15956	0	0	40.9797	0	2.49643	7.21687	12.8562	1.64341	6.38138	1.88604	1.11519	1.69123	0.0907935	0.560272
NC_000067.7	4326258	4330737	-	2062	gene-Gm6101	Gm6101	pseudogene	619785	predicted gene 6101	1	0	0	0	1	0	0	0	0	0	0	0	0	0	0	0	1.15346	0	0	0	0.482783	0	0	0	0	0	0	0	0	0	0	0	0.102265	-0.237458	0.945504	-0.251144	0.801703	NA
NC_000067.7	4561151	4567624	-	5695	gene-Sox17	Sox17	protein_coding	20671	SRY %28sex determining region Y%29-box 17	0	0	0	0	1	6	1	3	0	0	0	0	2	3	20	0	0	0	0	0	0.482783	4.13105	0.735211	1.73935	0	0	0	0	1.66429	2.40562	15.1249	0	1.6427	0	1.14411	0	1	NA
NC_000067.7	4593040	4597154	+	3275	gene-Gm7357	Gm7357	pseudogene	664830	predicted gene 7357	2	0	0	0	6	0	1	1	0	0	0	0	2	0	0	0	2.30691	0	0	0	2.8967	0	0.735211	0.579782	0	0	0	0	1.66429	0	0	0	0.511431	-0.586437	1.06944	-0.548358	0.583446	NA
NC_000067.7	4599240	4599346	+	107	gene-Gm22307	Gm22307	snRNA	115487712		0	0	0	0	0	0	0	0	0	0	1	0	0	0	0	0	0	0	0	0	0	0	0	0	0	0	0.853743	0	0	0	0	0	0.053359	0.07771	0.945504	0.082189	0.934496	NA
NC_000067.7	4617369	4679226	-	2114	gene-Gm37323	Gm37323	lncRNA	108167609		0	20	0	0	0	0	1	0	60	0	0	0	0	0	0	0	0	31.1858	0	0	0	0	0.735211	0	65.4238	0	0	0	0	0	0	0	6.08405	0.403528	0.972276	0.415035	NA	NA
NC_000067.7	4665280	4668474	+	602	gene-Gm39586	Gm39586	lncRNA	105243854		0	0	0	0	0	0	0	0	0	0	0	0	0	0	0	0	0	0	0	0	0	0	0	0	0	0	0	0	0	0	0	0	0	NA	NA	NA	NA	NA
NC_000067.7	4673132	4676915	-	1551	gene-Gm46082	Gm46082	lncRNA	108167610		0	0	0	0	0	0	0	0	0	0	0	0	0	0	0	0	0	0	0	0	0	0	0	0	0	0	0	0	0	0	0	0	0	NA	NA	NA	NA	NA
NC_000067.7	4679128	4688028	+	3138	gene-Gm29874	Gm29874	lncRNA	102631571		0	0	0	0	0	0	0	0	1	0	0	0	0	0	0	0	0	0	0	0	0	0	0	0	1.0904	0	0	0	0	0	0	0	0.0681497	0.07771	0.945504	0.082189	0.934496	NA
NC_000067.7	4680467	4681852	+	1386	gene-Gm7369	Gm7369	pseudogene	664853		0	0	0	0	3	1	1	1	0	0	5	0	1	1	1	0	0	0	0	0	1.44835	0.688508	0.735211	0.579782	0	0	4.26872	0	0.832144	0.801874	0.756247	0	0.631927	1.18945	1.13707	1.04607	0.295528	NA
NC_000067.7	4762284	4763847	-	1564	gene-Gm6119	Gm6119	pseudogene	619980	predicted gene 6119	0	0	0	0	5	0	0	0	0	0	0	0	0	0	3	0	0	0	0	0	2.41392	0	0	0	0	0	0	0	0	0	2.26874	0	0.292666	0	0.945504	0	1	NA
NC_000067.7	4805273	4805902	-	630	gene-Gm2053	Gm2053	pseudogene	100039121	predicted gene 2053	0	0	0	0	0	0	0	0	0	0	0	0	0	0	2	0	0	0	0	0	0	0	0	0	0	0	0	0	0	0	1.51249	0	0.0945309	0	0.945504	0	1	NA
NC_000067.7	4841328	4842616	+	1289	gene-Gm6123	Gm6123	pseudogene	620009	predicted gene 6123	74	88	38	264	291	196	130	269	72	60	99	136	118	153	138	227	85.3557	137.217	99.9534	269.271	140.49	134.948	95.5774	155.961	78.5085	136.5	84.5206	112.438	98.193	122.687	104.362	186.527	127.657	-0.526266	0.380761	-1.38214	0.166928	0.706947
NC_000067.7	4843421	4855973	-	7205	gene-Mrpl15	Mrpl15	protein_coding	27395	mitochondrial ribosomal protein L15	787	1140	505	1164	1672	1157	969	2426	1139	952	1576	1798	919	936	1070	1463	907.769	1777.59	1328.33	1187.24	807.213	796.603	712.419	1406.55	1241.96	2165.81	1345.5	1486.5	764.741	750.554	809.184	1202.15	1168.13	0.257304	0.306316	0.839995	0.400911	0.910371
NC_000067.7	4878046	4916958	+	2503	gene-Lypla1	Lypla1	protein_coding	18777	lysophospholipase 1	978	730	352	616	2446	1297	1188	1747	1275	342	1208	1193	1092	1301	1244	1316	1128.08	1138.28	925.884	628.299	1180.89	892.994	873.43	1012.88	1390.25	778.052	1031.32	986.313	908.702	1043.24	940.771	1081.36	996.297	0.132688	0.235125	0.564328	0.572531	0.962182
NC_000067.7	4917069	4918632	+	308	gene-LOC118567656	LOC118567656	lncRNA	118567656		0	0	0	0	1	0	1	2	0	0	0	0	0	0	2	2	0	0	0	0	0.482783	0	0.735211	1.15956	0	0	0	0	0	0	1.51249	1.64341	0.345841	0	1.0658	0	1	NA
NC_000067.7	4927917	4968132	+	2847	gene-Tcea1	Tcea1	protein_coding	21399	transcription elongation factor A %28SII%29 1	1484	524	232	962	2485	1366	1658	2042	1844	378	1671	1696	1310	1230	1442	1492	1711.73	817.067	610.242	981.207	1199.72	940.502	1218.98	1183.91	2010.69	859.952	1426.61	1402.17	1090.11	986.305	1090.51	1225.98	1172.23	0.45754	0.321886	1.42144	0.15519	0.687966
NC_000067.7	4949425	4950970	-	1546	gene-Gm6104	Gm6104	pseudogene	619829	predicted gene 6104	136	369	130	358	968	974	639	1088	345	138	543	911	503	777	663	916	156.87	575.377	341.946	365.148	467.334	670.606	469.8	630.803	376.187	313.951	463.583	753.17	418.569	623.056	501.392	752.68	492.529	0.397577	0.385308	1.03184	0.302147	0.843978
NC_000067.7	4976342	5140528	-	7499	gene-Rgs20	Rgs20	protein_coding	58175	regulator of G-protein signaling 20	41	2	0	362	29	22	28	244	0	0	12	227	10	32	41	133	47.2917	3.11858	0	369.228	14.0007	15.1472	20.5859	141.467	0	0	10.2449	187.672	8.32144	25.66	31.0061	109.287	61.4394	-0.712016	1.09836	-0.648252	0.516822	0.951894
NC_000067.7	5041080	5047476	+	4158	gene-Gm16041	Gm16041	lncRNA	102631647		0	0	0	0	0	0	0	0	0	0	0	0	0	0	0	0	0	0	0	0	0	0	0	0	0	0	0	0	0	0	0	0	0	NA	NA	NA	NA	NA
NC_000067.7	5153201	5233438	+	4357	gene-Atp6v1h	Atp6v1h	protein_coding	108664	ATPase%2C H%2B transporting%2C lysosomal V1 subunit H	2283	3005	2242	3859	8151	7824	5430	11134	3060	1820	3425	5583	4549	6569	5322	7605	2633.34	4685.66	5897.25	3936.05	3935.17	5386.88	3992.19	6455.29	3336.61	4140.51	2924.07	4615.75	3785.43	5267.51	4024.75	6249.05	4454.09	-0.188149	0.293095	-0.641938	0.520913	0.952817
NC_000067.7	5658673	5676357	+	4751	gene-Oprk1	Oprk1	protein_coding	18387	opioid receptor%2C kappa 1	0	0	0	0	119	85	36	2	0	28	0	0	16	51	22	4	0	0	0	0	57.4512	58.5232	26.4676	1.15956	0	63.7002	0	0	13.3143	40.8956	16.6374	3.28681	17.5897	2.20082	1.12847	1.95026	0.0511448	0.436849
NC_000067.7	5983926	5987617	-	3692	gene-Npbwr1	Npbwr1	protein_coding	226304	neuropeptides B/W receptor 1	0	0	0	0	19	19	1	0	0	0	0	0	16	19	9	1	0	0	0	0	9.17288	13.0816	0.735211	0	0	0	0	0	13.3143	15.2356	6.80622	0.821703	3.69797	0	1.14255	0	1	1
NC_000067.7	6234097	6237539	-	1545	gene-Gm46206	Gm46206	lncRNA	108167788		0	0	0	0	1	0	1	5	0	0	0	0	1	0	0	0	0	0	0	0	0.482783	0	0.735211	2.89891	0	0	0	0	0.832144	0	0	0	0.309315	0	0.945504	0	1	NA
NC_000067.7	6284858	6346599	+	8335	gene-Rb1cc1	Rb1cc1	protein_coding	12421	RB1-inducible coiled-coil 1	1882	794	15	3072	5730	3643	3254	3053	1892	594	1844	2954	3628	3284	3026	1836	2170.8	1238.07	39.4553	3133.34	2766.35	2508.23	2392.38	1770.07	2063.03	1351.35	1574.3	2442.22	3019.02	2633.36	2288.4	1508.65	2056.19	0.158129	0.66371	0.238249	0.811688	0.998971
NC_000067.7	6429555	6464955	+	858	gene-Alkal1	Alkal1	protein_coding	620393	ALK and LTK ligand 1	0	0	0	0	25	0	37	12	0	0	0	0	18	0	45	2	0	0	0	0	12.0696	0	27.2028	6.95738	0	0	0	0	14.9786	0	34.0311	1.64341	6.05518	0	1.14316	0	1	1
NC_000067.7	6449628	6453430	-	1665	gene-Gm7417	Gm7417	pseudogene	102631893	predicted gene 7417	4	1	0	0	7	6	12	6	2	2	6	2	4	2	4	4	4.61382	1.55929	0	0	3.37948	4.13105	8.82253	3.47869	2.18079	4.55001	5.12246	1.6535	3.32858	1.60375	3.02499	3.28681	3.17098	0.766865	0.822948	0.93185	0.351414	0.878369
NC_000067.7	6450498	6452616	+	2119	gene-Gm2147	Gm2147	pseudogene	100039302	predicted gene 2147	24	24	4	36	92	56	38	38	50	20	36	61	38	38	42	38	27.6829	37.4229	10.5214	36.7188	44.416	38.5564	27.938	22.0317	54.5198	45.5001	30.7348	50.4318	31.6215	30.4712	31.7624	31.2247	34.4722	0.61051	0.354708	1.72116	0.0852217	0.545989
NC_000067.7	6557455	6931164	+	10065	gene-St18	St18	protein_coding	240690	suppression of tumorigenicity 18	1	0	20	0	33	27	16	0	0	0	0	0	16	7	5	0	1.15346	0	52.6071	0	15.9318	18.5897	11.7634	0	0	0	0	0	13.3143	5.61312	3.78123	0	7.67213	-2.33844	1.14159	-2.04841	0.0405197	0.394047
NC_000067.7	6980688	6981463	+	776	gene-Gm7449	Gm7449	pseudogene	665015	predicted gene 7449	0	0	0	0	0	0	0	0	0	0	0	0	0	0	0	0	0	0	0	0	0	0	0	0	0	0	0	0	0	0	0	0	0	NA	NA	NA	NA	NA
NC_000067.7	6986750	6993866	+	714	gene-Gm37108	Gm37108	pseudogene	102641523		9	7	4	6	14	3	4	10	7	3	7	4	5	2	6	3	10.3811	10.915	10.5214	6.1198	6.75896	2.06552	2.94084	5.79782	7.63277	6.82502	5.9762	3.307	4.16072	1.60375	4.53748	2.46511	5.75053	-0.645102	0.57819	-1.11573	0.264539	0.818468
NC_000067.7	7157301	7243852	+	7477	gene-Pcmtd1	Pcmtd1	protein_coding	319263	protein-L-isoaspartate %28D-aspartate%29 O-methyltransferase domain containing 1	974	543	405	886	2522	2011	1374	1932	535	197	444	990	1404	1514	1411	1444	1123.47	846.693	1065.29	903.69	1217.58	1384.59	1010.18	1120.14	583.362	448.176	379.062	818.483	1168.33	1214.04	1067.06	1186.54	971.043	-0.808955	0.234335	-3.45213	0.000556188	0.0370608
NC_000067.7	7206418	7207035	-	618	gene-Gm26983	Gm26983	pseudogene	108167612		1	0	0	0	2	0	0	1	0	1	0	0	0	0	1	0	1.15346	0	0	0	0.965566	0	0	0.579782	0	2.27501	0	0	0	0	0.756247	0	0.358129	-0.118925	1.07198	-0.110939	0.911665	NA
NC_000067.7	7247899	7249977	+	2079	gene-Gm9826	Gm9826	pseudogene	545302	predicted gene 9826	73	50	31	188	228	126	115	157	59	35	83	48	99	88	112	96	84.2022	77.9644	81.541	191.754	110.075	86.752	84.5492	91.0257	64.3334	79.6252	70.8607	39.684	82.3823	70.5649	84.6997	78.8835	86.181	-0.79262	0.331108	-2.39384	0.0166729	0.259662
NC_000067.7	7336027	7336156	+	130	gene-Gm23274	Gm23274	snoRNA	115485783		0	0	0	0	0	0	0	0	0	0	0	0	0	0	0	0	0	0	0	0	0	0	0	0	0	0	0	0	0	0	0	0	0	NA	NA	NA	NA	NA
NC_000067.7	7384861	7469430	-	14792	gene-Gm26901	Gm26901	lncRNA	102632124		12	0	0	0	24	10	0	23	20	5	10	0	6	4	6	8	13.8415	0	0	0	11.5868	6.88508	0	13.335	21.8079	11.375	8.53743	0	4.99287	3.2075	4.53748	6.57362	6.66751	1.06414	1.04625	1.0171	0.309107	0.847807
NC_000067.7	7481405	7482220	+	816	gene-Gm18984	Gm18984	pseudogene	100418076	predicted gene%2C 18984	0	0	0	0	0	0	0	0	0	0	0	0	0	0	0	0	0	0	0	0	0	0	0	0	0	0	0	0	0	0	0	0	0	NA	NA	NA	NA	NA
NC_000067.7	7734275	7735224	+	950	gene-Rps2-ps2	Rps2-ps2	pseudogene	665069	ribosomal protein S2%2C pseudogene 2	0	0	0	0	0	0	1	0	2	0	0	1	0	0	0	0	0	0	0	0	0	0	0.735211	0	2.18079	0	0	0.82675	0	0	0	0	0.233922	0.392878	0.945504	0.415522	0.67776	NA
NC_000067.7	8178853	8192673	-	678	gene-Gm39589	Gm39589	lncRNA	105243858		0	0	0	0	0	0	0	0	0	0	0	0	0	0	0	0	0	0	0	0	0	0	0	0	0	0	0	0	0	0	0	0	0	NA	NA	NA	NA	NA
NC_000067.7	8429963	9371882	-	10305	gene-Sntg1	Sntg1	protein_coding	71096	syntrophin%2C gamma 1	0	41	136	0	36	64	194	36	10	0	48	275	82	37	172	21	0	63.9308	357.728	0	17.3802	44.0645	142.631	20.8721	10.904	0	40.9797	227.356	68.2358	29.6693	130.074	17.2558	73.1926	-0.395598	1.08269	-0.365384	0.714825	0.988727
NC_000067.7	8861885	8862453	-	569	gene-Gm15452	Gm15452	pseudogene	100039474	predicted gene 15452	30	9	16	10	112	27	27	45	45	1	37	12	45	31	39	38	34.6037	14.0336	42.0857	10.1997	54.0717	18.5897	19.8507	26.0902	49.0678	2.27501	31.5885	9.921	37.4465	24.8581	29.4936	31.2247	27.2125	-0.0592099	0.636077	-0.0930861	0.925835	1
NC_000067.7	8925336	8926558	-	1223	gene-Gm6152	Gm6152	pseudogene	102632599		2	1	0	2	11	2	1	3	1	0	2	0	1	4	1	1	2.30691	1.55929	0	2.03993	5.31061	1.37702	0.735211	1.73935	1.0904	0	1.70749	0	0.832144	3.2075	0.756247	0.821703	1.46774	-0.759524	1.00055	-0.759107	0.447789	NA
NC_000067.7	8926909	8927388	+	480	gene-Gm7445	Gm7445	pseudogene	102632504		0	0	0	0	0	0	0	0	0	0	0	0	0	0	0	0	0	0	0	0	0	0	0	0	0	0	0	0	0	0	0	0	0	NA	NA	NA	NA	NA
NC_000067.7	9032846	9033862	-	1017	gene-Gm7493	Gm7493	pseudogene	102632382		27	20	10	43	75	30	30	48	31	19	31	33	26	24	28	35	31.1433	31.1858	26.3035	43.8585	36.2087	20.6552	22.0563	27.8295	33.8023	43.2251	26.466	27.2828	21.6358	19.245	21.1749	28.7596	28.802	-0.0951637	0.321563	-0.295941	0.767275	0.995088
NC_000067.7	9466892	9468806	-	986	gene-Gm6187	Gm6187	pseudogene	620853		0	0	0	0	1	1	0	1	0	0	0	0	0	1	4	0	0	0	0	0	0.482783	0.688508	0	0.579782	0	0	0	0	0	0.801874	3.02499	0	0.348621	0	1.0598	0	1	NA
NC_000067.7	9507279	9508295	+	602	gene-Gm30719	Gm30719	lncRNA	102632723		0	0	0	0	0	0	0	0	0	0	0	0	0	0	0	0	0	0	0	0	0	0	0	0	0	0	0	0	0	0	0	0	0	NA	NA	NA	NA	NA
NC_000067.7	9520733	9522265	+	1533	gene-Gm7512	Gm7512	pseudogene	665138	predicted gene 7512	0	0	0	0	0	0	0	0	0	0	0	0	0	1	0	0	0	0	0	0	0	0	0	0	0	0	0	0	0	0.801874	0	0	0.0501171	0	0.945504	0	1	NA
NC_000067.7	9528895	9528997	+	103	gene-Gm24765	Gm24765	snRNA	115487601		0	0	0	0	0	0	0	0	0	0	0	0	0	0	0	0	0	0	0	0	0	0	0	0	0	0	0	0	0	0	0	0	0	NA	NA	NA	NA	NA
NC_000067.7	9615633	9617680	+	2048	gene-Rrs1	Rrs1	protein_coding	59014	ribosome biogenesis regulator 1	1504	440	0	574	1492	819	1299	1398	1325	298	1290	1042	983	658	1278	919	1734.8	686.087	0	585.461	720.312	563.888	955.039	810.535	1444.77	677.952	1101.33	861.474	817.998	527.633	966.484	755.145	825.557	0.380723	0.792629	0.480329	0.630993	0.971134
NC_000067.7	9618173	9648195	+	3416	gene-Adhfe1	Adhfe1	protein_coding	76187	alcohol dehydrogenase%2C iron containing%2C 1	0	12	4	0	48	8	16	46	0	30	2	130	22	10	24	14	0	18.7115	10.5214	0	23.1736	5.50806	11.7634	26.67	0	68.2502	1.70749	107.478	18.3072	8.01874	18.1499	11.5038	20.6102	1.91837	1.01581	1.88852	0.0589564	0.468935
NC_000067.7	9631057	9701317	-	1246	gene-2610203C22Rik	2610203C22Rik	lncRNA	72481	RIKEN cDNA 2610203C22 gene	0	0	24	0	25	12	10	10	0	8	10	12	17	4	16	12	0	0	63.1285	0	12.0696	8.26209	7.35211	5.79782	0	18.2001	8.53743	9.921	14.1465	3.2075	12.1	9.86044	10.7864	-0.534274	1.04669	-0.51044	0.609743	0.966244
NC_000067.7	9671492	9697367	+	3187	gene-Vxn	Vxn	protein_coding	76982	vexin	0	0	0	0	2	22	1	67	0	0	0	0	5	29	4	34	0	0	0	0	0.965566	15.1472	0.735211	38.8454	0	0	0	0	4.16072	23.2544	3.02499	27.9379	7.12946	0	1.13087	0	1	1
NC_000067.7	9737632	9770664	-	7445	gene-Mybl1	Mybl1	protein_coding	17864	myeloblastosis oncogene-like 1	126	20	67	84	211	92	105	124	30	19	8	0	109	69	95	61	145.335	31.1858	176.234	85.6771	101.867	63.3427	77.1971	71.8929	32.7119	43.2251	6.82995	0	90.7037	55.3293	71.8435	50.1239	68.9687	-2.15949	0.721267	-2.99403	0.00275318	0.0968398
NC_000067.7	9788847	9818607	-	9749	gene-Vcpip1	Vcpip1	protein_coding	70675	valosin containing protein %28p97%29/p47 complex interacting protein 1	1662	689	774	2286	3066	2601	2275	2216	1866	244	1240	1576	1848	2125	2174	1578	1917.04	1074.35	2035.89	2331.64	1480.21	1790.81	1672.6	1284.8	2034.68	555.102	1058.64	1302.96	1537.8	1703.98	1644.08	1296.65	1545.08	-0.556574	0.35027	-1.58898	0.112064	0.606366
NC_000067.7	9817873	9841481	+	1494	gene-1700034P13Rik	1700034P13Rik	lncRNA	73331	RIKEN cDNA 1700034P13 gene	154	62	30	318	240	209	146	196	156	26	94	144	150	166	131	110	177.632	96.6759	78.9106	324.349	115.868	143.898	107.341	113.637	170.102	59.1502	80.2519	119.052	124.822	133.111	99.0683	90.3873	127.141	-0.640388	0.430126	-1.48884	0.13653	0.652281
NC_000067.7	9846461	9861544	+	3028	gene-Gm39590	Gm39590	lncRNA	105243859		0	0	0	0	0	3	0	0	0	4	0	0	2	5	0	0	0	0	0	0	0	2.06552	0	0	0	9.10003	0	0	1.66429	4.00937	0	0	1.05245	0.727725	0.970343	0.749967	0.453274	NA
NC_000067.7	9852087	9852584	-	498	gene-Gm51615	Gm51615	pseudogene	115487078		11	21	7	12	10	3	1	4	6	12	12	16	2	2	1	1	12.688	32.7451	18.4125	12.2396	4.82783	2.06552	0.735211	2.31913	6.54238	27.3001	10.2449	13.228	1.66429	1.60375	0.756247	0.821703	9.26214	-0.436445	0.585914	-0.744896	0.456334	0.935784
NC_000067.7	9868355	9972795	+	5622	gene-Sgk3	Sgk3	protein_coding	170755	serum/glucocorticoid regulated kinase 3	204	133	111	0	422	421	323	523	285	61	290	267	145	279	260	418	235.305	207.385	291.969	0	203.734	289.862	237.473	303.226	310.763	138.775	247.586	220.742	120.661	223.723	196.624	343.472	223.206	0.283474	0.760788	0.372606	0.709441	0.987074
NC_000067.7	9872333	9872778	-	446	gene-Gm6195	Gm6195	protein_coding	108167613		0	0	0	0	2	1	0	0	1	0	0	0	0	0	0	0	0	0	0	0	0.965566	0.688508	0	0	1.0904	0	0	0	0	0	0	0	0.171529	0.07771	0.945504	0.082189	0.934496	NA
NC_000067.7	9972169	9972783	+	615	gene-Gm2352	Gm2352	pseudogene	100039643	predicted gene 2352	0	0	0	0	0	0	0	1	0	0	0	0	0	0	0	0	0	0	0	0	0	0	0	0.579782	0	0	0	0	0	0	0	0	0.0362364	0	0.945504	0	1	NA
NC_000067.7	9978863	10011179	+	2599	gene-Mcmdc2	Mcmdc2	protein_coding	240697	minichromosome maintenance domain containing 2	0	23	0	0	3	15	6	19	0	0	29	0	1	4	15	16	0	35.8636	0	0	1.44835	10.3276	4.41126	11.0159	0	0	24.7586	0	0.832144	3.2075	11.3437	13.1472	7.27224	-0.296237	1.13136	-0.261842	0.793443	0.99632
NC_000067.7	10012250	10014343	-	407	gene-Snhg6	Snhg6	lncRNA	73824	small nucleolar RNA host gene 6	618	1248	416	1115	339	201	182	447	693	1440	1199	1664	199	150	157	282	712.835	1945.99	1094.23	1137.26	163.663	138.39	133.808	259.162	755.644	3276.01	1023.64	1375.71	165.597	120.281	118.731	231.72	790.792	0.378011	0.460126	0.821539	0.41134	0.914987
NC_000067.7	10012695	10012768	-	74	gene-Snord87	Snord87	snoRNA	266793	small nucleolar RNA%2C C/D box 87	2	0	0	0	0	0	0	0	1	3	1	14	2	2	5	2	2.30691	0	0	0	0	0	0	0	1.0904	6.82502	0.853743	11.5745	1.66429	1.60375	3.78123	1.64341	1.95895	2.08823	1.06139	1.96745	0.0491316	0.428349
NC_000067.7	10030388	10038207	-	4059	gene-Tcf24	Tcf24	protein_coding	100039596	transcription factor 24	0	0	0	0	46	14	21	20	0	0	116	0	38	19	16	10	0	0	0	0	22.208	9.63911	15.4394	11.5956	0	0	99.0342	0	31.6215	15.2356	12.1	8.21703	14.0682	3.11295	1.11107	2.80177	NA	NA
NC_000067.7	10038847	10083766	-	6455	gene-Ppp1r42	Ppp1r42	protein_coding	69312	protein phosphatase 1%2C regulatory subunit 42	0	0	0	0	0	4	0	0	0	0	0	0	1	0	0	3	0	0	0	0	0	2.75403	0	0	0	0	0	0	0.832144	0	0	2.46511	0.378205	0	0.945504	0	1	NA
NC_000067.7	10080039	10080142	-	104	gene-LOC115487608	LOC115487608	snRNA	115487608		0	0	0	0	0	0	0	0	0	0	0	0	0	0	0	0	0	0	0	0	0	0	0	0	0	0	0	0	0	0	0	0	0	NA	NA	NA	NA	NA
NC_000067.7	10094825	10108384	-	1739	gene-Cops5	Cops5	protein_coding	26754	COP9 signalosome subunit 5	2325	3706	1964	5215	6718	5522	4172	8765	2857	2926	5531	5776	3431	4376	4020	6018	2681.78	5778.72	5166.01	5319.12	3243.34	3801.94	3067.3	5081.79	3115.26	6656.67	4722.06	4775.31	2855.09	3509	3040.11	4945.01	4234.91	0.0237817	0.316621	0.0751107	0.940127	1
NC_000067.7	10108194	10206996	+	4927	gene-Cspp1	Cspp1	protein_coding	211660	centrosome and spindle pole associated protein 1	220	90	38	56	422	228	279	216	202	71	222	95	238	184	188	147	253.76	140.336	99.9534	57.1181	203.734	156.98	205.124	125.233	220.26	161.525	189.531	78.5413	198.05	147.545	142.174	120.79	156.291	0.223851	0.429987	0.5206	0.602646	0.964548
NC_000067.7	10207732	10303306	-	7453	gene-Arfgef1	Arfgef1	protein_coding	211673	ADP-ribosylation factor guanine nucleotide-exchange factor 1%28brefeldin A-inhibited%29	602	663	869	766	2442	3286	3010	3239	1466	425	2024	1525	1984	2754	2993	2464	694.38	1033.81	2285.78	781.294	1178.96	2262.44	2212.98	1877.91	1598.52	966.878	1727.98	1260.79	1650.97	2208.36	2263.45	2024.68	1626.82	0.209432	0.375089	0.558352	0.576604	0.962182
NC_000067.7	10366016	10790277	-	3307	gene-Cpa6	Cpa6	protein_coding	329093	carboxypeptidase A6	23	3	0	0	183	82	144	188	2	11	11	145	158	52	81	60	26.5295	4.67786	0	0	88.3493	56.4576	105.87	108.999	2.18079	25.0251	9.39118	119.879	131.479	41.6975	61.256	49.3022	51.9434	1.76071	0.910004	1.93484	0.0530101	0.442849
NC_000067.7	10624238	10624801	-	564	gene-Gm15604	Gm15604	pseudogene	100416202	predicted gene 15604	0	0	0	1	2	0	0	1	0	0	8	1	3	0	0	0	0	0	0	1.01997	0.965566	0	0	0.579782	0	0	6.82995	0.82675	2.49643	0	0	0	0.794903	1.01526	1.12747	0.900474	0.367868	NA
NC_000067.7	10625779	10625885	-	107	gene-Gm25253	Gm25253	snRNA	115487592		0	0	0	0	0	0	0	0	0	0	2	0	0	0	0	0	0	0	0	0	0	0	0	0	0	0	1.70749	0	0	0	0	0	0.106718	0.235294	0.945504	0.248856	0.803472	NA
NC_000067.7	10764640	10765839	+	467	gene-Gm15603	Gm15603	pseudogene	102636010		0	0	0	0	0	0	0	0	0	0	0	0	0	0	0	0	0	0	0	0	0	0	0	0	0	0	0	0	0	0	0	0	0	NA	NA	NA	NA	NA
NC_000067.7	10916320	10939673	+	864	gene-Gm28659	Gm28659	pseudogene	115487491		0	2	0	2	0	0	1	1	3	6	1	2	0	1	0	10	0	3.11858	0	2.03993	0	0	0.735211	0.579782	3.27119	13.65	0.853743	1.6535	0	0.801874	0	8.21703	2.18255	1.20464	1.09753	1.0976	0.272381	0.822664
NC_000067.7	11063496	11373907	+	16371	gene-Prex2	Prex2	protein_coding	109294	phosphatidylinositol-3%2C4%2C5-trisphosphate-dependent Rac exchange factor 2	18	66	0	0	329	161	78	169	0	51	24	0	79	159	78	93	20.7622	102.913	0	0	158.836	110.85	57.3464	97.9831	0	116.025	20.4898	0	65.7394	127.498	58.9873	76.4184	63.3655	0.080672	1.07314	0.0751735	0.940077	1
NC_000067.7	11204335	11204462	-	128	gene-Gm24173	Gm24173	snoRNA	115487671		0	0	0	0	0	0	0	0	0	0	0	0	0	0	0	0	0	0	0	0	0	0	0	0	0	0	0	0	0	0	0	0	0	NA	NA	NA	NA	NA
NC_000067.7	11484121	12046126	+	10143	gene-A830018L16Rik	A830018L16Rik	protein_coding	320492	RIKEN cDNA A830018L16 gene	142	926	618	0	992	1879	858	1408	246	253	386	741	495	1555	805	1208	163.791	1443.9	1625.56	0	478.921	1293.71	630.811	816.333	268.237	575.577	329.545	612.622	411.911	1246.91	608.779	992.617	718.701	-0.694186	0.887284	-0.782372	0.433996	0.924073
NC_000067.7	12049764	12061350	+	6165	gene-Gm30898	Gm30898	lncRNA	102632954		0	10	0	0	4	1	1	11	0	7	0	0	6	4	0	1	0	15.5929	0	0	1.93113	0.688508	0.735211	6.3776	0	15.925	0	0	4.99287	3.2075	0	0.821703	3.14203	-0.0344735	1.14268	-0.030169	0.975932	1
NC_000067.7	12099308	12131257	-	634	gene-Gm30974	Gm30974	lncRNA	102633057		0	0	0	0	0	0	0	0	0	0	0	0	0	0	0	0	0	0	0	0	0	0	0	0	0	0	0	0	0	0	0	0	0	NA	NA	NA	NA	NA
NC_000067.7	12191163	12192256	+	1094	gene-Gm7560	Gm7560	pseudogene	665262	predicted gene 7560	2	2	0	1	12	1	2	2	1	1	1	0	1	2	2	1	2.30691	3.11858	0	1.01997	5.7934	0.688508	1.47042	1.15956	1.0904	2.27501	0.853743	0	0.832144	1.60375	1.51249	0.821703	1.53416	-0.718512	0.98847	-0.726893	0.467291	NA
NC_000067.7	12445160	12445266	+	107	gene-Gm22633	Gm22633	snRNA	115487708		0	0	0	0	0	0	0	0	0	0	2	0	0	0	0	0	0	0	0	0	0	0	0	0	0	0	1.70749	0	0	0	0	0	0.106718	0.235294	0.945504	0.248856	0.803472	NA
NC_000067.7	12493911	12502698	-	395	gene-Gm39591	Gm39591	lncRNA	105243860		0	0	0	0	0	0	0	0	0	0	0	0	0	0	0	0	0	0	0	0	0	0	0	0	0	0	0	0	0	0	0	0	0	NA	NA	NA	NA	NA
NC_000067.7	12496210	12496330	+	121	gene-Mir6341	Mir6341	miRNA	102465961	microRNA 6341	0	0	0	0	0	0	0	0	0	0	0	0	0	0	0	0	0	0	0	0	0	0	0	0	0	0	0	0	0	0	0	0	0	NA	NA	NA	NA	NA
NC_000067.7	12635784	12636814	+	1031	gene-Gm2383	Gm2383	pseudogene	100039709	predicted gene 2383	6	2	0	2	7	0	2	8	1	1	1	1	4	1	0	1	6.92073	3.11858	0	2.03993	3.37948	0	1.47042	4.63825	1.0904	2.27501	0.853743	0.82675	3.32858	0.801874	0	0.821703	1.97284	-1.14004	0.97866	-1.16489	0.244062	0.797375
NC_000067.7	12737787	12743314	+	3200	gene-Gm17644	Gm17644	lncRNA	329096	predicted gene%2C 17644	0	0	0	0	0	0	0	0	0	0	0	0	0	0	0	0	0	0	0	0	0	0	0	0	0	0	0	0	0	0	0	0	0	NA	NA	NA	NA	NA
NC_000067.7	12762421	12946090	+	6788	gene-Sulf1	Sulf1	protein_coding	240725	sulfatase 1	5166	671	763	0	2788	1479	1694	1133	1137	1379	3077	342	2656	642	1322	550	5958.75	1046.28	2006.96	0	1346	1018.3	1245.45	656.893	1239.78	3137.23	2626.97	282.749	2210.18	514.803	999.758	451.937	1546.38	-0.244003	0.941343	-0.259207	0.795475	0.996784
NC_000067.7	12936773	13063043	-	10134	gene-Slco5a1	Slco5a1	protein_coding	240726	solute carrier organic anion transporter family%2C member 5A1	0	227	0	0	127	1011	663	424	0	23	141	8	165	667	576	439	0	353.958	0	0	61.3135	696.081	487.445	245.827	0	52.3251	120.378	6.614	137.304	534.85	435.598	360.728	218.276	-0.50809	1.11163	-0.457067	0.647623	0.974139
NC_000067.7	13132146	13132761	+	616	gene-Gm5250	Gm5250	pseudogene	383490	predicted gene 5250	0	0	0	0	0	0	0	0	0	0	0	0	0	0	0	0	0	0	0	0	0	0	0	0	0	0	0	0	0	0	0	0	0	NA	NA	NA	NA	NA
NC_000067.7	13160912	13175183	-	253	gene-Gm39592	Gm39592	lncRNA	105243861		1	0	0	0	0	0	0	0	0	0	0	0	0	0	0	0	1.15346	0	0	0	0	0	0	0	0	0	0	0	0	0	0	0	0.072091	-0.237458	0.945504	-0.251144	0.801703	NA
NC_000067.7	13183652	13197387	-	2593	gene-Prdm14	Prdm14	protein_coding	383491	PR domain containing 14	0	0	0	0	0	0	1	0	0	0	0	0	0	0	0	0	0	0	0	0	0	0	0.735211	0	0	0	0	0	0	0	0	0	0.0459507	0	0.945504	0	1	NA
NC_000067.7	13209329	13444451	-	15190	gene-Ncoa2	Ncoa2	protein_coding	17978	nuclear receptor coactivator 2	1005	664	9	1330	1753	2643	2052	2163	339	432	784	1833	1657	2263	1929	1459	1159.22	1035.37	23.6732	1356.55	846.319	1819.73	1508.65	1254.07	369.644	982.803	669.335	1515.43	1378.86	1814.64	1458.8	1198.86	1149.5	-0.0147784	0.669863	-0.0220618	0.982399	1
NC_000067.7	13404722	13404833	-	112	gene-Gm23169	Gm23169	snRNA	115487625		0	0	0	0	0	0	0	0	0	0	0	0	0	0	0	0	0	0	0	0	0	0	0	0	0	0	0	0	0	0	0	0	0	NA	NA	NA	NA	NA
NC_000067.7	13446426	13446538	-	113	gene-Gm51852	Gm51852	pseudogene	115487675		0	0	0	0	0	0	0	0	0	0	0	0	0	0	0	0	0	0	0	0	0	0	0	0	0	0	0	0	0	0	0	0	0	NA	NA	NA	NA	NA
NC_000067.7	13462778	13492632	-	217	gene-Gm39595	Gm39595	lncRNA	105243864		0	0	0	0	0	0	0	0	0	0	0	0	0	0	0	0	0	0	0	0	0	0	0	0	0	0	0	0	0	0	0	0	0	NA	NA	NA	NA	NA
NC_000067.7	13506738	13507024	+	287	gene-Gm39600	Gm39600	pseudogene	105243872		0	0	0	0	0	0	0	0	0	0	0	0	1	0	0	0	0	0	0	0	0	0	0	0	0	0	0	0	0.832144	0	0	0	0.052009	0	0.945504	0	1	NA
NC_000067.7	13634917	13660134	-	2943	gene-Tram1	Tram1	protein_coding	72265	translocating chain-associating membrane protein 1	2101	482	543	439	4788	1568	1567	1243	1882	1010	1322	611	2200	1429	1987	724	2423.41	751.577	1428.28	447.765	2311.57	1079.58	1152.08	720.669	2052.13	2297.76	1128.65	505.144	1830.72	1145.88	1502.66	594.913	1335.8	0.228035	0.56558	0.403187	0.686811	0.983209
NC_000067.7	13696117	13731424	-	2585	gene-Lactb2	Lactb2	protein_coding	212442	lactamase%2C beta 2	196	85	33	362	326	204	262	404	245	67	288	372	226	162	247	304	226.077	132.539	86.8017	369.228	157.387	140.456	192.625	234.232	267.147	152.425	245.878	307.551	188.065	129.904	186.793	249.798	204.182	0.241545	0.405222	0.596081	0.551121	0.958184
NC_000067.7	13738962	13772454	+	2573	gene-Xkr9	Xkr9	protein_coding	381246	X-linked Kx blood group related 9	0	5	0	0	4	0	0	0	0	0	11	0	0	0	0	1	0	7.79644	0	0	1.93113	0	0	0	0	0	9.39118	0	0	0	0	0.821703	1.24628	0.104667	0.986171	0.106135	0.915475	NA
NC_000067.7	13844558	13844688	-	131	gene-Gm26273	Gm26273	snoRNA	115485793		0	0	0	0	0	0	0	0	0	0	0	0	0	0	0	0	0	0	0	0	0	0	0	0	0	0	0	0	0	0	0	0	0	NA	NA	NA	NA	NA
NC_000067.7	13855909	13857153	-	1245	gene-Gm5523	Gm5523	transcribed_pseudogene	433273	predicted pseudogene 5523	1	0	0	2	2	1	2	0	6	1	2	0	3	2	2	2	1.15346	0	0	2.03993	0.965566	0.688508	1.47042	0	6.54238	2.27501	1.70749	0	2.49643	1.60375	1.51249	1.64341	1.50618	1.06621	0.993825	1.07283	0.283347	NA
NC_000067.7	13916724	13952197	+	613	gene-Gm31195	Gm31195	lncRNA	102633349		0	0	0	0	0	0	0	0	0	0	0	0	0	0	0	0	0	0	0	0	0	0	0	0	0	0	0	0	0	0	0	0	0	NA	NA	NA	NA	NA
NC_000067.7	14112478	14211612	+	830	gene-Gm39596	Gm39596	lncRNA	105243865		0	0	0	0	0	0	0	0	0	0	0	0	0	0	0	0	0	0	0	0	0	0	0	0	0	0	0	0	0	0	0	0	0	NA	NA	NA	NA	NA
NC_000067.7	14239177	14381259	-	5870	gene-Eya1	Eya1	protein_coding	14048	EYA transcriptional coactivator and phosphatase 1	39	8	516	0	96	64	81	24	133	60	305	0	42	48	87	20	44.9848	12.4743	1357.26	0	46.3472	44.0645	59.5521	13.9148	145.023	136.5	260.392	0	34.9501	38.49	65.7935	16.4341	142.261	-1.02307	1.05401	-0.970639	0.331728	0.865376
NC_000067.7	14823570	14826190	-	1865	gene-Msc	Msc	protein_coding	17681	musculin	52	0	0	0	52	68	52	34	96	22	10	0	16	62	40	49	59.9797	0	0	0	25.1047	46.8185	38.231	19.7126	104.678	50.0501	8.53743	0	13.3143	49.7162	30.2499	40.2634	30.416	0.966193	1.05915	0.912231	0.361647	0.8869
NC_000067.7	14825676	14851198	+	5546	gene-Gm9947	Gm9947	lncRNA	105243866		6	0	0	0	12	16	12	7	2	0	18	0	4	14	12	3	6.92073	0	0	0	5.7934	11.0161	8.82253	4.05847	2.18079	0	15.3674	0	3.32858	11.2262	9.07496	2.46511	5.01589	0.879148	1.0202	0.861742	0.38883	0.905928
NC_000067.7	14909491	14910497	-	1007	gene-Smt3h2-ps4	Smt3h2-ps4	pseudogene	114607	SMT3 suppressor of mif two 3 homolog 2%2C pseudogene 4 %28S. cerevisiae%29	447	339	183	188	788	462	357	536	436	435	561	377	388	365	386	331	515.595	528.599	481.355	191.754	380.433	318.091	262.47	310.763	475.413	989.628	478.95	311.685	322.872	292.684	291.911	271.984	401.512	0.380219	0.371701	1.02292	0.306347	0.845726
NC_000067.7	14939982	14940262	+	281	gene-Gm33500	Gm33500	pseudogene	102636435		0	0	0	0	0	0	0	0	0	0	0	0	0	0	0	0	0	0	0	0	0	0	0	0	0	0	0	0	0	0	0	0	0	NA	NA	NA	NA	NA
NC_000067.7	14942868	14989086	-	4267	gene-Trpa1	Trpa1	protein_coding	277328	transient receptor potential cation channel%2C subfamily A%2C member 1	0	0	0	0	16	1	5	2	0	0	0	341	9	9	14	8	0	0	0	0	7.72453	0.688508	3.67605	1.15956	0	0	0	281.922	7.4893	7.21687	10.5875	6.57362	20.4399	3.92095	1.1349	3.45487	NA	NA
NC_000067.7	15089264	15089383	-	120	gene-Gm26345	Gm26345	pseudogene	115485804		0	0	0	0	0	0	0	0	0	0	0	0	0	0	0	0	0	0	0	0	0	0	0	0	0	0	0	0	0	0	0	0	0	NA	NA	NA	NA	NA
NC_000067.7	15137257	15137782	+	526	gene-Gm5048	Gm5048	pseudogene	269105		11	10	1	6	24	3	4	14	6	9	12	3	3	9	4	5	12.688	15.5929	2.63035	6.1198	11.5868	2.06552	2.94084	8.11694	6.54238	20.4751	10.2449	2.48025	2.49643	7.21687	3.02499	4.10852	7.39566	-0.0219739	0.702396	-0.0312842	0.975043	1
NC_000067.7	15338828	15340039	-	1212	gene-Gm10566	Gm10566	pseudogene	100039959	predicted gene 10566	4	2	0	4	2	2	0	6	1	5	2	8	6	0	1	1	4.61382	3.11858	0	4.07986	0.965566	1.37702	0	3.47869	1.0904	11.375	1.70749	6.614	4.99287	0	0.756247	0.821703	2.81195	0.516506	0.941231	0.548756	0.583173	0.962638
NC_000067.7	15357149	15793975	+	16777	gene-Kcnb2	Kcnb2	protein_coding	98741	potassium voltage gated channel%2C Shab-related subfamily%2C member 2	93	1152	929	4105	1945	3075	1625	2657	474	389	1018	2923	1264	2544	1622	2091	107.271	1796.3	2443.6	4186.96	939.013	2117.16	1194.72	1540.48	516.848	884.977	869.111	2416.59	1051.83	2039.97	1226.63	1718.18	1565.6	-0.783422	0.666605	-1.17524	0.239898	0.792073
NC_000067.7	15625741	15637402	-	8647	gene-Gm51616	Gm51616	lncRNA	115487079		0	0	0	0	2	0	0	0	0	0	0	0	0	0	3	4	0	0	0	0	0.965566	0	0	0	0	0	0	0	0	0	2.26874	3.28681	0.40757	0	0.945504	0	1	NA
NC_000067.7	15641449	15656681	-	157	gene-Gm51617	Gm51617	lncRNA	115487080		0	0	0	0	0	0	0	0	0	0	0	0	0	0	0	0	0	0	0	0	0	0	0	0	0	0	0	0	0	0	0	0	0	NA	NA	NA	NA	NA
NC_000067.7	15756159	15756270	-	112	gene-Gm25227	Gm25227	pseudogene	115485805		0	0	0	0	0	0	0	0	0	0	0	0	0	0	0	0	0	0	0	0	0	0	0	0	0	0	0	0	0	0	0	0	0	NA	NA	NA	NA	NA
NC_000067.7	15828056	15828187	+	132	gene-Gm25168	Gm25168	snoRNA	115485792		0	0	0	0	2	0	0	0	0	0	0	0	0	0	0	0	0	0	0	0	0.965566	0	0	0	0	0	0	0	0	0	0	0	0.0603479	0	0.945504	0	1	NA
NC_000067.7	15830137	15830513	-	377	gene-Gm6060	Gm6060	pseudogene	606528	predicted gene 6060	1	0	0	2	5	1	2	3	1	1	1	0	1	1	1	1	1.15346	0	0	2.03993	2.41392	0.688508	1.47042	1.73935	1.0904	2.27501	0.853743	0	0.832144	0.801874	0.756247	0.821703	1.05854	-0.153113	1.01695	-0.150561	0.880322	NA
NC_000067.7	15875634	15914276	+	3354	gene-Terf1	Terf1	protein_coding	21749	telomeric repeat binding factor 1	91	88	131	180	333	129	136	145	76	53	155	451	112	140	135	161	104.964	137.217	344.576	183.594	160.767	88.8175	99.9887	84.0684	82.8701	120.575	132.33	372.864	93.2002	112.262	102.093	132.294	147.03	-0.101988	0.473448	-0.215415	0.829444	1
NC_000067.7	15924086	15962946	-	2748	gene-Sbspon	Sbspon	protein_coding	226866	somatomedin B and thrombospondin%2C type 1 domain containing	124	1	0	0	707	30	12	4	83	14	0	0	83	86	7	12	143.028	1.55929	0	0	341.328	20.6552	8.82253	2.31913	90.5029	31.8501	0	0	69.068	68.9612	5.29373	9.86044	49.578	-0.13077	1.13439	-0.115278	0.908225	1
NC_000067.7	15975429	15977988	+	1959	gene-Gm31523	Gm31523	lncRNA	102633776		0	0	0	0	3	0	0	0	0	0	0	0	0	0	0	0	0	0	0	0	1.44835	0	0	0	0	0	0	0	0	0	0	0	0.0905218	0	0.945504	0	1	NA
NC_000067.7	16136198	16163549	-	1849	gene-4930444P10Rik	4930444P10Rik	protein_coding	75799	RIKEN cDNA 4930444P10 gene	0	2	0	60	5	7	1	10	0	0	0	4	0	2	4	6	0	3.11858	0	61.198	2.41392	4.81955	0.735211	5.79782	0	0	0	3.307	0	1.60375	3.02499	4.93022	5.68431	-2.59535	1.10612	-2.34637	NA	NA
NC_000067.7	16171519	16174657	-	934	gene-Rpl7	Rpl7	protein_coding	19989	ribosomal protein L7	5065	2238	2908	2059	6273	2739	2964	5017	4727	1713	3869	2839	3574	2265	3075	2947	5842.25	3489.69	7649.07	2100.11	3028.5	1885.82	2179.16	2908.77	5154.3	3897.09	3303.13	2347.14	2974.08	1816.25	2325.46	2421.56	3332.65	-0.365257	0.380038	-0.961109	0.336498	0.867918
NC_000067.7	16176106	16202774	+	2295	gene-Rdh10	Rdh10	protein_coding	98711	retinol dehydrogenase 10 %28all-trans%29	253	58	6	0	1154	261	422	292	63	38	350	179	605	184	389	163	291.824	90.4387	15.7821	0	557.132	179.701	310.259	169.296	68.6949	86.4502	298.81	147.988	503.447	147.545	294.18	133.938	205.968	0.48385	0.868024	0.557416	0.577243	0.962266
NC_000067.7	16299027	16591228	-	9867	gene-Stau2	Stau2	protein_coding	29819	staufen double-stranded RNA binding protein 2	1143	1298	200	2134	2581	3250	2506	4558	1480	694	1781	1896	1650	2616	2254	3056	1318.4	2023.96	526.071	2176.61	1246.06	2237.65	1842.44	2642.65	1613.79	1578.85	1520.52	1567.52	1373.04	2097.7	1704.58	2511.12	1748.81	0.0521833	0.385106	0.135504	0.892214	1
NC_000067.7	16323811	16333749	+	955	gene-Gm7568	Gm7568	lncRNA	102634042		0	0	0	0	0	0	0	0	0	0	0	0	0	0	0	0	0	0	0	0	0	0	0	0	0	0	0	0	0	0	0	0	0	NA	NA	NA	NA	NA
NC_000067.7	16366982	16384958	-	13261	gene-C130013N14Rik	C130013N14Rik	lncRNA	115487081		0	1	0	0	4	11	0	7	2	2	0	3	3	0	0	1	0	1.55929	0	0	1.93113	7.57358	0	4.05847	2.18079	4.55001	0	2.48025	2.49643	0	0	0.821703	1.72823	1.2733	1.10708	1.15014	0.250085	0.801136
NC_000067.7	16611012	16689676	-	15777	gene-Ube2w	Ube2w	protein_coding	66799	ubiquitin-conjugating enzyme E2W %28putative%29	837	817	196	1135	2453	1848	1400	2290	1218	806	1688	1929	1380	1486	1342	1683	965.442	1273.94	515.549	1157.66	1184.27	1272.36	1029.29	1327.7	1328.1	1833.66	1441.12	1594.8	1148.36	1191.59	1014.88	1382.93	1228.85	0.651158	0.253868	2.56495	0.0103191	0.201742
NC_000067.7	16711949	16727652	-	3064	gene-Eloc	Eloc	protein_coding	67923	elongin C	1454	2442	1023	2897	4106	3154	2201	3797	2048	2122	3153	4125	2130	2452	2417	2874	1677.12	3807.78	2690.85	2954.84	1982.31	2171.55	1618.2	2201.43	2233.13	4827.56	2691.85	3410.35	1772.47	1966.2	1827.85	2361.57	2512.19	0.237401	0.289962	0.818732	0.412939	0.915509
NC_000067.7	16727776	16732502	+	2788	gene-D030040B21Rik	D030040B21Rik	lncRNA	329101	RIKEN cDNA D030040B21 gene	0	3	0	0	1	0	0	1	0	0	0	0	0	0	2	1	0	4.67786	0	0	0.482783	0	0	0.579782	0	0	0	0	0	0	1.51249	0.821703	0.504664	-0.850562	1.07092	-0.794233	0.42706	NA
NC_000067.7	16735415	16748501	+	2092	gene-Tmem70	Tmem70	protein_coding	70397	transmembrane protein 70	791	547	287	0	1721	1130	1243	2055	744	418	790	536	1039	970	1095	1395	912.383	852.931	754.911	0	830.87	778.014	913.867	1191.45	811.255	950.953	674.457	443.138	864.598	777.818	828.09	1146.28	795.688	0.163681	0.809575	0.202182	0.839774	1
NC_000067.7	16758680	16779829	+	603	gene-Ly96	Ly96	protein_coding	17087	lymphocyte antigen 96	133	24	503	84	246	85	99	110	237	54	76	142	124	63	100	73	153.41	37.4229	1323.07	85.6771	118.765	58.5232	72.7859	63.776	258.424	122.85	64.8845	117.399	103.186	50.5181	75.6247	59.9843	172.894	-1.33468	0.736053	-1.81329	0.0697869	0.506805
NC_000067.7	16884471	16918406	+	415	gene-LOC118567657	LOC118567657	lncRNA	118567657		0	0	0	0	0	0	0	0	0	0	0	0	0	0	0	0	0	0	0	0	0	0	0	0	0	0	0	0	0	0	0	0	0	NA	NA	NA	NA	NA
NC_000067.7	17012328	17168132	-	5071	gene-Jph1	Jph1	protein_coding	57339	junctophilin 1	106	37	0	740	187	109	125	140	103	33	199	583	77	99	114	102	122.266	57.6937	0	754.775	90.2804	75.0473	91.9013	81.1694	112.311	75.0752	169.895	481.995	64.0751	79.3856	86.2121	83.8137	151.619	-0.133264	0.840624	-0.15853	0.874039	1
NC_000067.7	17168177	17199195	+	3400	gene-Gm46085	Gm46085	lncRNA	108167615		0	0	0	0	1	2	2	14	0	0	0	0	1	4	0	9	0	0	0	0	0.482783	1.37702	1.47042	8.11694	0	0	0	0	0.832144	3.2075	0	7.39533	1.43013	0	1.14406	0	1	NA
NC_000067.7	17168797	17194799	-	742	gene-Gm31982	Gm31982	lncRNA	102634387		0	0	0	0	1	0	2	4	0	0	0	0	0	1	0	0	0	0	0	0	0.482783	0	1.47042	2.31913	0	0	0	0	0	0.801874	0	0	0.317138	0	0.946874	0	1	NA
NC_000067.7	17202028	17234495	+	6228	gene-Gdap1	Gdap1	protein_coding	14545	ganglioside-induced differentiation-associated-protein 1	540	1950	416	4538	3421	4613	3272	5255	147	554	1784	4900	1955	4057	3233	4287	622.866	3040.61	1094.23	4628.61	1651.6	3176.09	2405.61	3046.75	160.288	1260.35	1523.08	4051.08	1626.84	3253.2	2444.95	3522.64	2344.3	-0.383012	0.674427	-0.567907	0.570098	0.962106
NC_000067.7	17238626	17243333	+	3946	gene-Gm28784	Gm28784	lncRNA	102634541		0	0	0	0	2	0	0	0	0	0	12	0	0	0	0	0	0	0	0	0	0.965566	0	0	0	0	0	10.2449	0	0	0	0	0	0.700656	1.00672	0.951156	1.05841	0.289867	NA
NC_000067.7	17273194	17275801	+	472	gene-Gm39597	Gm39597	lncRNA	105243867		0	0	0	0	0	0	0	0	0	0	0	0	0	0	0	0	0	0	0	0	0	0	0	0	0	0	0	0	0	0	0	0	0	NA	NA	NA	NA	NA
NC_000067.7	17464865	17465885	+	1021	gene-Gm5251	Gm5251	pseudogene	383495	predicted gene 5251	0	0	0	0	1	0	0	0	0	0	17	0	0	0	2	0	0	0	0	0	0.482783	0	0	0	0	0	14.5136	0	0	0	1.51249	0	1.03181	1.10539	0.953867	1.15885	0.246517	NA
NC_000067.7	17467514	17471564	-	3907	gene-Rbm6-ps1	Rbm6-ps1	pseudogene	108212	RNA binding motif protein 6%2C pseudogene 1	3	4	4	0	27	23	12	12	7	6	12	14	4	20	12	14	3.46037	6.23715	10.5214	0	13.0351	15.8357	8.82253	6.95738	7.63277	13.65	10.2449	11.5745	3.32858	16.0375	9.07496	11.5038	9.2448	1.15711	0.65374	1.76999	0.0767285	0.523198
NC_000067.7	17499063	17499795	-	733	gene-Gm6075	Gm6075	pseudogene	606716	predicted gene 6075	0	1	0	4	2	0	0	2	0	0	0	0	0	0	0	0	0	1.55929	0	4.07986	0.965566	0	0	1.15956	0	0	0	0	0	0	0	0	0.485268	-0.845801	0.982677	-0.860711	0.389397	NA
NC_000067.7	17590225	17590335	+	111	gene-Gm25166	Gm25166	pseudogene	115485812		0	0	0	0	0	0	0	0	0	0	0	0	0	0	0	0	0	0	0	0	0	0	0	0	0	0	0	0	0	0	0	0	0	NA	NA	NA	NA	NA
NC_000067.7	17672064	17701163	+	7211	gene-Pi15	Pi15	protein_coding	94227	peptidase inhibitor 15	0	0	0	0	5	1	4	0	0	0	0	0	3	10	2	1	0	0	0	0	2.41392	0.688508	2.94084	0	0	0	0	0	2.49643	8.01874	1.51249	0.821703	1.18079	0	1.14338	0	1	NA
NC_000067.7	17685307	17711606	-	5489	gene-Gm28154	Gm28154	lncRNA	102634738		0	0	0	0	2	5	6	2	0	1	0	0	1	4	4	2	0	0	0	0	0.965566	3.44254	4.41126	1.15956	0	2.27501	0	0	0.832144	3.2075	3.02499	1.64341	1.31012	0.253327	1.10404	0.229455	0.818516	NA
NC_000067.7	17746251	17797870	-	2264	gene-Gm16070	Gm16070	lncRNA	102634913	predicted gene 16070	0	4	25	0	10	16	8	8	0	2	0	16	4	10	6	13	0	6.23715	65.7588	0	4.82783	11.0161	5.88169	4.63825	0	4.55001	0	13.228	3.32858	8.01874	4.53748	10.6821	8.91905	-1.3812	1.05251	-1.3123	0.189418	0.735112
NC_000067.7	17797255	17840350	+	8067	gene-Crispld1	Crispld1	protein_coding	83691	cysteine-rich secretory protein LCCL domain containing 1	0	68	1	0	235	292	194	61	0	10	26	432	54	206	128	72	0	106.032	2.63035	0	113.454	201.044	142.631	35.3667	0	22.7501	22.1973	357.156	44.9358	165.186	96.7996	59.1626	85.5841	1.20407	1.0766	1.11841	0.263393	0.817781
NC_000067.7	18017226	18019871	+	2646	gene-Gm7690	Gm7690	pseudogene	665564	predicted gene 7690	5	0	0	1	20	10	6	6	2	0	2	2	5	3	6	4	5.76728	0	0	1.01997	9.65566	6.88508	4.41126	3.47869	2.18079	0	1.70749	1.6535	4.16072	2.40562	4.53748	3.28681	3.1969	-0.289588	0.858319	-0.337389	0.735824	0.992217
NC_000067.7	18185113	18216126	-	1732	gene-Crisp4	Crisp4	protein_coding	78081	cysteine-rich secretory protein 4	0	0	0	0	0	0	0	0	0	0	0	0	0	0	0	0	0	0	0	0	0	0	0	0	0	0	0	0	0	0	0	0	0	NA	NA	NA	NA	NA
NC_000067.7	18280277	18293788	-	222	gene-Defb44-ps	Defb44-ps	transcribed_pseudogene	654454	defensin beta 44%2C pseudogene	0	0	0	0	0	0	0	0	0	0	0	0	0	0	0	0	0	0	0	0	0	0	0	0	0	0	0	0	0	0	0	0	0	NA	NA	NA	NA	NA
NC_000067.7	18306626	18307700	-	362	gene-Defb18	Defb18	protein_coding	654460	defensin beta 18	0	0	0	0	0	0	0	0	0	0	0	0	0	0	0	0	0	0	0	0	0	0	0	0	0	0	0	0	0	0	0	0	0	NA	NA	NA	NA	NA
NC_000067.7	18321202	18335362	-	745	gene-Defb41	Defb41	protein_coding	77673	defensin beta 41	0	0	0	0	0	0	0	0	0	0	0	0	0	0	0	0	0	0	0	0	0	0	0	0	0	0	0	0	0	0	0	0	0	NA	NA	NA	NA	NA
NC_000067.7	19039982	19040057	-	76	gene-Gm24075	Gm24075	pseudogene	115485820		0	0	0	0	0	0	0	0	0	0	0	0	0	0	0	0	0	0	0	0	0	0	0	0	0	0	0	0	0	0	0	0	0	NA	NA	NA	NA	NA
NC_000067.7	19107520	19107729	+	210	gene-Gm28343	Gm28343	protein_coding	108167808		0	0	0	0	0	0	0	0	0	0	0	0	0	0	0	0	0	0	0	0	0	0	0	0	0	0	0	0	0	0	0	0	0	NA	NA	NA	NA	NA
NC_000067.7	19133524	19175064	-	918	gene-Gm15825	Gm15825	lncRNA	102635013	predicted gene 15825	0	1	0	0	0	0	0	1	0	8	0	0	0	0	0	4	0	1.55929	0	0	0	0	0	0.579782	0	18.2001	0	0	0	0	0	3.28681	1.47662	0.967172	0.995397	0.971644	0.331228	NA
NC_000067.7	19173246	19244172	+	10272	gene-Tfap2d	Tfap2d	protein_coding	226896	transcription factor AP-2%2C delta	0	0	0	0	2	0	0	0	0	0	2	0	0	0	0	0	0	0	0	0	0.965566	0	0	0	0	0	1.70749	0	0	0	0	0	0.167066	0.235294	0.945504	0.248856	0.803472	NA
NC_000067.7	19279132	19309069	+	9245	gene-Tfap2b	Tfap2b	protein_coding	21419	transcription factor AP-2 beta	82	0	52	14	72	26	15	2	89	11	25	3	28	34	38	5	94.5833	0	136.778	14.2795	34.7604	17.9012	11.0282	1.15956	97.0452	25.0251	21.3436	2.48025	23.3	27.2637	28.7374	4.10852	33.7371	-0.59393	0.945808	-0.62796	0.53003	0.955106
NC_000067.7	19390405	19390943	-	539	gene-LOC118567642	LOC118567642	pseudogene	118567642		0	0	0	0	0	0	0	0	0	0	0	0	0	0	0	0	0	0	0	0	0	0	0	0	0	0	0	0	0	0	0	0	0	NA	NA	NA	NA	NA
NC_000067.7	19676313	19706958	+	369	gene-Gm32651	Gm32651	lncRNA	102635266		0	0	0	0	0	0	0	0	0	0	0	0	0	0	0	0	0	0	0	0	0	0	0	0	0	0	0	0	0	0	0	0	0	NA	NA	NA	NA	NA
NC_000067.7	20128003	20688306	-	15294	gene-Pkhd1	Pkhd1	protein_coding	241035	polycystic kidney and hepatic disease 1	0	0	0	0	2	0	3	6	0	0	0	0	8	2	0	2	0	0	0	0	0.965566	0	2.20563	3.47869	0	0	0	0	6.65716	1.60375	0	1.64341	1.03464	0	1.13764	0	1	NA
NC_000067.7	20426678	20462524	+	786	gene-4930486I03Rik	4930486I03Rik	lncRNA	75028	RIKEN cDNA 4930486I03 gene	0	0	0	0	0	0	0	0	0	0	0	0	0	0	0	0	0	0	0	0	0	0	0	0	0	0	0	0	0	0	0	0	0	NA	NA	NA	NA	NA
NC_000067.7	20514445	20514936	-	492	gene-Gm15795	Gm15795	pseudogene	115487082		1	1	0	1	2	0	0	1	1	0	1	0	0	0	1	0	1.15346	1.55929	0	1.01997	0.965566	0	0	0.579782	1.0904	0	0.853743	0	0	0	0.756247	0	0.498653	-0.529908	1.13088	-0.46858	0.63937	NA
NC_000067.7	20515035	20515136	-	102	gene-Gm24162	Gm24162	snRNA	115487586		0	0	0	0	0	0	0	0	0	0	0	0	0	0	0	0	0	0	0	0	0	0	0	0	0	0	0	0	0	0	0	0	0	NA	NA	NA	NA	NA
NC_000067.7	20740106	20753182	+	521	gene-Lincmd1	Lincmd1	lncRNA	105661730	long intergenic non-protein coding RNA of muscle differentiation 1	0	0	0	0	0	0	0	0	0	0	0	0	0	0	0	0	0	0	0	0	0	0	0	0	0	0	0	0	0	0	0	0	0	NA	NA	NA	NA	NA
NC_000067.7	20749234	20749306	+	73	gene-Mir206	Mir206	miRNA	387202	microRNA 206	0	0	0	0	0	0	0	0	0	0	0	0	0	0	0	0	0	0	0	0	0	0	0	0	0	0	0	0	0	0	0	0	0	NA	NA	NA	NA	NA
NC_000067.7	20752993	20753111	+	119	gene-Mir133b	Mir133b	miRNA	723817	microRNA 133b	0	0	0	0	0	0	0	0	0	0	0	0	0	0	0	0	0	0	0	0	0	0	0	0	0	0	0	0	0	0	0	0	0	NA	NA	NA	NA	NA
NC_000067.7	20801129	20804720	+	1171	gene-Il17a	Il17a	protein_coding	16171	interleukin 17A	0	0	0	0	0	0	0	0	0	0	0	0	0	0	0	0	0	0	0	0	0	0	0	0	0	0	0	0	0	0	0	0	0	NA	NA	NA	NA	NA
NC_000067.7	20847370	20855498	-	1958	gene-Il17f	Il17f	protein_coding	257630	interleukin 17F	0	0	0	0	0	0	0	2	0	0	0	0	0	0	0	0	0	0	0	0	0	0	0	1.15956	0	0	0	0	0	0	0	0	0.0724727	0	0.945504	0	1	NA
NC_000067.7	20873188	20890536	-	3035	gene-Mcm3	Mcm3	protein_coding	17215	minichromosome maintenance complex component 3	628	75	13	724	1712	374	429	225	138	212	520	0	547	493	519	83	724.37	116.947	34.1946	738.455	826.525	257.502	315.405	130.451	150.475	482.301	443.947	0	455.183	395.324	392.492	68.2014	345.736	-0.461484	0.934171	-0.494004	0.621304	0.96873
NC_000067.7	20912759	20912890	-	132	gene-Gm24723	Gm24723	snoRNA	115485821		0	0	0	0	0	0	0	0	0	0	0	0	0	0	0	0	0	0	0	0	0	0	0	0	0	0	0	0	0	0	0	0	0	NA	NA	NA	NA	NA
NC_000067.7	20958874	20960697	-	1120	gene-6720483E21Rik	6720483E21Rik	lncRNA	77741	RIKEN cDNA 6720483E21 gene	0	33	0	0	20	5	11	17	0	0	0	0	9	15	9	8	0	51.4565	0	0	9.65566	3.44254	8.08732	9.85629	0	0	0	0	7.4893	12.0281	6.80622	6.57362	7.21222	-3.16891	1.09951	-2.88211	NA	NA
NC_000067.7	20960772	21009874	+	5516	gene-Paqr8	Paqr8	protein_coding	74229	progestin and adipoQ receptor family member VIII	785	895	39	703	1404	2465	1730	1892	12	278	1311	2234	687	2038	1612	1671	905.462	1395.56	102.584	717.036	677.828	1697.17	1271.91	1096.95	13.0848	632.452	1119.26	1846.96	571.683	1634.22	1219.07	1373.07	1017.14	0.181716	0.780664	0.232771	0.815939	0.998971
NC_000067.7	20985634	20985764	-	131	gene-Gm24171	Gm24171	snoRNA	115485789		0	0	0	0	0	0	0	0	0	0	0	0	0	0	0	0	0	0	0	0	0	0	0	0	0	0	0	0	0	0	0	0	0	NA	NA	NA	NA	NA
NC_000067.7	20995781	21029440	-	795	gene-Gm51618	Gm51618	lncRNA	115487083		0	0	0	0	0	0	0	0	0	0	0	0	0	0	0	0	0	0	0	0	0	0	0	0	0	0	0	0	0	0	0	0	0	NA	NA	NA	NA	NA
NC_000067.7	21021776	21061065	+	2356	gene-Efhc1	Efhc1	protein_coding	71877	EF-hand domain %28C-terminal%29 containing 1	0	44	353	0	98	99	92	98	344	11	32	167	59	74	77	75	0	68.6087	928.515	0	47.3127	68.1623	67.6394	56.8186	375.096	25.0251	27.3198	138.067	49.0965	59.3387	58.231	61.6277	126.929	-0.607235	1.03129	-0.588809	0.555989	0.958408
NC_000067.7	21071621	21149449	-	1390	gene-Tram2	Tram2	protein_coding	170829	translocating chain-associating membrane protein 2	110	0	0	0	55	36	100	51	90	18	48	0	118	38	79	25	126.88	0	0	0	26.5531	24.7863	73.5211	29.5689	98.1356	40.9501	40.9797	0	98.193	30.4712	59.7435	20.5426	41.8953	0.329148	1.07685	0.305658	0.759865	0.993948
NC_000067.7	21236609	21300391	+	1518	gene-Tmem14a	Tmem14a	protein_coding	75712	transmembrane protein 14A	192	174	26	120	480	451	364	511	176	119	358	156	256	300	286	376	221.463	271.316	68.3892	122.396	231.736	310.517	267.617	296.268	191.91	270.726	305.64	128.973	213.029	240.562	216.287	308.96	229.112	0.370319	0.385742	0.960016	0.337047	0.868358
NC_000067.7	21259270	21263547	-	978	gene-Gm32947	Gm32947	lncRNA	102635667		0	0	0	0	0	0	1	0	0	0	0	0	0	0	0	2	0	0	0	0	0	0	0.735211	0	0	0	0	0	0	0	0	1.64341	0.148664	0	0.945504	0	1	NA
NC_000067.7	21277752	21341909	-	1142	gene-Gm28836	Gm28836	lncRNA	102635593		0	0	0	0	1	0	5	2	0	9	0	0	2	0	1	4	0	0	0	0	0.482783	0	3.67605	1.15956	0	20.4751	0	0	1.66429	0	0.756247	3.28681	1.9688	1.88734	1.13811	1.65831	0.0972559	0.578077
NC_000067.7	21310789	21335799	+	1630	gene-Gsta3	Gsta3	protein_coding	14859	glutathione S-transferase%2C alpha 3	0	0	7	0	8	2	9	12	0	0	0	0	10	9	4	13	0	0	18.4125	0	3.86227	1.37702	6.6169	6.95738	0	0	0	0	8.32144	7.21687	3.02499	10.6821	4.15447	-2.35153	1.09414	-2.1492	0.0316182	0.353419
NC_000067.7	21342532	21343326	+	795	gene-Gm7094	Gm7094	protein_coding	101056100		6	3	0	0	2	2	0	0	8	3	0	6	3	0	2	2	6.92073	4.67786	0	0	0.965566	1.37702	0	0	8.72317	6.82502	0	4.9605	2.49643	0	1.51249	1.64341	2.50639	0.574461	1.03722	0.55385	0.579682	0.962503
NC_000067.7	21355470	21368536	-	1148	gene-Gm4956	Gm4956	transcribed_pseudogene	241041	predicted gene 4956	0	0	0	0	0	0	0	0	0	0	0	0	0	0	0	0	0	0	0	0	0	0	0	0	0	0	0	0	0	0	0	0	0	NA	NA	NA	NA	NA
NC_000067.7	21419901	21422423	+	1950	gene-Khdc1a	Khdc1a	protein_coding	368204	KH domain containing 1A	0	0	0	0	0	0	0	0	0	0	0	0	0	0	0	0	0	0	0	0	0	0	0	0	0	0	0	0	0	0	0	0	0	NA	NA	NA	NA	NA
NC_000067.7	21438555	21439967	+	844	gene-Khdc1c	Khdc1c	protein_coding	433278	KH domain containing 1C	0	0	0	0	0	0	0	0	0	0	0	0	0	0	0	0	0	0	0	0	0	0	0	0	0	0	0	0	0	0	0	0	0	NA	NA	NA	NA	NA
NC_000067.7	21440012	21451532	-	163	gene-Gm33147	Gm33147	lncRNA	102635938		0	0	0	0	0	0	0	0	0	0	0	0	0	0	0	0	0	0	0	0	0	0	0	0	0	0	0	0	0	0	0	0	0	NA	NA	NA	NA	NA
NC_000067.7	21453780	21456608	+	2247	gene-Khdc1b	Khdc1b	protein_coding	98582	KH domain containing 1B	0	0	0	0	0	0	0	0	0	0	0	0	0	2	0	0	0	0	0	0	0	0	0	0	0	0	0	0	0	1.60375	0	0	0.100234	0	0.945504	0	1	NA
NC_000067.7	21468623	22032874	-	15312	gene-Kcnq5	Kcnq5	protein_coding	226922	potassium voltage-gated channel%2C subfamily Q%2C member 5	441	213	358	0	506	1113	1058	694	1	171	376	0	458	948	897	671	508.674	332.128	941.666	0	244.288	766.309	777.853	402.369	1.0904	389.026	321.008	0	381.122	760.177	678.353	551.363	440.964	-0.890992	1.05107	-0.847699	0.396606	0.910071
NC_000067.7	21986120	22026335	+	34440	gene-LOC118567719	LOC118567719	lncRNA	118567719		0	3	2	0	133	10	12	17	0	0	0	0	46	15	13	10	0	4.67786	5.26071	0	64.2102	6.88508	8.82253	9.85629	0	0	0	0	38.2786	12.0281	9.83121	8.21703	10.5042	-1.84846	1.04252	-1.77307	NA	NA
NC_000067.7	22356196	22845239	-	11816	gene-Rims1	Rims1	protein_coding	116837	regulating synaptic membrane exocytosis 1	1337	1320	82	62	1061	1557	1638	1563	1050	1355	955	1649	932	1493	1254	1078	1542.17	2058.26	215.689	63.2379	512.233	1072.01	1204.28	906.199	1144.92	3082.63	815.325	1363.31	775.559	1197.2	948.334	885.796	1111.7	0.64973	0.693736	0.936567	0.348981	0.877576
NC_000067.7	22937468	22944162	+	1447	gene-Gm7759	Gm7759	lncRNA	665725	predicted gene 7759	0	0	0	0	0	0	0	0	0	0	0	0	0	0	0	0	0	0	0	0	0	0	0	0	0	0	0	0	0	0	0	0	0	NA	NA	NA	NA	NA
NC_000067.7	23023898	23025635	-	562	gene-Gm7761	Gm7761	pseudogene	665731		0	0	0	0	0	0	0	0	0	0	0	0	0	0	0	0	0	0	0	0	0	0	0	0	0	0	0	0	0	0	0	0	0	NA	NA	NA	NA	NA
NC_000067.7	23139554	23141334	-	1781	gene-Ppp1r14bl	Ppp1r14bl	protein_coding	66755	protein phosphatase 1%2C regulatory inhibitor subunit 14B like	0	17	0	0	0	21	8	13	0	0	0	0	1	5	7	11	0	26.5079	0	0	0	14.4587	5.88169	7.53716	0	0	0	0	0.832144	4.00937	5.29373	9.03873	4.59746	-2.18734	1.13847	-1.92129	0.0546947	0.451705
NC_000067.7	23163070	23166806	+	238	gene-Gm30442	Gm30442	lncRNA	102632345		2	8	0	0	0	0	0	0	0	0	0	0	0	0	0	0	2.30691	12.4743	0	0	0	0	0	0	0	0	0	0	0	0	0	0	0.923826	-1.53797	0.949556	-1.61968	0.105302	NA
NC_000067.7	23267574	23274739	-	629	gene-Gm29506	Gm29506	lncRNA	102632273		0	0	0	0	0	0	0	0	0	0	0	0	0	0	0	0	0	0	0	0	0	0	0	0	0	0	0	0	0	0	0	0	0	NA	NA	NA	NA	NA
NC_000067.7	23284292	23284412	+	121	gene-Gm24176	Gm24176	pseudogene	115485803		0	0	0	0	0	0	0	0	0	0	0	0	0	0	0	0	0	0	0	0	0	0	0	0	0	0	0	0	0	0	0	0	0	NA	NA	NA	NA	NA
NC_000067.7	23295355	23333151	+	35305	gene-LOC118567721	LOC118567721	lncRNA	118567721		124	2	52	1	155	62	39	24	60	7	255	276	82	61	37	16	143.028	3.11858	136.778	1.01997	74.8314	42.6875	28.6732	13.9148	65.4238	15.925	217.705	228.183	68.2358	48.9143	27.9811	13.1472	70.598	0.743201	0.894788	0.830588	0.406206	0.91247
NC_000067.7	23311350	23311420	+	71	gene-Mir30a	Mir30a	miRNA	387225	microRNA 30a	0	0	0	0	0	0	0	0	0	0	0	0	0	0	0	0	0	0	0	0	0	0	0	0	0	0	0	0	0	0	0	0	0	NA	NA	NA	NA	NA
NC_000067.7	23330782	23330865	+	84	gene-Mir30c-2	Mir30c-2	miRNA	723964	microRNA 30c-2	0	0	0	0	0	0	0	0	0	0	0	0	0	0	0	0	0	0	0	0	0	0	0	0	0	0	0	0	0	0	0	0	0	NA	NA	NA	NA	NA
NC_000067.7	23405505	23422282	-	4873	gene-Ogfrl1	Ogfrl1	protein_coding	70155	opioid growth factor receptor-like 1	187	128	46	320	774	584	506	1298	56	80	419	804	433	497	479	808	215.696	199.589	120.996	326.389	373.674	402.088	372.017	752.557	61.0622	182.001	357.719	664.707	360.319	398.532	362.242	663.936	363.345	0.517642	0.546959	0.9464	0.343945	0.874286
NC_000067.7	23430828	23439040	-	3711	gene-Gm19673	Gm19673	lncRNA	100503399		0	0	0	0	0	0	0	0	0	0	0	0	0	0	0	0	0	0	0	0	0	0	0	0	0	0	0	0	0	0	0	0	0	NA	NA	NA	NA	NA
NC_000067.7	23518601	23519810	+	1210	gene-Gm7784	Gm7784	pseudogene	665782	predicted gene 7784	0	0	1	0	0	3	0	3	1	0	0	0	0	0	1	0	0	0	2.63035	0	0	2.06552	0	1.73935	1.0904	0	0	0	0	0	0.756247	0	0.517617	-0.120542	1.07757	-0.111864	0.910931	NA
NC_000067.7	23613668	23635745	+	778	gene-Gm28822	Gm28822	lncRNA	105243890	predicted gene 28822	0	0	0	0	0	0	0	0	0	0	0	0	0	0	0	0	0	0	0	0	0	0	0	0	0	0	0	0	0	0	0	0	0	NA	NA	NA	NA	NA
NC_000067.7	23801007	23886946	+	4362	gene-B3gat2	B3gat2	protein_coding	280645	beta-1%2C3-glucuronyltransferase 2 %28glucuronosyltransferase S%29	162	284	6	764	609	768	605	915	212	132	425	581	486	632	630	714	186.86	442.838	15.7821	779.254	294.015	528.774	444.802	530.5	231.164	300.301	362.841	480.342	404.422	506.785	476.436	586.696	410.738	-0.0496843	0.632373	-0.078568	0.937376	1
NC_000067.7	23883906	23961462	-	5467	gene-Smap1	Smap1	protein_coding	98366	small ArfGAP 1	764	1090	30	2115	2554	2550	2148	3180	966	492	1678	2194	1699	2156	1958	2473	881.24	1699.62	78.9106	2157.23	1233.03	1755.69	1579.23	1843.71	1053.32	1119.3	1432.58	1813.89	1413.81	1728.84	1480.73	2032.07	1456.45	0.157342	0.579465	0.27153	0.785983	0.995678
NC_000067.7	24017272	24038924	+	705	gene-Gm53062	Gm53062	lncRNA	105243891		0	0	0	0	0	4	0	0	0	0	0	0	0	0	0	0	0	0	0	0	0	2.75403	0	0	0	0	0	0	0	0	0	0	0.172127	0	0.945504	0	1	NA
NC_000067.7	24035020	24044721	-	667	gene-Sdhaf4	Sdhaf4	protein_coding	68002	succinate dehydrogenase complex assembly factor 4	197	181	452	408	653	534	306	600	299	260	305	119	372	349	340	447	227.231	282.231	1188.92	416.146	315.257	367.663	224.974	347.869	326.028	591.502	260.392	98.3833	309.558	279.854	257.124	367.301	366.277	-0.688158	0.5286	-1.30185	0.192968	0.738244
NC_000067.7	24049839	24139565	-	6908	gene-Fam135a	Fam135a	protein_coding	68187	family with sequence similarity 135%2C member A	583	282	4	561	1868	1440	1181	958	1277	211	837	1172	1172	1005	1104	653	672.464	439.719	10.5214	572.201	901.839	991.451	868.284	555.431	1392.44	480.026	714.583	968.951	975.273	805.884	834.897	536.572	732.533	0.971541	0.649663	1.49545	0.134796	0.650513
NC_000067.7	24110998	24111888	+	891	gene-Gm30756	Gm30756	pseudogene	102632768		4	8	17	6	30	20	13	19	36	1	14	14	14	10	12	8	4.61382	12.4743	44.716	6.1198	14.4835	13.7702	9.55774	11.0159	39.2543	2.27501	11.9524	11.5745	11.65	8.01874	9.07496	6.57362	13.5703	0.059468	0.681783	0.0872243	0.930493	1
NC_000067.7	24216670	24291819	+	4243	gene-Col9a1	Col9a1	protein_coding	12839	collagen%2C type IX%2C alpha 1	0	0	0	0	30	10	3	6	0	0	0	0	7	1	1	1	0	0	0	0	14.4835	6.88508	2.20563	3.47869	0	0	0	0	5.82501	0.801874	0.756247	0.821703	2.20361	0	1.12742	0	1	1
NC_000067.7	24296764	24627870	-	13281	gene-Col19a1	Col19a1	protein_coding	12823	collagen%2C type XIX%2C alpha 1	129	2	0	0	85	16	41	5	0	41	0	0	57	32	13	6	148.796	3.11858	0	0	41.0366	11.0161	30.1436	2.89891	0	93.2753	0	0	47.4322	25.66	9.83121	4.93022	26.1337	-0.415803	1.13625	-0.365942	0.714408	0.988542
NC_000067.7	24587922	24588058	-	137	gene-Gm26418	Gm26418	snoRNA	115485770		0	0	0	0	0	0	0	0	0	0	0	0	0	0	0	0	0	0	0	0	0	0	0	0	0	0	0	0	0	0	0	0	0	NA	NA	NA	NA	NA
NC_000067.7	24716073	24805382	+	7121	gene-Lmbrd1	Lmbrd1	protein_coding	68421	LMBR1 domain containing 1	1114	399	259	2	2614	1360	1277	1540	990	295	782	214	1104	1223	1226	1177	1284.95	622.156	681.262	2.03993	1262	936.37	938.864	892.864	1079.49	671.127	667.627	176.925	918.687	980.692	927.159	967.144	813.085	0.00224265	0.782301	0.00286673	0.997713	1
NC_000067.7	25051022	25051840	+	819	gene-Gm9443	Gm9443	pseudogene	669171		2	0	0	0	0	0	0	0	0	0	1	0	0	0	0	0	2.30691	0	0	0	0	0	0	0	0	0	0.853743	0	0	0	0	0	0.197541	-0.237458	0.945504	-0.251144	0.801703	NA
NC_000067.7	25065659	25066674	-	723	gene-Gm29414	Gm29414	lncRNA	105243892		0	0	0	0	0	0	0	0	0	0	0	0	0	0	0	0	0	0	0	0	0	0	0	0	0	0	0	0	0	0	0	0	0	NA	NA	NA	NA	NA
NC_000067.7	25106557	25869338	-	6076	gene-Adgrb3	Adgrb3	protein_coding	210933	adhesion G protein-coupled receptor B3	73	102	0	705	216	407	236	725	0	60	62	556	128	371	221	552	84.2022	159.047	0	719.076	104.281	280.223	173.51	420.342	0	136.5	52.9321	459.673	106.514	297.495	167.131	453.58	225.907	-0.420312	0.997958	-0.421172	0.673629	0.980486
NC_000067.7	25315485	25317035	-	1551	gene-Gm20172	Gm20172	protein_coding	100504323	predicted gene%2C 20172	0	0	0	0	0	0	0	0	1	0	0	1	0	0	0	0	0	0	0	0	0	0	0	0	1.0904	0	0	0.82675	0	0	0	0	0.119822	0.235294	0.945504	0.248856	0.803472	NA
NC_000067.7	25318526	25318632	-	107	gene-Gm22260	Gm22260	snRNA	115487583		0	0	0	0	0	0	0	0	0	0	0	0	0	0	0	0	0	0	0	0	0	0	0	0	0	0	0	0	0	0	0	0	0	NA	NA	NA	NA	NA
NC_000067.7	25490152	25490255	+	104	gene-Gm25294	Gm25294	snRNA	115487617		0	0	0	0	0	0	0	0	0	0	0	0	0	0	0	0	0	0	0	0	0	0	0	0	0	0	0	0	0	0	0	0	0	NA	NA	NA	NA	NA
NC_000067.7	25869511	25870651	+	1015	gene-Gm9884	Gm9884	lncRNA	117981786	predicted gene 9884	0	0	0	0	1	0	0	0	0	0	0	0	0	0	0	1	0	0	0	0	0.482783	0	0	0	0	0	0	0	0	0	0	0.821703	0.0815304	0	0.945504	0	1	NA
NC_000067.7	25918249	25933369	+	2262	gene-Gm39614	Gm39614	lncRNA	105243893		0	0	0	0	0	0	0	0	0	0	0	0	0	0	0	0	0	0	0	0	0	0	0	0	0	0	0	0	0	0	0	0	0	NA	NA	NA	NA	NA
NC_000067.7	25936051	25942689	-	248	gene-Gm31076	Gm31076	lncRNA	102633186		0	0	0	0	0	0	0	0	0	0	0	0	0	0	0	0	0	0	0	0	0	0	0	0	0	0	0	0	0	0	0	0	0	NA	NA	NA	NA	NA
NC_000067.7	26605914	26606019	+	106	gene-Gm24064	Gm24064	pseudogene	115485817		0	0	0	0	0	0	0	0	0	0	0	0	0	0	0	0	0	0	0	0	0	0	0	0	0	0	0	0	0	0	0	0	0	NA	NA	NA	NA	NA
NC_000067.7	26658739	26814101	+	1069	gene-Gm31136	Gm31136	lncRNA	102633272		0	0	0	0	0	0	0	0	0	0	0	0	0	0	0	1	0	0	0	0	0	0	0	0	0	0	0	0	0	0	0	0.821703	0.0513564	0	0.945504	0	1	NA
NC_000067.7	26720882	26726541	-	4331	gene-4931408C20Rik	4931408C20Rik	protein_coding	210940	RIKEN cDNA 4931408C20 gene	0	0	0	0	4	0	0	0	0	0	0	0	1	0	0	0	0	0	0	0	1.93113	0	0	0	0	0	0	0	0.832144	0	0	0	0.172705	0	0.945504	0	1	NA
NC_000067.7	26998184	26998302	-	119	gene-n-R5s209	n-R5s209	pseudogene	115487689		0	0	0	0	0	0	0	0	0	0	0	0	0	0	0	0	0	0	0	0	0	0	0	0	0	0	0	0	0	0	0	0	0	NA	NA	NA	NA	NA
NC_000067.7	27923127	27941268	+	1793	gene-Gm5524	Gm5524	lncRNA	433281	predicted gene 5524	0	0	0	0	0	0	0	0	0	0	0	0	0	0	0	0	0	0	0	0	0	0	0	0	0	0	0	0	0	0	0	0	0	NA	NA	NA	NA	NA
NC_000067.7	28619462	28619849	-	388	gene-Gm7846	Gm7846	pseudogene	665903		22	24	8	24	48	32	24	48	46	22	38	39	29	28	24	46	25.376	37.4229	21.0428	24.4792	23.1736	22.0322	17.6451	27.8295	50.1582	50.0501	32.4423	32.2433	24.1322	22.4525	18.1499	37.7983	29.1518	0.556866	0.341652	1.62992	0.103118	0.588943
NC_000067.7	28815203	28819333	-	2882	gene-Gm597	Gm597	protein_coding	210962	predicted gene 597	0	0	0	0	10	0	6	0	0	0	0	0	0	0	0	2	0	0	0	0	4.82783	0	4.41126	0	0	0	0	0	0	0	0	1.64341	0.680156	0	0.946392	0	1	NA
NC_000067.7	28835226	28934669	-	632	gene-Gm45942	Gm45942	lncRNA	108167331		0	2	0	0	0	0	0	0	0	0	0	0	0	0	0	0	0	3.11858	0	0	0	0	0	0	0	0	0	0	0	0	0	0	0.194911	-0.395042	0.945504	-0.417811	0.676085	NA
NC_000067.7	28840116	28841883	-	1768	gene-Gm5697	Gm5697	pseudogene	435614	predicted gene 5697	0	0	0	0	0	2	0	0	0	0	0	0	0	0	1	1	0	0	0	0	0	1.37702	0	0	0	0	0	0	0	0	0.756247	0.821703	0.184685	0	0.945504	0	1	NA
NC_000067.7	28977116	28977421	+	306	gene-Gm6462	Gm6462	protein_coding	623924		0	0	0	0	0	0	0	0	0	0	0	0	0	0	0	0	0	0	0	0	0	0	0	0	0	0	0	0	0	0	0	0	0	NA	NA	NA	NA	NA
NC_000067.7	29460569	29460693	+	125	gene-Mir6342	Mir6342	miRNA	102465174	microRNA 6342	0	0	0	0	0	0	0	0	0	0	0	0	0	0	0	0	0	0	0	0	0	0	0	0	0	0	0	0	0	0	0	0	0	NA	NA	NA	NA	NA
NC_000067.7	29523605	29525015	-	1411	gene-Gm5525	Gm5525	pseudogene	433283	predicted gene 5525	274	129	104	193	516	314	328	494	336	114	284	250	290	250	335	324	316.047	201.148	273.557	196.853	249.116	216.191	241.149	286.412	366.373	259.351	242.463	206.688	241.322	200.469	253.343	266.232	251.045	0.122408	0.234602	0.521766	0.601833	0.964083
NC_000067.7	29969069	29969934	+	866	gene-Gm7858	Gm7858	pseudogene	665944	predicted gene 7858	0	0	0	0	0	0	1	0	0	0	0	0	0	0	0	0	0	0	0	0	0	0	0.735211	0	0	0	0	0	0	0	0	0	0.0459507	0	0.945504	0	1	NA
NC_000067.7	30160094	30177917	-	2364	gene-Gm31465	Gm31465	lncRNA	102633704	predicted gene%2C 31465	0	0	0	0	0	0	0	4	0	0	0	0	0	0	0	0	0	0	0	0	0	0	0	2.31913	0	0	0	0	0	0	0	0	0.144945	0	0.945504	0	1	NA
NC_000067.7	30210786	30301692	-	3053	gene-Gm31525	Gm31525	lncRNA	102633779		0	0	0	0	0	0	0	0	0	0	0	0	0	1	0	0	0	0	0	0	0	0	0	0	0	0	0	0	0	0.801874	0	0	0.0501171	0	0.945504	0	1	NA
NC_000067.7	30519702	30794763	-	6269	gene-Gm39615	Gm39615	lncRNA	105243894		0	0	1	0	0	0	0	1	0	0	0	0	0	0	0	2	0	0	2.63035	0	0	0	0	0.579782	0	0	0	0	0	0	0	1.64341	0.303346	-0.237458	0.945504	-0.251144	0.801703	NA
NC_000067.7	30541538	30555592	+	397	gene-Gm31581	Gm31581	lncRNA	102633854		0	0	0	0	0	0	0	0	0	0	0	0	0	0	0	0	0	0	0	0	0	0	0	0	0	0	0	0	0	0	0	0	0	NA	NA	NA	NA	NA
NC_000067.7	30681125	30681397	-	273	gene-Gm46086	Gm46086	protein_coding	108167616		1	0	0	1	0	0	0	0	0	0	0	0	0	0	0	0	1.15346	0	0	1.01997	0	0	0	0	0	0	0	0	0	0	0	0	0.135839	-0.395042	0.945504	-0.417811	0.676085	NA
NC_000067.7	30758478	30758621	+	144	gene-LOC115487655	LOC115487655	snoRNA	115487655		0	0	0	0	0	0	0	0	0	0	0	0	0	0	0	0	0	0	0	0	0	0	0	0	0	0	0	0	0	0	0	0	0	NA	NA	NA	NA	NA
NC_000067.7	30808768	30811418	+	1598	gene-Gm6473	Gm6473	pseudogene	624138	predicted gene 6473	5	18	8	62	48	36	28	66	32	17	21	21	24	34	34	43	5.76728	28.0672	21.0428	63.2379	23.1736	24.7863	20.5859	38.2656	34.8927	38.6751	17.9286	17.3618	19.9715	27.2637	25.7124	35.3332	27.6291	-0.157517	0.540132	-0.291627	0.770572	0.995088
NC_000067.7	30829123	30834027	-	538	gene-Gm2914	Gm2914	pseudogene	100040699		0	0	0	0	0	0	0	0	0	0	0	0	0	0	0	0	0	0	0	0	0	0	0	0	0	0	0	0	0	0	0	0	0	NA	NA	NA	NA	NA
NC_000067.7	30841423	30912989	-	8447	gene-Phf3	Phf3	protein_coding	213109	PHD finger protein 3	1276	272	191	382	2460	1486	1732	924	924	229	788	555	1347	1200	1472	664	1471.81	424.126	502.397	389.627	1187.65	1023.12	1273.38	535.718	1007.53	520.976	672.75	458.846	1120.9	962.249	1113.2	545.611	825.618	-0.065593	0.460032	-0.142584	0.886619	1
NC_000067.7	30979384	30988846	-	4497	gene-Ptp4a1	Ptp4a1	protein_coding	19243	protein tyrosine phosphatase 4a1	3184	912	341	2966	4814	3214	3702	3535	3884	1000	2883	2600	3206	2713	3729	2401	3672.6	1422.07	896.95	3025.22	2324.12	2212.86	2721.75	2049.53	4235.1	2275.01	2461.34	2149.55	2667.86	2175.48	2820.04	1972.91	2442.65	0.292437	0.393019	0.744078	0.456829	0.936231
NC_000067.7	30988952	30990419	+	1468	gene-LOC115487084	LOC115487084	lncRNA	115487084	uncharacterized LOC115487084	5	0	0	36	6	10	7	3	4	0	5	19	1	0	13	8	5.76728	0	0	36.7188	2.8967	6.88508	5.14647	1.73935	4.36158	0	4.26872	15.7083	0.832144	0	9.83121	6.57362	6.29557	-0.594068	1.02778	-0.578012	0.563256	0.959851
NC_000067.7	31025249	31026077	-	829	gene-Gm9458	Gm9458	pseudogene	669402		0	0	0	0	0	0	0	0	0	0	0	0	0	0	0	0	0	0	0	0	0	0	0	0	0	0	0	0	0	0	0	0	0	NA	NA	NA	NA	NA
NC_000067.7	31058269	31135535	-	881	gene-Gm29669	Gm29669	lncRNA	102634473	predicted gene 29669	0	0	0	0	1	0	0	0	0	0	0	0	0	0	0	0	0	0	0	0	0.482783	0	0	0	0	0	0	0	0	0	0	0	0.0301739	0	0.945504	0	1	NA
NC_000067.7	31058409	31083855	+	4879	gene-Gm28644	Gm28644	lncRNA	102634159		0	0	0	0	0	0	0	0	0	0	0	0	0	0	0	0	0	0	0	0	0	0	0	0	0	0	0	0	0	0	0	0	0	NA	NA	NA	NA	NA
NC_000067.7	31180159	31261737	-	1094	gene-4931428L18Rik	4931428L18Rik	lncRNA	70988	RIKEN cDNA 4931428L18 gene	0	0	0	0	0	0	0	0	0	0	0	0	0	0	0	0	0	0	0	0	0	0	0	0	0	0	0	0	0	0	0	0	0	NA	NA	NA	NA	NA
NC_000067.7	31203520	31204489	+	970	gene-Gm7893	Gm7893	pseudogene	666020	predicted gene 7893	4	2	2	2	4	2	2	2	4	0	1	0	1	1	2	0	4.61382	3.11858	5.26071	2.03993	1.93113	1.37702	1.47042	1.15956	4.36158	0	0.853743	0	0.832144	0.801874	1.51249	0	1.83331	-1.17392	0.895405	-1.31105	0.18984	0.735335
NC_000067.7	31215362	31243806	+	2059	gene-Lgsn	Lgsn	protein_coding	266744	lengsin%2C lens protein with glutamine synthetase domain	0	0	0	0	0	0	0	0	0	0	0	0	0	0	0	0	0	0	0	0	0	0	0	0	0	0	0	0	0	0	0	0	0	NA	NA	NA	NA	NA
NC_000067.7	31261920	31263368	+	1449	gene-Dnaaf6	Dnaaf6	protein_coding	74708	dynein axonemal assembly factor 6	0	0	0	0	0	0	0	0	0	0	0	0	0	0	0	0	0	0	0	0	0	0	0	0	0	0	0	0	0	0	0	0	0	NA	NA	NA	NA	NA
NC_000067.7	31298674	31298800	-	127	gene-Gm26145	Gm26145	snoRNA	115485790		0	0	0	0	0	0	0	0	0	0	0	0	0	0	0	0	0	0	0	0	0	0	0	0	0	0	0	0	0	0	0	0	0	NA	NA	NA	NA	NA
NC_000067.7	31303928	31307142	+	914	gene-Gm4850	Gm4850	transcribed_pseudogene	226957	predicted pseudogene 4850	0	0	0	0	0	1	0	0	0	0	0	0	0	0	0	0	0	0	0	0	0	0.688508	0	0	0	0	0	0	0	0	0	0	0.0430317	0	0.945504	0	1	NA
NC_000067.7	31410923	31411065	-	143	gene-LOC115487662	LOC115487662	snoRNA	115487662		0	0	0	0	0	0	0	0	0	0	0	0	0	0	0	0	0	0	0	0	0	0	0	0	0	0	0	0	0	0	0	0	0	NA	NA	NA	NA	NA
NC_000067.7	31654385	31655924	+	1540	gene-Gm19680	Gm19680	pseudogene	100503415	predicted gene%2C 19680	0	60	8	285	215	124	127	166	29	32	132	86	102	116	118	144	0	93.5573	21.0428	290.69	103.798	85.375	93.3718	96.2438	31.6215	72.8002	112.694	71.1005	84.8787	93.0174	89.2371	118.325	91.1096	-0.425489	0.801939	-0.530576	0.595713	0.963704
NC_000067.7	31695713	31695819	-	107	gene-Gm23032	Gm23032	snRNA	115487630		0	0	0	0	0	0	0	0	0	0	0	0	0	0	0	0	0	0	0	0	0	0	0	0	0	0	0	0	0	0	0	0	0	NA	NA	NA	NA	NA
NC_000067.7	31775388	31776170	+	783	gene-Gm7910	Gm7910	pseudogene	666056	predicted gene 7910	0	0	0	0	0	0	0	0	0	0	0	0	0	0	0	0	0	0	0	0	0	0	0	0	0	0	0	0	0	0	0	0	0	NA	NA	NA	NA	NA
NC_000067.7	32191110	32193339	+	283	gene-Gm51754	Gm51754	lncRNA	115487371		0	0	0	0	0	0	0	0	0	0	0	0	0	0	0	0	0	0	0	0	0	0	0	0	0	0	0	0	0	0	0	0	0	NA	NA	NA	NA	NA
NC_000067.7	32211683	32744305	+	35110	gene-Khdrbs2	Khdrbs2	protein_coding	170771	KH domain containing%2C RNA binding%2C signal transduction associated 2	119	438	451	694	608	556	316	915	178	135	359	677	325	563	362	605	137.261	682.968	1186.29	707.856	293.532	382.81	232.327	530.5	194.09	307.126	306.494	559.71	270.447	451.455	273.761	497.13	438.36	-0.933671	0.515199	-1.81225	0.0699474	0.506853
NC_000067.7	32252214	32252320	-	107	gene-Gm25814	Gm25814	snRNA	115487604		0	0	0	0	0	0	0	0	0	0	0	0	0	0	0	0	0	0	0	0	0	0	0	0	0	0	0	0	0	0	0	0	0	NA	NA	NA	NA	NA
NC_000067.7	32289749	32311869	+	409	gene-Gm46077	Gm46077	pseudogene	108167593		0	0	0	0	2	2	0	0	0	0	0	0	0	0	0	0	0	0	0	0	0.965566	1.37702	0	0	0	0	0	0	0	0	0	0	0.146411	0	0.945504	0	1	NA
NC_000067.7	32558644	32560080	-	1437	gene-Gm9839	Gm9839	protein_coding	408192	predicted gene 9839	0	0	0	181	0	0	2	1	0	0	0	0	3	0	5	0	0	0	0	184.614	0	0	1.47042	0.579782	0	0	0	0	2.49643	0	3.78123	0	12.0589	-2.71964	1.10427	-2.46284	NA	NA
NC_000067.7	32582627	32586374	-	3748	gene-Gm5415	Gm5415	protein_coding	408191	predicted gene 5415	0	0	0	110	6	4	2	6	0	0	4	0	9	0	2	6	0	0	0	112.196	2.8967	2.75403	1.47042	3.47869	0	0	3.41497	0	7.4893	0	1.51249	4.93022	8.75894	-2.77179	1.13456	-2.44305	NA	NA
NC_000067.7	32607440	32607502	-	63	gene-Gm24732	Gm24732	snRNA	115487635		0	0	0	0	0	0	0	0	0	0	0	0	0	0	0	0	0	0	0	0	0	0	0	0	0	0	0	0	0	0	0	0	0	NA	NA	NA	NA	NA
NC_000067.7	33172324	33215247	-	1483	gene-Gm39616	Gm39616	lncRNA	105243895		0	0	0	0	0	0	0	0	0	0	0	0	0	0	0	0	0	0	0	0	0	0	0	0	0	0	0	0	0	0	0	0	0	NA	NA	NA	NA	NA
NC_000067.7	33231074	33231183	+	110	gene-Gm24901	Gm24901	snRNA	115487628		0	0	0	0	0	0	0	0	0	0	0	0	0	0	0	0	0	0	0	0	0	0	0	0	0	0	0	0	0	0	0	0	0	NA	NA	NA	NA	NA
NC_000067.7	33329904	33393689	-	331	gene-Gm39617	Gm39617	lncRNA	105243896		0	0	0	0	0	0	0	0	0	0	0	0	0	0	0	0	0	0	0	0	0	0	0	0	0	0	0	0	0	0	0	0	0	NA	NA	NA	NA	NA
NC_000067.7	33332757	33332865	+	109	gene-Gm25792	Gm25792	snRNA	115487597		0	0	0	0	0	0	0	0	0	0	0	0	0	0	0	0	0	0	0	0	0	0	0	0	0	0	0	0	0	0	0	0	0	NA	NA	NA	NA	NA
NC_000067.7	33411046	33412859	+	1756	gene-Gm7933	Gm7933	pseudogene	666108	predicted gene 7933	0	0	1	0	0	0	0	0	0	0	0	0	0	0	0	0	0	0	2.63035	0	0	0	0	0	0	0	0	0	0	0	0	0	0.164397	-0.237458	0.945504	-0.251144	0.801703	NA
NC_000067.7	33461814	33461919	+	106	gene-Gm23453	Gm23453	snRNA	115487581		0	0	0	0	0	0	0	0	0	0	0	0	0	0	0	0	0	0	0	0	0	0	0	0	0	0	0	0	0	0	0	0	0	NA	NA	NA	NA	NA
NC_000067.7	33492889	33708875	-	4502	gene-Prim2	Prim2	protein_coding	19076	DNA primase%2C p58 subunit	129	112	0	0	423	228	218	381	73	46	106	97	193	232	229	292	148.796	174.64	0	0	204.217	156.98	160.276	220.897	79.5989	104.65	90.4968	80.1948	160.604	186.035	173.181	239.937	136.281	0.10513	0.874665	0.120194	0.904329	1
NC_000067.7	33520483	33521689	+	530	gene-Gm29228	Gm29228	pseudogene	115487461		1	0	1	0	1	0	0	1	1	0	1	1	0	1	0	0	1.15346	0	2.63035	0	0.482783	0	0	0.579782	1.0904	0	0.853743	0.82675	0	0.801874	0	0	0.526196	0.0874416	1.13204	0.0772426	0.938431	NA
NC_000067.7	33696770	33697754	+	985	gene-Gm17813	Gm17813	pseudogene	100302654	predicted gene%2C 17813	0	0	0	0	2	0	0	0	0	0	0	0	1	0	0	0	0	0	0	0	0.965566	0	0	0	0	0	0	0	0.832144	0	0	0	0.112357	0	0.945504	0	1	NA
NC_000067.7	33708905	33709793	+	889	gene-1700001G17Rik	1700001G17Rik	lncRNA	67503	RIKEN cDNA 1700001G17 gene	0	8	0	0	19	10	8	14	0	0	0	0	4	4	8	11	0	12.4743	0	0	9.17288	6.88508	5.88169	8.11694	0	0	0	0	3.32858	3.2075	6.04998	9.03873	4.00973	-2.31958	1.05705	-2.19439	0.0282072	0.337543
NC_000067.7	33753262	33758927	-	415	gene-Gm32229	Gm32229	lncRNA	102634710	predicted gene%2C 32229	10	22	12	28	3	10	3	12	0	37	18	20	2	2	0	5	11.5346	34.3043	31.5642	28.559	1.44835	6.88508	2.20563	6.95738	0	84.1752	15.3674	16.535	1.66429	1.60375	0	4.10852	15.4321	0.0899825	0.863121	0.104252	0.916969	1
NC_000067.7	33758959	33781645	+	4721	gene-Rab23	Rab23	protein_coding	19335	RAB23%2C member RAS oncogene family	402	138	105	54	1354	914	804	822	653	245	928	466	833	784	744	622	463.689	215.182	276.187	55.0782	653.688	629.296	591.109	476.581	712.029	557.377	792.274	385.266	693.176	628.669	562.648	511.099	512.709	1.22488	0.453264	2.70236	0.00688492	0.160984
NC_000067.7	33784565	33796831	-	1815	gene-Bag2	Bag2	protein_coding	213539	BCL2-associated athanogene 2	394	463	154	1650	1391	913	1325	1319	467	83	689	641	982	633	1117	880	454.461	721.95	405.074	1682.94	671.551	628.608	974.154	764.732	509.215	188.826	588.229	529.947	817.166	507.586	844.728	723.099	688.267	-0.810395	0.452029	-1.79279	0.0730058	0.514929
NC_000067.7	33800622	33854683	-	9158	gene-Zfp451	Zfp451	protein_coding	98403	zinc finger protein 451	1314	445	157	362	2792	2120	1514	1607	909	417	1287	1261	1567	1789	1534	1028	1515.64	693.883	412.965	369.228	1347.93	1459.64	1113.11	931.709	991.17	948.678	1098.77	1042.53	1303.97	1434.55	1160.08	844.711	1041.79	0.432815	0.391098	1.10667	0.268439	0.819975
NC_000067.7	33874980	33877995	-	3016	gene-Gm15455	Gm15455	protein_coding	433287	predicted gene 15455	12	18	21	16	56	26	33	46	3	10	37	35	32	40	25	33	13.8415	28.0672	55.2374	16.3195	27.0359	17.9012	24.262	26.67	3.27119	22.7501	31.5885	28.9363	26.6286	32.075	18.9062	27.1162	25.0379	-0.305079	0.540431	-0.564511	0.572406	0.962182
NC_000067.7	33891133	33946925	-	2592	gene-Bend6	Bend6	protein_coding	320705	BEN domain containing 6	103	511	269	1017	582	840	612	1204	168	255	479	986	371	720	634	774	118.806	796.796	707.565	1037.31	280.98	578.346	449.949	698.057	183.187	580.127	408.943	815.176	308.726	577.349	479.461	635.998	541.048	-0.395003	0.549618	-0.718686	0.472334	0.940286
NC_000067.7	33912167	33913837	-	1199	gene-Gm38471	Gm38471	lncRNA	102634918		0	7	0	0	0	0	0	3	0	0	0	0	0	1	6	4	0	10.915	0	0	0	0	0	1.73935	0	0	0	0	0	0.801874	4.53748	3.28681	1.33003	-1.21275	1.08512	-1.11762	0.263731	NA
NC_000067.7	33946969	34347743	+	41151	gene-Dst	Dst	protein_coding	13518	dystonin	6527	5998	2475	11068	10257	12782	5400	7980	7509	4410	4932	12340	9606	11722	5575	5200	7528.6	9352.61	6510.12	11289	4951.91	8800.51	3970.14	4626.66	8187.78	10032.8	4210.66	10202.1	7993.58	9399.57	4216.08	4272.86	7221.56	-0.0854405	0.383286	-0.222916	0.823601	0.999388
NC_000067.7	34011620	34041590	+	3456	gene-LOC118567732	LOC118567732	lncRNA	118567732		0	1	0	0	2	7	1	5	0	0	0	0	0	7	4	13	0	1.55929	0	0	0.965566	4.81955	0.735211	2.89891	0	0	0	0	0	5.61312	3.02499	10.6821	1.89367	-0.654223	1.13039	-0.578756	0.562754	0.959737
NC_000067.7	34020491	34020583	-	93	gene-Gm23792	Gm23792	pseudogene	115487616		0	0	0	0	0	0	0	0	0	0	0	0	0	0	0	0	0	0	0	0	0	0	0	0	0	0	0	0	0	0	0	0	0	NA	NA	NA	NA	NA
NC_000067.7	34156440	34156512	+	73	gene-Mir6896	Mir6896	miRNA	102466987	microRNA 6896	1	0	0	0	1	0	0	2	0	0	0	0	2	0	1	0	1.15346	0	0	0	0.482783	0	0	1.15956	0	0	0	0	1.66429	0	0.756247	0	0.326021	-0.34077	1.06156	-0.321009	0.748203	NA
NC_000067.7	34161434	34174202	-	4238	gene-Gm51742	Gm51742	lncRNA	115487354		34	30	42	30	82	88	16	20	25	22	19	42	78	80	33	12	39.2175	46.7786	110.475	30.599	39.5882	60.5887	11.7634	11.5956	27.2599	50.0501	16.2211	34.7235	64.9073	64.1499	24.9561	9.86044	40.1709	-0.750753	0.646206	-1.16179	0.245322	0.798035
NC_000067.7	34204926	34217245	-	1654	gene-Gm26788	Gm26788	lncRNA	108167617	predicted gene%2C 26788	151	172	54	186	282	419	102	94	119	156	90	206	292	383	125	74	174.172	268.198	142.039	189.714	136.145	288.485	74.9915	54.4995	129.757	354.901	76.8369	170.311	242.986	307.118	94.5309	60.806	172.843	-0.0820844	0.594972	-0.137963	0.890269	1
NC_000067.7	34455414	34463673	-	8260	gene-Gm3052	Gm3052	misc_RNA	100040938		32	6	0	0	8	4	12	19	0	9	16	10	8	5	9	6	36.9106	9.35573	0	0	3.86227	2.75403	8.82253	11.0159	0	20.4751	13.6599	8.2675	6.65716	4.00937	6.80622	4.93022	8.5954	-0.146783	0.938568	-0.15639	0.875726	1
NC_000067.7	34465099	34473990	-	8209	gene-LOC118567733	LOC118567733	lncRNA	118567733		0	47	0	0	90	34	69	132	0	48	132	0	50	64	65	30	0	73.2865	0	0	43.4505	23.4093	50.7295	76.5312	0	109.2	112.694	0	41.6072	51.32	49.156	24.6511	41.0022	0.951645	1.11269	0.855267	0.392404	0.90746
NC_000067.7	34472202	34472280	-	79	gene-Mir5103	Mir5103	miRNA	100628580	microRNA 5103	0	0	0	0	2	0	0	0	0	0	2	0	0	2	2	0	0	0	0	0	0.965566	0	0	0	0	0	1.70749	0	0	1.60375	1.51249	0	0.361831	0.227565	0.946159	0.240514	0.809932	NA
NC_000067.7	34473893	34473964	-	72	gene-n-TEttc1	n-TEttc1	tRNA	102467303		0	0	0	0	0	0	0	0	0	0	0	0	0	0	0	0	0	0	0	0	0	0	0	0	0	0	0	0	0	0	0	0	0	NA	NA	NA	NA	NA
NC_000067.7	34475751	34478753	-	1705	gene-Ccdc115	Ccdc115	protein_coding	69668	coiled-coil domain containing 115	454	734	130	1210	1684	1216	1136	1786	388	382	1293	1354	866	1008	1099	1620	523.669	1144.52	341.946	1234.16	813.007	837.225	835.199	1035.49	423.074	869.052	1103.89	1119.42	720.637	808.289	831.115	1331.16	873.241	0.110351	0.415923	0.265317	0.790765	0.995687
NC_000067.7	34478558	34484828	+	2712	gene-Imp4	Imp4	protein_coding	27993	IMP4%2C U3 small nucleolar ribonucleoprotein	1467	761	444	1516	2386	1322	1728	1777	1446	576	1941	1464	1481	1110	1894	1279	1692.12	1186.62	1167.88	1546.27	1151.92	910.207	1270.44	1030.27	1576.71	1310.4	1657.12	1210.36	1232.41	890.08	1432.33	1050.96	1269.76	0.039481	0.210532	0.18753	0.851245	1
NC_000067.7	34498074	34498908	-	584	gene-Gm32504	Gm32504	lncRNA	102635078		0	0	0	0	0	3	0	4	0	0	7	0	0	0	2	0	0	0	0	0	0	2.06552	0	2.31913	0	0	5.9762	0	0	0	1.51249	0	0.742084	0.655174	0.975346	0.671735	0.501753	NA
NC_000067.7	34498810	34514811	+	1682	gene-Ptpn18	Ptpn18	protein_coding	19253	protein tyrosine phosphatase%2C non-receptor type 18	0	0	516	0	118	32	17	14	14	2	4	0	61	28	40	4	0	0	1357.26	0	56.9684	22.0322	12.4986	8.11694	15.2655	4.55001	3.41497	0	50.7608	22.4525	30.2499	3.28681	99.1787	-3.37478	1.12645	-2.99596	NA	NA
NC_000067.7	34508941	34510579	-	1368	gene-LOC118567734	LOC118567734	lncRNA	118567734		0	0	0	0	5	2	0	0	0	0	0	0	1	0	0	0	0	0	0	0	2.41392	1.37702	0	0	0	0	0	0	0.832144	0	0	0	0.288942	0	0.945504	0	1	NA
NC_000067.7	34516248	34538139	-	1540	gene-4930568A12Rik	4930568A12Rik	lncRNA	75883		0	2	0	0	1	0	3	4	0	0	2	28	3	0	1	12	0	3.11858	0	0	0.482783	0	2.20563	2.31913	0	0	1.70749	23.149	2.49643	0	0.756247	9.86044	2.88098	1.66852	1.13414	1.47118	0.141242	0.661825
NC_000067.7	34523428	34525062	+	777	gene-Gm32566	Gm32566	lncRNA	102635157		0	0	0	0	0	0	0	2	0	0	0	8	0	2	1	0	0	0	0	0	0	0	0	1.15956	0	0	0	6.614	0	1.60375	0.756247	0	0.633348	0.749022	0.970651	0.77167	0.44031	NA
NC_000067.7	34537493	34542143	+	1330	gene-Prss39	Prss39	protein_coding	21755	protease%2C serine 39	0	0	0	0	0	0	0	0	0	0	0	0	0	0	0	0	0	0	0	0	0	0	0	0	0	0	0	0	0	0	0	0	0	NA	NA	NA	NA	NA
NC_000067.7	34574729	34583392	+	1038	gene-Cfc1	Cfc1	protein_coding	12627	cripto%2C FRL-1%2C cryptic family 1	0	0	0	0	0	0	0	0	0	0	0	0	0	0	2	0	0	0	0	0	0	0	0	0	0	0	0	0	0	0	1.51249	0	0.0945309	0	0.945504	0	1	NA
NC_000067.7	34575529	34600099	-	2409	gene-Prss40	Prss40	protein_coding	21756	protease%2C serine 40	0	0	0	0	0	0	0	0	0	0	0	0	0	0	1	0	0	0	0	0	0	0	0	0	0	0	0	0	0	0	0.756247	0	0.0472654	0	0.945504	0	1	NA
NC_000067.7	34577146	34577643	-	498	gene-Gm28419	Gm28419	pseudogene	102635016		0	0	0	0	0	0	0	0	0	0	0	0	0	0	0	0	0	0	0	0	0	0	0	0	0	0	0	0	0	0	0	0	0	NA	NA	NA	NA	NA
NC_000067.7	34617988	34630025	+	5161	gene-Amer3	Amer3	protein_coding	211383	APC membrane recruitment 3	135	742	934	0	1019	2193	1444	1724	134	214	967	836	1026	1944	1263	1507	155.716	1156.99	2456.75	0	491.956	1509.9	1061.64	999.544	146.113	486.851	825.57	691.163	853.78	1558.84	955.14	1238.31	911.767	-0.644973	0.90859	-0.709862	0.47779	0.941785
NC_000067.7	34672616	34675291	-	2676	gene-AA619741	AA619741	transcribed_pseudogene	241051	expressed sequence AA619741	0	0	0	0	0	0	0	0	0	0	0	0	0	0	0	0	0	0	0	0	0	0	0	0	0	0	0	0	0	0	0	0	0	NA	NA	NA	NA	NA
NC_000067.7	34695203	34705964	-	2365	gene-Gm38647	Gm38647	lncRNA	102642976		0	0	0	0	0	0	0	0	0	0	0	0	0	0	0	0	0	0	0	0	0	0	0	0	0	0	0	0	0	0	0	0	0	NA	NA	NA	NA	NA
NC_000067.7	34717051	34851835	+	8121	gene-Arhgef4	Arhgef4	protein_coding	226970	Rho guanine nucleotide exchange factor %28GEF%29 4	848	971	1174	2412	1488	1639	1438	1930	93	268	536	1128	840	1515	1272	1546	978.13	1514.07	3088.03	2460.16	718.381	1128.46	1057.23	1118.98	101.407	609.702	457.607	932.574	699.001	1214.84	961.946	1270.35	1144.43	-1.8339	0.510428	-3.59287	0.000327052	0.0265518
NC_000067.7	34720502	34727923	-	5334	gene-Gm32920	Gm32920	lncRNA	102635632		0	0	0	0	1	0	0	0	0	0	0	0	0	0	0	0	0	0	0	0	0.482783	0	0	0	0	0	0	0	0	0	0	0	0.0301739	0	0.945504	0	1	NA
NC_000067.7	34779174	34780667	+	463	gene-Gm51813	Gm51813	pseudogene	115487468		20	0	0	0	1	0	0	0	0	0	0	0	0	0	0	0	23.0691	0	0	0	0.482783	0	0	0	0	0	0	0	0	0	0	0	1.47199	-1.54403	0.954827	-1.61708	0.105861	NA
NC_000067.7	34787353	34832308	-	26134	gene-Gm32790	Gm32790	lncRNA	102635458		2	48	0	225	51	50	28	60	0	3	10	13	30	50	52	52	2.30691	74.8458	0	229.492	24.6219	34.4254	20.5859	34.7869	0	6.82502	8.53743	10.7478	24.9643	40.0937	39.3248	42.7286	37.1429	-2.79207	0.919936	-3.03507	0.00240477	0.0891136
NC_000067.7	34852299	34882141	-	5090	gene-Fam168b	Fam168b	protein_coding	214469	family with sequence similarity 168%2C member B	3895	4208	998	5861	10400	12306	10098	11505	4209	1735	6501	7820	9008	10670	9757	9225	4492.71	6561.48	2625.09	5978.02	5020.94	8472.78	7424.16	6670.39	4589.48	3947.14	5550.19	6465.19	7495.96	8556	7378.7	7580.21	6175.53	0.0629784	0.286096	0.22013	0.82577	1
NC_000067.7	34889040	34918666	+	6482	gene-Plekhb2	Plekhb2	protein_coding	226971	pleckstrin homology domain containing%2C family B %28evectins%29 member 2	2962	3493	1007	7973	8726	9713	7163	10171	3134	1991	3833	5367	5238	7972	6971	7253	3416.53	5446.59	2648.77	8132.19	4212.77	6687.48	5266.31	5896.96	3417.3	4529.54	3272.4	4437.17	4358.77	6392.54	5271.8	5959.81	4959.18	-0.321259	0.324508	-0.989988	0.32218	0.856258
NC_000067.7	34919021	34969724	+	2814	gene-Gm19430	Gm19430	pseudogene	100502882		0	0	0	0	2	1	0	0	0	0	0	0	0	0	0	0	0	0	0	0	0.965566	0.688508	0	0	0	0	0	0	0	0	0	0	0.10338	0	0.945504	0	1	NA
NC_000067.7	35009145	35009842	+	698	gene-Gm8009	Gm8009	pseudogene	666261	predicted gene 8009	2	1	2	0	2	1	0	2	0	0	1	0	1	0	0	2	2.30691	1.55929	5.26071	0	0.965566	0.688508	0	1.15956	0	0	0.853743	0	0.832144	0	0	1.64341	0.954365	-1.63165	1.10722	-1.47365	0.140577	NA
NC_000067.7	35100981	35136065	+	277	gene-LOC118567735	LOC118567735	lncRNA	118567735		0	0	0	0	0	0	0	0	0	0	0	0	0	0	0	0	0	0	0	0	0	0	0	0	0	0	0	0	0	0	0	0	0	NA	NA	NA	NA	NA
NC_000067.7	35218037	35218165	-	129	gene-Gm25096	Gm25096	snoRNA	115485778		13	71	22	0	0	1	2	0	28	102	43	13	0	0	0	0	14.9949	110.709	57.8678	0	0	0.688508	1.47042	0	30.5311	232.051	36.711	10.7478	0	0	0	0	30.9857	0.604526	1.05045	0.575494	0.564957	0.960267
NC_000067.7	35800683	35800787	+	105	gene-Gm25634	Gm25634	snRNA	115487610		0	0	0	0	0	0	0	0	0	0	0	0	0	0	0	0	0	0	0	0	0	0	0	0	0	0	0	0	0	0	0	0	0	NA	NA	NA	NA	NA
NC_000067.7	35909029	35920244	+	838	gene-1110002O04Rik	1110002O04Rik	lncRNA	68483		0	0	0	0	0	0	0	0	0	0	0	0	0	0	0	0	0	0	0	0	0	0	0	0	0	0	0	0	0	0	0	0	0	NA	NA	NA	NA	NA
NC_000067.7	35981094	35994097	+	599	gene-Gm33176	Gm33176	lncRNA	102635977		0	27	0	0	0	0	4	2	4	12	8	5	0	1	2	0	0	42.1008	0	0	0	0	2.94084	1.15956	4.36158	27.3001	6.82995	4.13375	0	0.801874	1.51249	0	5.69631	-0.00538181	1.12323	-0.00479136	0.996177	1
NC_000067.7	35999080	36004179	+	504	gene-Gm39622	Gm39622	lncRNA	105243901		0	0	0	0	0	0	0	0	0	0	0	0	0	0	0	0	0	0	0	0	0	0	0	0	0	0	0	0	0	0	0	0	0	NA	NA	NA	NA	NA
NC_000067.7	36041020	36050246	-	1928	gene-Gm33222	Gm33222	lncRNA	102636039		0	0	0	0	0	0	2	0	0	0	0	0	0	0	0	1	0	0	0	0	0	0	1.47042	0	0	0	0	0	0	0	0	0.821703	0.143258	0	0.945504	0	1	NA
NC_000067.7	36055876	36060569	+	440	gene-Gm39623	Gm39623	lncRNA	105243902		0	0	0	0	0	0	0	0	0	0	0	0	0	0	0	0	0	0	0	0	0	0	0	0	0	0	0	0	0	0	0	0	0	NA	NA	NA	NA	NA
NC_000067.7	36097768	36105324	-	2317	gene-Gm39624	Gm39624	lncRNA	105243903		0	0	0	0	0	0	0	4	0	0	0	0	2	0	0	0	0	0	0	0	0	0	0	2.31913	0	0	0	0	1.66429	0	0	0	0.248963	0	0.945504	0	1	NA
NC_000067.7	36107481	36145527	+	3719	gene-Hs6st1	Hs6st1	protein_coding	50785	heparan sulfate 6-O-sulfotransferase 1	1066	1253	541	3991	1906	2624	2579	4426	1612	404	2150	2358	2252	2968	2666	3462	1229.58	1953.79	1423.02	4070.68	920.185	1806.64	1896.11	2566.11	1757.72	919.103	1835.55	1949.48	1873.99	2379.96	2016.15	2844.74	1965.18	-0.410673	0.414642	-0.990427	0.321965	0.856258
NC_000067.7	36112243	36137720	-	19894	gene-LOC118567736	LOC118567736	lncRNA	118567736		2	24	62	1330	31	28	13	65	10	0	148	0	41	23	36	28	2.30691	37.4229	163.082	1356.55	14.9663	19.2782	9.55774	37.6858	10.904	0	126.354	0	34.1179	18.4431	27.2249	23.0077	117.557	-2.60361	1.04233	-2.49786	0.0124945	0.222428
NC_000067.7	36171066	36176302	+	4124	gene-Gm33280	Gm33280	lncRNA	102636118		0	0	0	0	3	6	2	10	0	0	0	0	7	2	0	1	0	0	0	0	1.44835	4.13105	1.47042	5.79782	0	0	0	0	5.82501	1.60375	0	0.821703	1.31863	0	1.1418	0	1	NA
NC_000067.7	36179109	36283407	-	9053	gene-Uggt1	Uggt1	protein_coding	320011	UDP-glucose glycoprotein glucosyltransferase 1	3444	843	23	1999	5048	3144	4015	3494	3230	659	2491	2444	4414	2962	3760	2245	3972.5	1314.48	60.4981	2038.91	2437.09	2164.67	2951.87	2025.76	3521.98	1499.23	2126.68	2020.58	3673.09	2375.15	2843.49	1844.72	2304.42	0.282836	0.657171	0.430384	0.666916	0.978341
NC_000067.7	36183333	36183394	-	62	gene-Mir6897	Mir6897	miRNA	102465540	microRNA 6897	0	0	0	0	0	0	1	2	0	0	1	3	0	0	0	0	0	0	0	0	0	0	0.735211	1.15956	0	0	0.853743	2.48025	0	0	0	0	0.326798	0.476674	0.946761	0.503478	0.614628	NA
NC_000067.7	36283451	36289623	+	207	gene-Gm39625	Gm39625	lncRNA	105243904		0	0	0	0	0	0	0	0	0	0	0	0	0	0	1	0	0	0	0	0	0	0	0	0	0	0	0	0	0	0	0.756247	0	0.0472654	0	0.945504	0	1	NA
NC_000067.7	36303683	36313755	-	2968	gene-Neurl3	Neurl3	protein_coding	214854	neuralized E3 ubiquitin protein ligase 3	60	0	132	29	149	27	35	6	0	34	0	0	67	31	78	0	69.2073	0	347.207	29.579	71.9347	18.5897	25.7324	3.47869	0	77.3502	0	0	55.7537	24.8581	58.9873	0	48.9174	-1.48484	1.13131	-1.3125	0.189352	0.735112
NC_000067.7	36346814	36363117	+	5876	gene-Arid5a	Arid5a	protein_coding	214855	AT rich interactive domain 5A %28MRF1-like%29	915	100	23	1935	739	242	326	490	971	243	649	4	412	210	281	230	1055.41	155.929	60.4981	1973.63	356.777	166.619	239.679	284.093	1058.77	552.827	554.08	3.307	342.844	168.394	212.505	188.992	460.898	-0.489893	0.85993	-0.569689	0.568889	0.961674
NC_000067.7	36374811	36408276	-	7988	gene-Kansl3	Kansl3	protein_coding	226976	KAT8 regulatory NSL complex subunit 3	690	901	503	6016	2927	3175	2409	3568	511	544	1242	2919	2557	2771	2262	2372	795.884	1404.92	1323.07	6136.12	1413.11	2186.01	1771.12	2068.66	557.192	1237.6	1060.35	2413.28	2127.79	2221.99	1710.63	1949.08	1898.55	-0.821239	0.548563	-1.49707	0.134374	0.649678
NC_000067.7	36387763	36387839	-	77	gene-Mir6898	Mir6898	miRNA	102465541	microRNA 6898	0	0	0	0	0	0	0	0	0	0	0	0	0	0	0	1	0	0	0	0	0	0	0	0	0	0	0	0	0	0	0	0.821703	0.0513564	0	0.945504	0	1	NA
NC_000067.7	36411264	36461191	+	7748	gene-Fer1l5	Fer1l5	protein_coding	100534273	fer-1-like 5 %28C. elegans%29	58	64	0	253	102	160	166	176	112	21	80	134	106	140	134	158	66.9004	99.7944	0	258.051	49.2439	110.161	122.045	102.042	122.124	47.7751	68.2995	110.785	88.2073	112.262	101.337	129.829	99.3036	-0.25892	0.701063	-0.369325	0.711885	0.987791
NC_000067.7	36458274	36484352	-	6283	gene-Lman2l	Lman2l	protein_coding	214895	lectin%2C mannose-binding 2-like	1189	962	459	1946	2475	2352	1832	2622	1214	662	1367	1908	1562	1946	1578	2079	1371.46	1500.04	1207.33	1984.85	1194.89	1619.37	1346.91	1520.19	1323.74	1506.05	1167.07	1577.44	1299.81	1560.45	1193.36	1708.32	1442.58	-0.123092	0.202549	-0.607716	0.543376	0.95814
NC_000067.7	36501059	36501954	+	445	gene-Gm33401	Gm33401	lncRNA	102636293		0	0	0	0	0	0	0	0	0	0	0	0	0	0	0	0	0	0	0	0	0	0	0	0	0	0	0	0	0	0	0	0	0	NA	NA	NA	NA	NA
NC_000067.7	36502293	36510850	-	2881	gene-Gm33454	Gm33454	lncRNA	102636368	predicted gene%2C 33454	0	6	46	0	0	0	0	0	14	0	0	0	1	2	0	0	0	9.35573	120.996	0	0	0	0	0	15.2655	0	0	0	0.832144	1.60375	0	0	9.25334	-1.53532	1.10244	-1.39267	0.163721	0.701339
NC_000067.7	36510678	36547857	+	4582	gene-Cnnm4	Cnnm4	protein_coding	94220	cyclin M4	54	23	24	69	274	206	138	159	35	38	67	113	191	192	121	176	62.2866	35.8636	63.1285	70.3777	132.283	141.833	101.459	92.1853	38.1639	86.4502	57.2008	93.4228	158.94	153.96	91.5059	144.62	95.2299	0.228909	0.343577	0.666254	0.505249	0.948554
NC_000067.7	36550948	36567318	+	5292	gene-Cnnm3	Cnnm3	protein_coding	94218	cyclin M3	362	57	0	0	670	178	495	385	466	112	193	0	397	470	512	206	417.551	88.8794	0	0	323.465	122.554	363.929	223.216	508.124	254.801	164.772	0	330.361	376.881	387.198	169.271	233.188	0.585144	1.05818	0.552973	0.580282	0.962503
NC_000067.7	36569269	36578380	-	2610	gene-Ankrd23	Ankrd23	protein_coding	78321	ankyrin repeat domain 23	186	56	533	62	410	132	142	154	196	26	172	148	188	148	150	144	214.543	87.3201	1401.98	63.2379	197.941	90.883	104.4	89.2864	213.718	59.1502	146.844	122.359	156.443	118.677	113.437	118.325	206.159	-1.52656	0.698204	-2.18641	0.0287858	0.340831
NC_000067.7	36577252	36586333	-	2050	gene-Ankrd39	Ankrd39	protein_coding	109346	ankyrin repeat domain 39	300	324	442	568	1172	488	423	626	459	213	444	342	540	464	468	470	346.037	505.209	1162.62	579.341	565.822	335.992	310.994	362.943	500.492	484.576	379.062	282.749	449.358	372.07	353.924	386.2	461.087	-0.636168	0.3563	-1.78549	0.0741827	0.518288
NC_000067.7	36587720	36599780	-	7688	gene-Sema4c	Sema4c	protein_coding	20353	sema domain%2C immunoglobulin domain %28Ig%29%2C transmembrane domain %28TM%29 and short cytoplasmic domain%2C %28semaphorin%29 4C	894	225	446	10	1486	1132	1218	573	481	270	601	371	1371	1075	1111	517	1031.19	350.84	1173.14	10.1997	717.416	779.391	895.487	332.215	524.48	614.252	513.1	306.724	1140.87	862.015	840.19	424.82	657.27	-0.344878	0.71963	-0.479244	0.631765	0.971417
NC_000067.7	36601777	36722271	-	3332	gene-Fam178b	Fam178b	protein_coding	381337	family with sequence similarity 178%2C member B	18	1	0	0	61	7	14	9	45	9	29	1	20	17	5	2	20.7622	1.55929	0	0	29.4498	4.81955	10.2929	5.21804	49.0678	20.4751	24.7586	0.82675	16.6429	13.6319	3.78123	1.64341	12.6831	1.56238	0.969692	1.61121	0.107133	0.598607
NC_000067.7	36730568	36732469	+	569	gene-Cox5b	Cox5b	protein_coding	12859	cytochrome c oxidase subunit 5B	10124	20938	8818	7827	5416	3127	1668	4196	7786	23886	16213	17420	2082	2220	1905	3039	11677.6	32648.4	23194.5	7983.27	2614.75	2152.96	1226.33	2432.76	8489.82	54340.8	13841.7	14402	1732.52	1780.16	1440.65	2497.16	11403.5	0.255144	0.545042	0.468118	0.6397	0.972215
NC_000067.7	36737195	36749081	-	3344	gene-Actr1b	Actr1b	protein_coding	226977	ARP1 actin-related protein 1B%2C centractin beta	5164	7109	1744	8320	24910	20226	13795	16108	7491	2886	10737	10609	14240	18396	12682	13523	5956.44	11085	4587.34	8486.12	12026.1	13925.8	10142.2	9339.12	8168.16	6565.67	9166.64	8771	11849.7	14751.3	9590.72	11111.9	9720.2	0.115708	0.277184	0.41744	0.676356	0.981375
NC_000067.7	36749136	36797040	+	1782	gene-4933424G06Rik	4933424G06Rik	protein_coding	71166	RIKEN cDNA 4933424G06 gene	0	9	36	0	15	12	8	9	5	8	10	4	11	14	10	5	0	14.0336	94.6927	0	7.24175	8.26209	5.88169	5.21804	5.45198	18.2001	8.53743	3.307	9.15359	11.2262	7.56247	4.10852	12.6798	-1.29031	0.935617	-1.3791	0.167864	0.708436
NC_000067.7	36751929	36783873	-	5286	gene-Gm33533	Gm33533	lncRNA	102636476		0	5	10	0	20	9	13	3	26	12	8	9	12	16	6	10	0	7.79644	26.3035	0	9.65566	6.19657	9.55774	1.73935	28.3503	27.3001	6.82995	7.44075	9.98573	12.83	4.53748	8.21703	10.4213	0.951897	0.86488	1.10061	0.271066	0.82229
NC_000067.7	36800879	36821902	+	2986	gene-Zap70	Zap70	protein_coding	22637	zeta-chain %28TCR%29 associated protein kinase	0	0	0	0	9	1	2	7	0	0	0	0	3	1	0	6	0	0	0	0	4.34505	0.688508	1.47042	4.05847	0	0	0	0	2.49643	0.801874	0	4.93022	1.17444	0	1.14283	0	1	NA
NC_000067.7	36831270	36978714	-	7278	gene-Tmem131	Tmem131	protein_coding	56030	transmembrane protein 131	946	406	164	70	2005	2005	2927	2008	1870	391	1328	337	2598	2092	2564	964	1091.17	633.071	431.378	71.3976	967.98	1380.46	2151.96	1164.2	2039.04	889.527	1133.77	278.615	2161.91	1677.52	1939.02	792.122	1175.2	0.880817	0.630368	1.39731	0.162322	0.699212
NC_000067.7	36996967	36997597	-	631	gene-Rpl12-ps1	Rpl12-ps1	pseudogene	241053	ribosomal protein L12%2C pseudogene 1	19	47	16	4	9	2	1	9	16	48	29	18	3	1	3	3	21.9157	73.2865	42.0857	4.07986	4.34505	1.37702	0.735211	5.21804	17.4463	109.2	24.7586	14.8815	2.49643	0.801874	2.26874	2.46511	20.4601	0.196934	0.760734	0.258874	0.795733	0.996784
NC_000067.7	37044520	37044638	+	119	gene-n-R5s210	n-R5s210	pseudogene	115487663		0	0	0	0	0	0	0	0	0	0	0	0	0	0	0	0	0	0	0	0	0	0	0	0	0	0	0	0	0	0	0	0	0	NA	NA	NA	NA	NA
NC_000067.7	37068372	37226689	+	6340	gene-Vwa3b	Vwa3b	protein_coding	70853	von Willebrand factor A domain containing 3B	22	0	0	0	13	5	1	26	0	0	0	0	7	6	5	4	25.376	0	0	0	6.27618	3.44254	0.735211	15.0743	0	0	0	0	5.82501	4.81125	3.78123	3.28681	4.28804	-2.63977	1.10898	-2.38035	0.017296	0.264696
NC_000067.7	37171354	37189177	-	2118	gene-Gm37020	Gm37020	lncRNA	105243905		0	0	0	0	0	0	0	0	0	0	0	0	0	0	0	2	0	0	0	0	0	0	0	0	0	0	0	0	0	0	0	1.64341	0.102713	0	0.945504	0	1	NA
NC_000067.7	37257317	37302465	+	4222	gene-Cnga3	Cnga3	protein_coding	12790	cyclic nucleotide gated channel alpha 3	0	0	0	0	15	10	3	2	0	8	0	99	9	5	7	4	0	0	0	0	7.24175	6.88508	2.20563	1.15956	0	18.2001	0	81.8483	7.4893	4.00937	5.29373	3.28681	8.60122	3.93291	1.08957	3.60959	0.000306684	0.0254808
NC_000067.7	37338908	37449821	+	9520	gene-Inpp4a	Inpp4a	protein_coding	269180	inositol polyphosphate-4-phosphatase%2C type I	42	264	41	1004	1298	1519	728	984	65	88	179	156	835	1319	664	688	48.4451	411.652	107.844	1024.05	626.653	1045.84	535.233	570.505	70.8757	200.201	152.82	128.973	694.841	1057.67	502.148	565.332	483.943	-1.39102	0.644568	-2.15806	0.0309229	0.350657
NC_000067.7	37353518	37373313	-	6444	gene-4930439A04Rik	4930439A04Rik	lncRNA	78119		0	0	22	0	19	16	4	8	0	0	0	0	18	7	5	6	0	0	57.8678	0	9.17288	11.0161	2.94084	4.63825	0	0	0	0	14.9786	5.61312	3.78123	4.93022	7.18369	-3.08246	1.1152	-2.76404	0.00570901	0.145825
NC_000067.7	37456166	37469184	-	3862	gene-Coa5	Coa5	protein_coding	76178	cytochrome C oxidase assembly factor 5	2606	1914	1136	896	5889	3697	3755	3458	1566	1192	3691	4183	3397	2854	3486	2536	3005.9	2984.48	2988.08	913.89	2843.11	2545.41	2760.72	2004.89	1707.56	2711.81	3151.17	3458.3	2826.79	2288.55	2636.28	2083.84	2556.92	0.153766	0.35162	0.437308	0.661888	0.977528
NC_000067.7	37469220	37478068	+	1308	gene-Unc50	Unc50	protein_coding	67387	unc-50 homolog	764	511	493	532	2671	1430	1049	1409	1215	387	1277	825	1139	1187	1127	1127	881.24	796.796	1296.76	542.622	1289.51	984.566	771.236	816.912	1324.83	880.427	1090.23	682.069	947.813	951.825	852.29	926.059	939.7	0.178074	0.292806	0.608165	0.543078	0.95814
NC_000067.7	37478421	37580599	-	10018	gene-Mgat4a	Mgat4a	protein_coding	269181	mannoside acetylglucosaminyltransferase 4%2C isoenzyme A	267	551	2	911	1725	1743	1115	1664	355	117	576	1753	1142	1757	1136	1194	307.973	859.168	5.26071	929.189	832.801	1200.07	819.76	964.757	387.091	266.176	491.756	1449.29	950.309	1408.89	859.096	981.113	794.544	0.265573	0.746022	0.355985	0.721852	0.989931
NC_000067.7	37524932	37527686	-	2755	gene-4930594C11Rik	4930594C11Rik	transcribed_pseudogene	77633	RIKEN cDNA 4930594C11 gene	0	8	0	0	4	2	0	6	1	1	0	0	4	1	2	2	0	12.4743	0	0	1.93113	1.37702	0	3.47869	1.0904	2.27501	0	0	3.32858	0.801874	1.51249	1.64341	1.86956	-1.32578	1.10191	-1.20317	0.22891	0.777923
NC_000067.7	37538118	37539022	-	821	gene-Gm39627	Gm39627	lncRNA	105243907		0	0	0	0	0	0	0	0	0	0	0	0	0	0	0	0	0	0	0	0	0	0	0	0	0	0	0	0	0	0	0	0	0	NA	NA	NA	NA	NA
NC_000067.7	37650757	37759170	-	6339	gene-Cracdl	Cracdl	protein_coding	72097	capping protein inhibiting regulator of actin like	66	0	0	132	41	60	88	48	184	32	48	0	36	88	37	52	76.1281	0	0	134.636	19.7941	41.3105	64.6985	27.8295	200.633	72.8002	40.9797	0	29.9572	70.5649	27.9811	42.7286	53.1275	0.42139	1.01759	0.414106	0.678797	0.981437
NC_000067.7	37653588	37654454	+	536	gene-4930556I23Rik	4930556I23Rik	lncRNA	102637491		0	0	0	0	3	2	2	0	4	2	0	0	1	0	0	0	0	0	0	0	1.44835	1.37702	1.47042	0	4.36158	4.55001	0	0	0.832144	0	0	0	0.87747	1.42821	1.13686	1.25627	0.209017	NA
NC_000067.7	37692565	37710138	+	3513	gene-4930470B04Rik	4930470B04Rik	lncRNA	102637336		0	0	0	0	0	0	0	0	0	0	0	0	0	0	0	0	0	0	0	0	0	0	0	0	0	0	0	0	0	0	0	0	0	NA	NA	NA	NA	NA
NC_000067.7	37723623	37734653	+	5406	gene-Gm39628	Gm39628	lncRNA	105243908		0	0	0	0	0	0	0	0	0	0	0	0	0	1	0	0	0	0	0	0	0	0	0	0	0	0	0	0	0	0.801874	0	0	0.0501171	0	0.945504	0	1	NA
NC_000067.7	37793651	37905507	-	12652	gene-Tsga10	Tsga10	protein_coding	211484	testis specific 10	242	127	255	618	182	165	116	181	42	55	99	210	139	152	125	114	279.136	198.03	670.74	630.339	87.8665	113.604	85.2844	104.94	45.7966	125.125	84.5206	173.618	115.668	121.885	94.5309	93.6741	189.047	-1.97563	0.433679	-4.55551	5.22577e-06	0.00164888
NC_000067.7	37910819	37915309	+	2267	gene-Lipt1	Lipt1	protein_coding	623661	lipoyltransferase 1	46	86	0	220	174	104	156	204	118	61	179	174	126	98	178	116	53.0589	134.099	0	224.393	84.0043	71.6048	114.693	118.275	128.667	138.775	152.82	143.855	104.85	78.5837	134.612	95.3175	111.1	0.404564	0.661562	0.611528	0.54085	0.95814
NC_000067.7	37913882	37929530	-	2476	gene-Mitd1	Mitd1	protein_coding	69028	MIT%2C microtubule interacting and transport%2C domain containing 1	62	44	70	184	445	164	174	291	74	59	208	434	204	146	222	194	71.5142	68.6087	184.125	187.674	214.838	112.915	127.927	168.716	80.6893	134.225	177.579	358.81	169.757	117.074	167.887	159.41	156.359	0.538718	0.464472	1.15985	0.24611	0.798484
NC_000067.7	37929558	37937419	+	2360	gene-Mrpl30	Mrpl30	protein_coding	107734	mitochondrial ribosomal protein L30	1248	2584	1528	1263	1779	1121	890	2050	1554	2752	2950	2974	768	940	860	1502	1439.51	4029.2	4019.18	1288.22	858.871	771.817	654.338	1188.55	1694.48	6260.82	2518.54	2458.76	639.087	753.762	650.372	1234.2	1903.73	0.251624	0.47502	0.529713	0.596311	0.963704
NC_000067.7	37945004	37955574	-	2564	gene-Lyg2	Lyg2	protein_coding	332427	lysozyme G-like 2	0	0	0	0	0	0	0	0	0	0	0	0	0	0	0	0	0	0	0	0	0	0	0	0	0	0	0	0	0	0	0	0	0	NA	NA	NA	NA	NA
NC_000067.7	37985819	37996840	-	798	gene-Lyg1	Lyg1	protein_coding	69541	lysozyme G-like 1	0	0	0	0	1	0	0	0	0	0	0	0	0	0	0	0	0	0	0	0	0.482783	0	0	0	0	0	0	0	0	0	0	0	0.0301739	0	0.945504	0	1	NA
NC_000067.7	38022948	38036418	-	4941	gene-Txndc9	Txndc9	protein_coding	98258	thioredoxin domain containing 9	1563	916	400	1959	3199	1821	1948	3016	1624	516	1834	2062	1949	1455	2120	1882	1802.85	1428.31	1052.14	1998.11	1544.42	1253.77	1432.19	1748.62	1770.8	1173.9	1565.77	1704.76	1621.85	1166.73	1603.24	1546.45	1525.87	-0.0161468	0.231632	-0.0697089	0.944425	1
NC_000067.7	38037091	38094660	+	7797	gene-Eif5b	Eif5b	protein_coding	226982	eukaryotic translation initiation factor 5B	1682	320	430	792	1854	820	1208	1385	1178	369	1173	940	1096	720	1099	856	1940.11	498.972	1131.05	807.813	895.08	564.576	888.135	802.998	1284.49	839.477	1001.44	777.145	912.03	577.349	831.115	703.378	903.448	-0.1615	0.366256	-0.440948	0.659251	0.976773
NC_000067.7	38062571	38071358	-	2678	gene-Gm34448	Gm34448	lncRNA	102637707		6	0	2	0	13	4	8	5	8	4	13	2	6	8	10	4	6.92073	0	5.26071	0	6.27618	2.75403	5.88169	2.89891	8.72317	9.10003	11.0987	1.6535	4.99287	6.41499	7.56247	3.28681	5.17655	1.19039	0.777398	1.53125	0.125708	0.632964
NC_000067.7	38091867	38169191	-	12644	gene-Rev1	Rev1	protein_coding	56210	REV1%2C DNA directed polymerase	869	214	902	38	1884	860	984	663	544	282	420	964	990	775	838	466	1002.35	333.688	2372.58	38.7587	909.563	592.117	723.447	384.395	593.175	641.552	358.572	796.987	823.823	621.453	633.735	382.914	700.569	-0.582335	0.689865	-0.844129	0.398597	0.910371
NC_000067.7	38171164	38198973	+	1848	gene-Gm5099	Gm5099	lncRNA	329123	predicted gene 5099	0	0	0	0	0	0	0	0	0	0	0	0	1	0	0	0	0	0	0	0	0	0	0	0	0	0	0	0	0.832144	0	0	0	0.052009	0	0.945504	0	1	NA
NC_000067.7	38215072	38704031	-	9849	gene-Aff3	Aff3	protein_coding	16764	AF4/FMR2 family%2C member 3	461	156	0	0	1356	887	1213	745	674	251	288	512	1658	1270	788	475	531.743	243.249	0	0	654.654	610.706	891.811	431.937	734.927	571.027	245.878	423.296	1379.7	1018.38	595.923	390.309	545.221	1.02023	0.954046	1.06937	0.284901	0.835002
NC_000067.7	38257962	38286732	+	28114	gene-Gm16150	Gm16150	lncRNA	102638318		7	8	5	139	77	29	17	22	223	39	6	46	49	17	17	5	8.07419	12.4743	13.1518	141.775	37.1743	19.9667	12.4986	12.7552	243.158	88.7252	5.12246	38.0305	40.7751	13.6319	12.8562	4.10852	44.0174	0.911967	0.864343	1.0551	0.291381	0.837718
NC_000067.7	38415302	38433084	+	17402	gene-Gm16152	Gm16152	lncRNA	102638209		71	0	0	0	22	17	4	37	1	1	0	0	15	7	10	2	81.8953	0	0	0	10.6212	11.7046	2.94084	21.4519	1.0904	2.27501	0	0	12.4822	5.61312	7.56247	1.64341	9.95503	-2.77347	1.08724	-2.55092	0.010744	0.206562
NC_000067.7	38669748	38692449	+	6152	gene-Gm34596	Gm34596	lncRNA	102637900		0	0	0	0	0	1	0	0	0	0	0	0	0	0	1	6	0	0	0	0	0	0.688508	0	0	0	0	0	0	0	0	0.756247	4.93022	0.398436	0	0.945504	0	1	NA
NC_000067.7	38728556	38728698	-	143	gene-LOC115487659	LOC115487659	snoRNA	115487659		0	0	0	0	0	0	0	0	0	0	0	0	0	0	0	0	0	0	0	0	0	0	0	0	0	0	0	0	0	0	0	0	0	NA	NA	NA	NA	NA
NC_000067.7	38832750	38875768	-	6884	gene-Lonrf2	Lonrf2	protein_coding	381338	LON peptidase N-terminal domain and ring finger 2	292	980	595	0	1621	3007	2648	3053	543	410	802	3348	1642	3000	2156	2634	336.809	1528.1	1565.06	0	782.591	2070.34	1946.84	1770.07	592.085	932.753	684.702	2767.96	1366.38	2405.62	1630.47	2164.37	1409.01	0.436459	0.881103	0.495355	0.62035	0.968551
NC_000067.7	38902948	38937256	-	3248	gene-Chst10	Chst10	protein_coding	98388	carbohydrate sulfotransferase 10	253	321	0	150	588	854	447	558	204	164	311	705	327	786	417	523	291.824	500.531	0	152.995	283.876	587.986	328.639	323.518	222.441	373.101	265.514	582.859	272.111	630.273	315.355	429.751	347.548	0.534002	0.746633	0.715213	0.474477	0.940384
NC_000067.7	38947007	38947826	+	820	gene-Gm6621	Gm6621	pseudogene	625775	predicted gene 6621	0	0	0	0	0	0	0	2	0	0	1	0	0	0	0	0	0	0	0	0	0	0	0	1.15956	0	0	0.853743	0	0	0	0	0	0.125832	0.07771	0.945504	0.082189	0.934496	NA
NC_000067.7	38978230	38989357	+	1001	gene-Nms	Nms	protein_coding	433292	neuromedin S	0	0	0	0	5	0	0	0	0	0	0	0	0	2	0	0	0	0	0	0	2.41392	0	0	0	0	0	0	0	0	1.60375	0	0	0.251104	0	0.945504	0	1	NA
NC_000067.7	39019887	39020829	+	417	gene-Gm35171	Gm35171	lncRNA	102638660		0	4	0	0	0	0	0	0	0	0	0	0	0	0	0	0	0	6.23715	0	0	0	0	0	0	0	0	0	0	0	0	0	0	0.389822	-0.71021	0.945504	-0.751144	0.452566	NA
NC_000067.7	39026895	39036317	+	1706	gene-Pdcl3	Pdcl3	protein_coding	68833	phosducin-like 3	1408	756	439	1070	2837	1748	1661	2148	2501	580	1601	1283	1600	1332	1585	1364	1624.07	1178.82	1154.73	1091.36	1369.66	1203.51	1221.18	1245.37	2727.08	1319.5	1366.84	1060.72	1331.43	1068.1	1198.65	1120.8	1330.11	0.353173	0.276268	1.27837	0.201118	0.747121
NC_000067.7	39065088	39066438	-	349	gene-Gm35222	Gm35222	lncRNA	102638728		0	0	0	0	6	0	0	0	0	0	0	0	0	0	0	0	0	0	0	0	2.8967	0	0	0	0	0	0	0	0	0	0	0	0.181044	0	0.945504	0	1	NA
NC_000067.7	39225977	39226073	-	97	gene-Mir6349	Mir6349	miRNA	102466631	microRNA 6349	0	0	0	0	0	0	0	0	0	0	0	0	0	0	0	0	0	0	0	0	0	0	0	0	0	0	0	0	0	0	0	0	0	NA	NA	NA	NA	NA
NC_000067.7	39233013	39402321	+	4258	gene-Npas2	Npas2	protein_coding	18143	neuronal PAS domain protein 2	95	26	0	0	128	50	26	13	0	20	0	0	63	53	29	10	109.578	40.5415	0	0	61.7962	34.4254	19.1155	7.53716	0	45.5001	0	0	52.4251	42.4993	21.9312	8.21703	27.7229	-1.03846	1.11329	-0.932786	0.35093	0.878237
NC_000067.7	39353945	39354567	+	623	gene-Gm3617	Gm3617	pseudogene	100041999	predicted gene 3617	1	1	0	1	3	1	1	4	3	1	2	2	1	1	2	1	1.15346	1.55929	0	1.01997	1.44835	0.688508	0.735211	2.31913	3.27119	2.27501	1.70749	1.6535	0.832144	0.801874	1.51249	0.821703	1.36246	0.86833	0.920819	0.942997	0.345683	NA
NC_000067.7	39402056	39406442	-	608	gene-LOC118567737	LOC118567737	lncRNA	118567737		13	0	0	0	3	0	0	0	0	2	0	0	0	1	0	1	14.9949	0	0	0	1.44835	0	0	0	0	4.55001	0	0	0	0.801874	0	0.821703	1.41355	-0.830056	1.07641	-0.771132	0.440629	NA
NC_000067.7	39406932	39410992	+	1254	gene-Rpl31	Rpl31	protein_coding	114641	ribosomal protein L31	7150	12753	6770	4723	2099	1125	996	2152	7002	15659	11478	9793	1239	830	921	1246	8247.21	19885.6	17807.5	4817.3	1013.36	774.571	732.27	1247.69	7634.95	35624.3	9799.27	8096.37	1031.03	665.556	696.503	1023.84	7443.58	0.254821	0.525043	0.485334	0.62744	0.970746
NC_000067.7	39410576	39517860	-	7895	gene-Tbc1d8	Tbc1d8	protein_coding	54610	TBC1 domain family%2C member 8	694	272	102	0	1838	1078	727	786	742	122	239	888	1252	1173	708	506	800.498	424.126	268.296	0	887.355	742.211	534.498	455.708	809.074	277.551	204.045	734.154	1041.84	940.599	535.423	415.782	566.948	0.367537	0.836828	0.439202	0.660515	0.977046
NC_000067.7	39558614	39558828	+	215	gene-Gm24826	Gm24826	snoRNA	115487696		0	0	0	0	0	0	0	0	0	0	0	0	0	0	0	0	0	0	0	0	0	0	0	0	0	0	0	0	0	0	0	0	0	NA	NA	NA	NA	NA
NC_000067.7	39568400	39574800	-	4643	gene-LOC118567738	LOC118567738	lncRNA	118567738		1	12	3	4	25	15	11	6	0	3	3	4	12	14	10	19	1.15346	18.7115	7.89106	4.07986	12.0696	10.3276	8.08732	3.47869	0	6.82502	2.56123	3.307	9.98573	11.2262	7.56247	15.6124	7.67994	-1.22978	0.751107	-1.63729	0.10157	0.586144
NC_000067.7	39574782	39585962	+	3271	gene-Cnot11	Cnot11	protein_coding	52846	CCR4-NOT transcription complex%2C subunit 11	755	432	40	809	1534	1174	986	1224	1519	240	1006	105	1096	926	1000	852	870.859	673.612	105.214	825.153	740.589	808.308	724.918	709.653	1656.31	546.002	858.866	86.8088	912.03	742.536	756.247	700.091	732.325	0.317255	0.627518	0.505571	0.613158	0.966621
NC_000067.7	39587828	39587921	-	94	gene-Snord89	Snord89	snoRNA	100217461	small nucleolar RNA%2C C/D box 89	4	0	0	0	1	0	0	2	18	0	2	0	0	2	1	1	4.61382	0	0	0	0.482783	0	0	1.15956	19.6271	0	1.70749	0	0	1.60375	0.756247	0.821703	1.92328	1.33753	1.13814	1.17519	0.239918	0.792073
NC_000067.7	39590375	39616885	-	7490	gene-Rnf149	Rnf149	protein_coding	67702	ring finger protein 149	2044	661	362	87	2922	1564	1280	1841	2247	842	2221	1481	1513	1140	1522	1371	2357.66	1030.69	952.188	88.737	1410.69	1076.83	941.07	1067.38	2450.12	1915.56	1896.16	1224.42	1259.03	914.137	1151.01	1126.55	1303.89	0.706619	0.572573	1.23411	0.217161	0.766477
NC_000067.7	39612827	39612956	-	130	gene-LOC115485772	LOC115485772	snoRNA	115485772		7	0	2	0	2	0	0	0	3	0	0	0	1	0	0	0	8.07419	0	5.26071	0	0.965566	0	0	0	3.27119	0	0	0	0.832144	0	0	0	1.15024	-0.888976	1.09729	-0.810156	0.41785	NA
NC_000067.7	39631457	39637687	+	728	gene-Gm51620	Gm51620	lncRNA	115487085		0	0	0	0	0	0	0	0	0	0	0	0	0	0	0	0	0	0	0	0	0	0	0	0	0	0	0	0	0	0	0	0	0	NA	NA	NA	NA	NA
NC_000067.7	39636581	39640174	-	1291	gene-Gm5100	Gm5100	pseudogene	329126		2	1	0	0	3	0	0	2	1	0	1	1	1	0	1	0	2.30691	1.55929	0	0	1.44835	0	0	1.15956	1.0904	0	0.853743	0.82675	0.832144	0	0.756247	0	0.677087	-0.265536	1.10845	-0.239557	0.810674	NA
NC_000067.7	39657574	39690350	-	5799	gene-Creg2	Creg2	protein_coding	263764	cellular repressor of E1A-stimulated genes 2	0	398	0	496	141	1040	404	668	59	95	408	183	105	842	331	610	0	620.597	0	505.903	68.0724	716.048	297.025	387.294	64.3334	216.126	348.327	151.295	87.3752	675.178	250.318	501.239	305.571	-0.385867	1.00478	-0.38403	0.700956	0.984689
NC_000067.7	39690636	39697579	+	5857	gene-D930019O06Rik	D930019O06Rik	lncRNA	425051		0	0	0	0	2	23	1	28	0	0	9	2	2	18	6	23	0	0	0	0	0.965566	15.8357	0.735211	16.2339	0	0	7.68369	1.6535	1.66429	14.4337	4.53748	18.8992	5.16514	1.67208	1.09332	1.52937	0.126173	0.633476
NC_000067.7	39704459	39760149	-	2498	gene-Rfx8	Rfx8	protein_coding	619289	regulatory factor X 8	0	0	0	66	4	1	8	3	0	0	0	0	0	3	4	2	0	0	0	67.3178	1.93113	0.688508	5.88169	1.73935	0	0	0	0	0	2.40562	3.02499	1.64341	5.28953	-3.22504	1.13937	-2.83055	NA	NA
NC_000067.7	39843301	39844492	-	359	gene-Gm3646	Gm3646	protein_coding	100042065	predicted gene 3646	0	0	0	0	0	0	0	0	0	0	0	0	2	0	0	0	0	0	0	0	0	0	0	0	0	0	0	0	1.66429	0	0	0	0.104018	0	0.945504	0	1	NA
NC_000067.7	39881588	39886490	-	531	gene-1700066B17Rik	1700066B17Rik	lncRNA	73426	RIKEN cDNA 1700066B17 gene	0	0	0	0	0	0	0	0	0	0	0	0	0	0	0	0	0	0	0	0	0	0	0	0	0	0	0	0	0	0	0	0	0	NA	NA	NA	NA	NA
NC_000067.7	39891603	39904249	+	836	gene-Gm35600	Gm35600	lncRNA	102639244	predicted gene%2C 35600	0	0	0	0	0	0	0	0	0	0	0	0	0	0	0	0	0	0	0	0	0	0	0	0	0	0	0	0	0	0	0	0	0	NA	NA	NA	NA	NA
NC_000067.7	39939806	40065470	+	6334	gene-Map4k4	Map4k4	protein_coding	26921	mitogen-activated protein kinase kinase kinase kinase 4	1720	250	676	2098	2343	1777	2070	1702	2242	226	1436	237	2130	1344	2195	933	1983.94	389.822	1778.12	2139.89	1131.16	1223.48	1521.89	986.789	2444.67	514.151	1225.98	195.94	1772.47	1077.72	1659.96	766.649	1300.79	-0.482193	0.607933	-0.793168	0.42768	0.920945
NC_000067.7	40115372	40125011	-	858	gene-Gm16894	Gm16894	lncRNA	100047133	predicted gene%2C 16894	0	5	0	0	18	25	21	33	0	6	21	24	15	22	35	19	0	7.79644	0	0	8.6901	17.2127	15.4394	19.1328	0	13.65	17.9286	19.842	12.4822	17.6412	26.4686	15.6124	11.9935	2.15807	0.861566	2.50482	0.0122514	0.220682
NC_000067.7	40123872	40164390	+	2688	gene-Il1r2	Il1r2	protein_coding	16178	interleukin 1 receptor%2C type II	0	0	27	0	5	8	0	20	0	0	19	0	1	3	3	17	0	0	71.0195	0	2.41392	5.50806	0	11.5956	0	0	16.2211	0	0.832144	2.40562	2.26874	13.969	7.88961	-1.10769	1.14403	-0.968229	0.33293	0.865596
NC_000067.7	40188260	40191759	+	764	gene-Gm35741	Gm35741	lncRNA	102639421		0	0	0	0	0	0	0	0	0	0	0	0	0	0	0	0	0	0	0	0	0	0	0	0	0	0	0	0	0	0	0	0	0	NA	NA	NA	NA	NA
NC_000067.7	40261651	40355361	+	6138	gene-Il1r1	Il1r1	protein_coding	16177	interleukin 1 receptor%2C type I	437	155	339	0	1003	392	524	521	485	148	328	0	517	327	495	321	504.06	241.69	891.69	0	484.231	269.895	385.25	302.066	528.842	336.701	280.028	0	430.219	262.213	374.342	263.767	347.187	-0.38651	0.989247	-0.390711	0.696011	0.984521
NC_000067.7	40363697	40406722	+	5016	gene-Il1rl2	Il1rl2	protein_coding	107527	interleukin 1 receptor-like 2	435	81	0	0	1045	270	393	200	490	100	577	0	490	247	370	88	501.753	126.302	0	0	504.508	185.897	288.938	115.956	534.294	227.501	492.61	0	407.751	198.063	279.811	72.3099	245.981	0.667534	1.07132	0.623094	0.533223	0.956112
NC_000067.7	40393021	40393767	+	696	gene-Gm17970	Gm17970	pseudogene	100416211	predicted gene%2C 17970	0	0	0	0	1	4	0	0	0	0	0	0	4	0	4	0	0	0	0	0	0.482783	2.75403	0	0	0	0	0	0	3.32858	0	3.02499	0	0.599399	0	0.969572	0	1	NA
NC_000067.7	40444025	40504578	+	7457	gene-Il1rl1	Il1rl1	protein_coding	17082	interleukin 1 receptor-like 1	0	0	96	0	20	15	28	9	0	46	0	0	30	12	9	8	0	0	252.514	0	9.65566	10.3276	20.5859	5.21804	0	104.65	0	0	24.9643	9.62249	6.80622	6.57362	28.1824	-0.732315	1.14383	-0.64023	NA	NA
NC_000067.7	40504712	40540014	+	5096	gene-Il18r1	Il18r1	protein_coding	16182	interleukin 18 receptor 1	0	0	0	0	0	0	0	6	0	0	0	0	4	0	0	5	0	0	0	0	0	0	0	3.47869	0	0	0	0	3.32858	0	0	4.10852	0.682236	0	0.946982	0	1	NA
NC_000067.7	40554522	40590867	+	4999	gene-Il18rap	Il18rap	protein_coding	16174	interleukin 18 receptor accessory protein	89	0	0	0	18	20	13	10	89	0	0	0	17	5	30	7	102.658	0	0	0	8.6901	13.7702	9.55774	5.79782	97.0452	0	0	0	14.1465	4.00937	22.6874	5.75192	17.7571	-0.049649	1.13985	-0.0435576	NA	NA
NC_000067.7	40611343	40619822	-	575	gene-Gm35801	Gm35801	lncRNA	102639500	predicted gene%2C 35801	0	0	0	0	0	0	0	0	0	0	0	0	0	0	0	0	0	0	0	0	0	0	0	0	0	0	0	0	0	0	0	0	0	NA	NA	NA	NA	NA
NC_000067.7	40619146	40669891	+	4063	gene-Slc9a4	Slc9a4	protein_coding	110895	solute carrier family 9 %28sodium/hydrogen exchanger%29%2C member 4	0	0	0	0	0	1	0	0	0	0	0	0	0	0	0	0	0	0	0	0	0	0.688508	0	0	0	0	0	0	0	0	0	0	0.0430317	0	0.945504	0	1	NA
NC_000067.7	40623323	40625654	-	479	gene-LOC118567739	LOC118567739	lncRNA	118567739		0	0	0	0	0	0	0	0	0	0	0	0	0	0	0	0	0	0	0	0	0	0	0	0	0	0	0	0	0	0	0	0	0	NA	NA	NA	NA	NA
NC_000067.7	40720872	40808045	+	3493	gene-Slc9a2	Slc9a2	protein_coding	226999	solute carrier family 9 %28sodium/hydrogen exchanger%29%2C member 2	62	27	0	0	23	14	21	3	0	19	60	0	11	7	24	13	71.5142	42.1008	0	0	11.104	9.63911	15.4394	1.73935	0	43.2251	51.2246	0	9.15359	5.61312	18.1499	10.6821	18.0991	-0.197588	1.07087	-0.184511	0.853613	1
NC_000067.7	40810452	40824527	+	1817	gene-Gm37915	Gm37915	lncRNA	102641498		0	4	0	24	27	14	4	16	4	6	18	24	8	26	16	14	0	6.23715	0	24.4792	13.0351	9.63911	2.94084	9.27651	4.36158	13.65	15.3674	19.842	6.65716	20.8487	12.1	11.5038	10.6212	0.61231	0.801762	0.763705	0.445043	0.929389
NC_000067.7	40811200	40829817	-	3152	gene-Mfsd9	Mfsd9	protein_coding	211798	major facilitator superfamily domain containing 9	30	202	0	899	664	698	477	570	254	175	462	770	415	660	464	490	34.6037	314.976	0	916.949	320.568	480.578	350.695	330.476	276.961	398.126	394.429	636.598	345.34	529.237	350.899	402.634	380.192	0.361125	0.829311	0.435451	0.663235	0.977794
NC_000067.7	40844738	40896047	+	2938	gene-Tmem182	Tmem182	protein_coding	381339	transmembrane protein 182	0	0	0	0	12	4	2	3	0	0	53	0	7	5	1	0	0	0	0	0	5.7934	2.75403	1.47042	1.73935	0	0	45.2484	0	5.82501	4.00937	0.756247	0	4.22476	2.65931	1.14119	2.3303	0.0197902	0.282514
NC_000067.7	41206720	41220412	-	573	gene-4930448I06Rik	4930448I06Rik	lncRNA	74897	RIKEN cDNA 4930448I06 gene	0	0	0	0	0	0	0	0	0	0	0	0	0	0	0	0	0	0	0	0	0	0	0	0	0	0	0	0	0	0	0	0	0	NA	NA	NA	NA	NA
NC_000067.7	41431364	41433693	+	448	gene-LOC118567740	LOC118567740	lncRNA	118567740		0	0	0	0	0	0	0	0	0	0	0	0	0	0	0	0	0	0	0	0	0	0	0	0	0	0	0	0	0	0	0	0	0	NA	NA	NA	NA	NA
NC_000067.7	41535155	41572471	-	582	gene-Gm39631	Gm39631	lncRNA	105243912	predicted gene%2C 39631	0	0	0	0	0	0	0	1	0	0	0	0	0	0	0	0	0	0	0	0	0	0	0	0.579782	0	0	0	0	0	0	0	0	0.0362364	0	0.945504	0	1	NA
NC_000067.7	41609467	41612661	-	713	gene-Gm35935	Gm35935	lncRNA	102639680		0	0	0	0	0	0	0	0	0	0	0	0	0	0	0	0	0	0	0	0	0	0	0	0	0	0	0	0	0	0	0	0	0	NA	NA	NA	NA	NA
NC_000067.7	41782183	41978758	+	7686	gene-Gm29260	Gm29260	lncRNA	102639765		0	0	0	291	5	1	0	0	0	0	0	0	3	0	0	2	0	0	0	296.81	2.41392	0.688508	0	0	0	0	0	0	2.49643	0	0	1.64341	19.0033	-2.88993	1.10373	-2.61832	NA	NA
NC_000067.7	42296970	42349170	+	32061	gene-Gm28175	Gm28175	lncRNA	102640173		0	2	3	2	3	0	0	1	1	1	2	1	3	0	0	0	0	3.11858	7.89106	2.03993	1.44835	0	0	0.579782	1.0904	2.27501	1.70749	0.82675	2.49643	0	0	0	1.46711	-0.786914	1.0627	-0.740488	0.459004	NA
NC_000067.7	42370976	42392286	-	313	gene-Gm46088	Gm46088	lncRNA	108167620		0	0	0	0	0	0	0	0	0	0	0	0	0	0	0	0	0	0	0	0	0	0	0	0	0	0	0	0	0	0	0	0	0	NA	NA	NA	NA	NA
NC_000067.7	42438426	42484156	-	703	gene-Gm36678	Gm36678	lncRNA	102640664		0	0	0	0	0	0	0	0	0	0	0	0	0	0	0	0	0	0	0	0	0	0	0	0	0	0	0	0	0	0	0	0	0	NA	NA	NA	NA	NA
NC_000067.7	42528764	42538529	+	6336	gene-LOC118567741	LOC118567741	lncRNA	118567741		0	0	0	0	0	0	0	0	0	0	0	0	0	0	0	0	0	0	0	0	0	0	0	0	0	0	0	0	0	0	0	0	0	NA	NA	NA	NA	NA
NC_000067.7	42599567	42612505	-	1024	gene-Gm46089	Gm46089	lncRNA	108167621		0	0	0	0	0	0	0	0	0	0	0	0	0	0	0	0	0	0	0	0	0	0	0	0	0	0	0	0	0	0	0	0	0	NA	NA	NA	NA	NA
NC_000067.7	42612943	42621177	-	872	gene-Gm36822	Gm36822	lncRNA	102640854		0	0	0	0	0	0	0	0	0	0	0	0	0	0	0	0	0	0	0	0	0	0	0	0	0	0	0	0	0	0	0	0	0	NA	NA	NA	NA	NA
NC_000067.7	42687360	42733985	-	546	gene-Pantr1	Pantr1	lncRNA	66297	POU domain%2C class 3%2C transcription factor 3 adjacent noncoding transcript 1	0	2	0	0	9	8	0	0	0	0	0	0	4	7	0	0	0	3.11858	0	0	4.34505	5.50806	0	0	0	0	0	0	3.32858	5.61312	0	0	1.36959	-0.504146	1.08321	-0.46542	0.641631	NA
NC_000067.7	42723698	42783951	+	1658	gene-Gm46091	Gm46091	lncRNA	108167623	predicted gene%2C 46091	0	0	0	0	0	0	0	0	0	0	0	0	0	0	0	0	0	0	0	0	0	0	0	0	0	0	0	0	0	0	0	0	0	NA	NA	NA	NA	NA
NC_000067.7	42734928	42739370	+	4443	gene-Pou3f3	Pou3f3	protein_coding	18993	POU domain%2C class 3%2C transcription factor 3	0	2	0	0	12	7	2	1	0	0	0	0	14	8	3	4	0	3.11858	0	0	5.7934	4.81955	1.47042	0.579782	0	0	0	0	11.65	6.41499	2.26874	3.28681	2.46264	-1.11561	1.09803	-1.01601	0.309625	0.847911
NC_000067.7	42739496	42742336	+	2841	gene-2900092D14Rik	2900092D14Rik	lncRNA	73100	RIKEN cDNA 2900092D14 gene	0	0	0	0	0	0	0	0	0	0	0	0	0	0	0	0	0	0	0	0	0	0	0	0	0	0	0	0	0	0	0	0	0	NA	NA	NA	NA	NA
NC_000067.7	42746221	42752614	-	463	gene-Pantr2	Pantr2	lncRNA	66620	POU domain%2C class 3%2C transcription factor 3 adjacent noncoding transcript 2	0	0	0	0	0	2	0	0	0	0	0	0	0	0	0	0	0	0	0	0	0	1.37702	0	0	0	0	0	0	0	0	0	0	0.0860635	0	0.945504	0	1	NA
NC_000067.7	42789872	42792046	+	2175	gene-Dalir	Dalir	lncRNA	104940697	DNMT1 associated long intergenic non-coding RNA	0	0	0	0	0	0	0	0	0	0	0	0	0	0	0	0	0	0	0	0	0	0	0	0	0	0	0	0	0	0	0	0	0	NA	NA	NA	NA	NA
NC_000067.7	42798747	42813307	+	4381	gene-LOC118567742	LOC118567742	lncRNA	118567742		0	0	0	0	0	0	0	0	0	0	0	0	0	0	0	0	0	0	0	0	0	0	0	0	0	0	0	0	0	0	0	0	0	NA	NA	NA	NA	NA
NC_000067.7	42890393	42944843	+	3465	gene-Mrps9	Mrps9	protein_coding	69527	mitochondrial ribosomal protein S9	548	486	272	574	984	723	539	977	680	249	477	464	509	433	659	656	632.094	757.814	715.456	585.461	475.059	497.791	396.279	566.447	741.469	566.477	407.236	383.612	423.562	347.212	498.367	539.037	533.336	-0.355393	0.244898	-1.45119	0.146727	0.670679
NC_000067.7	42905845	42905978	-	134	gene-Gm23126	Gm23126	snoRNA	115485781		0	0	0	0	0	0	0	0	0	0	0	0	0	0	0	0	0	0	0	0	0	0	0	0	0	0	0	0	0	0	0	0	0	NA	NA	NA	NA	NA
NC_000067.7	42975783	42992200	-	1297	gene-Gm39633	Gm39633	lncRNA	105243914		4	6	2	1	18	32	42	31	0	13	18	84	2	11	22	35	4.61382	9.35573	5.26071	1.01997	8.6901	22.0322	30.8788	17.9732	0	29.5751	15.3674	69.447	1.66429	8.82062	16.6374	28.7596	16.881	2.05105	0.875598	2.34246	0.0191573	0.276793
NC_000067.7	42992032	43074611	+	6691	gene-Gpr45	Gpr45	protein_coding	93690	G protein-coupled receptor 45	10	35	10	23	28	40	12	23	11	52	30	62	6	19	18	21	11.5346	54.5751	26.3035	23.4592	13.5179	27.5403	8.82253	13.335	11.9944	118.3	25.6123	51.2585	4.99287	15.2356	13.6124	17.2558	27.3344	0.755176	0.636351	1.18673	0.235335	0.786954
NC_000067.7	43038138	43038637	-	500	gene-Gm3418	Gm3418	pseudogene	100041588	predicted gene 3418	2	0	1	1	2	3	1	3	0	0	0	1	0	1	1	1	2.30691	0	2.63035	1.01997	0.965566	2.06552	0.735211	1.73935	0	0	0	0.82675	0	0.801874	0.756247	0.821703	0.916841	-1.36872	1.06059	-1.29053	0.196865	NA
NC_000067.7	43086360	43137788	-	5941	gene-Tgfbrap1	Tgfbrap1	protein_coding	73122	transforming growth factor%2C beta receptor associated protein 1	400	413	1	698	724	1012	1254	1134	272	137	670	1096	1080	1284	1197	868	461.382	643.986	2.63035	711.936	349.535	696.77	921.954	657.472	296.588	311.676	572.008	906.118	898.716	1029.61	905.228	713.238	629.928	0.173249	0.727796	0.238046	0.811845	0.998971
NC_000067.7	43093821	43096294	+	2020	gene-Gm28782	Gm28782	lncRNA	105243915		20	1	0	4	12	11	12	16	4	0	10	24	14	8	11	9	23.0691	1.55929	0	4.07986	5.7934	7.57358	8.82253	9.27651	4.36158	0	8.53743	19.842	11.65	6.41499	8.31872	7.39533	7.9184	0.153786	0.794782	0.193495	0.846572	1
NC_000067.7	43131440	43133002	+	1486	gene-8430432A02Rik	8430432A02Rik	lncRNA	108167597		7	5	0	0	9	15	24	14	0	4	4	32	8	14	14	8	8.07419	7.79644	0	0	4.34505	10.3276	17.6451	8.11694	0	9.10003	3.41497	26.456	6.65716	11.2262	10.5875	6.57362	8.14505	1.01114	0.892149	1.13338	0.257055	0.807877
NC_000067.7	43137870	43155106	+	3457	gene-AI597479	AI597479	protein_coding	98404	expressed sequence AI597479	1111	370	0	0	1903	1330	1238	927	829	75	540	1480	1019	1105	1217	798	1281.49	576.937	0	0	918.736	915.715	910.191	537.458	903.938	170.625	461.021	1223.59	847.955	886.071	920.352	655.719	700.612	0.420433	0.994572	0.422728	0.672494	0.980033
NC_000067.7	43162231	43237503	-	1746	gene-Fhl2	Fhl2	protein_coding	14200	four and a half LIM domains 2	1264	486	672	0	3370	1047	2400	1849	1324	710	2036	696	2603	651	1780	884	1457.97	757.814	1767.6	0	1626.98	720.868	1764.51	1072.02	1443.68	1615.25	1738.22	575.418	2166.07	522.02	1346.12	726.385	1206.31	0.355609	0.870896	0.408326	0.683035	0.983153
NC_000067.7	43228212	43228933	+	722	gene-Gm8210	Gm8210	pseudogene	666642	predicted pseudogene 8210	96	123	57	131	114	79	64	120	101	124	169	155	71	53	73	88	110.732	191.792	149.93	133.616	55.0373	54.3921	47.0535	69.5738	110.13	282.101	144.283	128.146	59.0823	42.4993	55.206	72.3099	106.618	0.163477	0.321653	0.50824	0.611285	0.966244
NC_000067.7	43287318	43300278	-	3057	gene-Gm29040	Gm29040	lncRNA	102632346		0	0	0	0	0	0	0	0	0	3	0	0	0	1	0	0	0	0	0	0	0	0	0	0	0	6.82502	0	0	0	0.801874	0	0	0.476681	0.392878	0.945504	0.415522	0.67776	NA
NC_000067.7	43309847	43310295	+	449	gene-Gm29610	Gm29610	pseudogene	115486948		0	0	0	0	0	0	0	0	0	0	0	0	0	0	0	0	0	0	0	0	0	0	0	0	0	0	0	0	0	0	0	0	0	NA	NA	NA	NA	NA
NC_000067.7	43335745	43348801	-	370	gene-LOC115487086	LOC115487086	lncRNA	115487086		0	0	0	0	0	0	0	0	0	0	0	0	0	0	0	0	0	0	0	0	0	0	0	0	0	0	0	0	0	0	0	0	0	NA	NA	NA	NA	NA
NC_000067.7	43484643	43609678	+	2953	gene-Nck2	Nck2	protein_coding	17974	non-catalytic region of tyrosine kinase adaptor protein 2	1632	560	0	1	4062	1891	1473	1448	1580	530	1284	1174	1967	1723	1598	1020	1882.44	873.201	0	1.01997	1961.07	1301.97	1082.97	839.524	1722.83	1205.75	1096.21	970.605	1636.83	1381.63	1208.48	838.137	1125.17	0.652524	0.965469	0.675861	0.499129	0.947024
NC_000067.7	43719586	43735140	+	1505	gene-Gm38628	Gm38628	lncRNA	102642726		0	0	0	0	4	2	0	0	0	0	0	0	1	2	1	4	0	0	0	0	1.93113	1.37702	0	0	0	0	0	0	0.832144	1.60375	0.756247	3.28681	0.611694	0	1.13497	0	1	NA
NC_000067.7	43753443	43757398	+	1498	gene-Gm30634	Gm30634	lncRNA	102632604		0	0	0	0	1	0	0	0	0	0	0	0	0	0	0	0	0	0	0	0	0.482783	0	0	0	0	0	0	0	0	0	0	0	0.0301739	0	0.945504	0	1	NA
NC_000067.7	43769762	43781724	+	888	gene-Ecrg4	Ecrg4	protein_coding	78896	ECRG4 augurin precursor	1	14	0	0	191	80	23	57	40	14	12	19	50	62	22	42	1.15346	21.83	0	0	92.2116	55.0806	16.9098	33.0476	43.6158	31.8501	10.2449	15.7083	41.6072	49.7162	16.6374	34.5115	29.0078	1.74856	0.824681	2.12028	0.0339821	0.362099
NC_000067.7	43786121	43866999	-	4877	gene-Uxs1	Uxs1	protein_coding	67883	UDP-glucuronate decarboxylase 1	554	301	11	352	1421	1156	664	1172	762	279	389	462	752	714	802	884	639.014	469.346	28.9339	359.028	686.035	795.915	488.18	679.504	830.882	634.727	332.106	381.959	625.773	572.538	606.51	726.385	553.552	0.50347	0.561651	0.896411	0.370033	0.892916
NC_000067.7	43824981	43826664	+	1684	gene-Gm16103	Gm16103	pseudogene	100126353	predicted gene 16103	56	2	0	3	23	4	8	8	7	1	2	2	4	2	3	2	64.5935	3.11858	0	3.0599	11.104	2.75403	5.88169	4.63825	7.63277	2.27501	1.70749	1.6535	3.32858	1.60375	2.26874	1.64341	7.32895	-1.9984	0.910062	-2.19589	NA	NA
NC_000067.7	43927141	43928880	+	1740	gene-Gm19587	Gm19587	pseudogene	102632770		379	275	147	376	1104	585	600	680	376	202	496	417	586	560	577	480	437.16	428.804	386.662	383.507	532.993	402.777	441.126	394.252	409.989	459.551	423.457	344.755	487.637	449.05	436.354	394.417	425.781	-0.00702796	0.152414	-0.0461109	0.963222	1
NC_000067.7	43937285	43941125	+	3841	gene-Gm8241	Gm8241	pseudogene	666690	predicted gene 8241	0	2	0	0	8	4	2	6	0	1	2	6	4	4	2	4	0	3.11858	0	0	3.86227	2.75403	1.47042	3.47869	0	2.27501	1.70749	4.9605	3.32858	3.2075	1.51249	3.28681	2.18515	1.15003	0.946294	1.2153	0.224251	0.773402
NC_000067.7	43942088	43942212	+	125	gene-Gm26352	Gm26352	pseudogene	115485801		0	0	0	0	0	0	0	0	0	0	0	0	0	0	0	0	0	0	0	0	0	0	0	0	0	0	0	0	0	0	0	0	0	NA	NA	NA	NA	NA
NC_000067.7	43973130	44042160	+	4726	gene-Tpp2	Tpp2	protein_coding	22019	tripeptidyl peptidase II	2092	1559	828	1792	5897	4468	4336	5191	2417	1065	2188	2101	3572	3843	3940	2861	2413.03	2430.93	2177.93	1827.78	2846.97	3076.25	3187.87	3009.65	2635.49	2422.88	1867.99	1737	2972.42	3081.6	2979.61	2350.89	2563.64	-0.0315829	0.172595	-0.182989	0.854807	1
NC_000067.7	44048559	44081745	-	1551	gene-Mettl21c	Mettl21c	protein_coding	433294	methyltransferase like 21C	0	0	0	0	4	1	2	4	0	0	0	0	6	5	5	6	0	0	0	0	1.93113	0.688508	1.47042	2.31913	0	0	0	0	4.99287	4.00937	3.78123	4.93022	1.50768	0	1.08818	0	1	NA
NC_000067.7	44095031	44118906	-	20037	gene-Gm8251	Gm8251	protein_coding	102636082	predicted gene 8251	0	0	0	0	14	2	2	11	0	1	0	199	13	3	7	2	0	0	0	0	6.75896	1.37702	1.47042	6.3776	0	2.27501	0	164.523	10.8179	2.40562	5.29373	1.64341	12.6839	3.97842	1.12066	3.55006	NA	NA
NC_000067.7	44125773	44141650	-	1458	gene-Tex30	Tex30	protein_coding	75623	testis expressed 30	34	72	2	0	504	318	172	336	90	43	120	305	244	315	221	213	39.2175	112.269	5.26071	0	243.323	218.945	126.456	194.807	98.1356	97.8253	102.449	252.159	203.043	252.59	167.131	175.023	143.04	1.55571	0.772049	2.01504	0.0439007	0.406177
NC_000067.7	44143060	44158844	-	5928	gene-Poglut2	Poglut2	protein_coding	72050	protein O-glucosyltransferase 2	568	226	536	825	1484	433	668	698	966	180	788	85	784	458	630	462	655.163	352.399	1409.87	841.472	716.45	298.124	491.121	404.688	1053.32	409.501	672.75	70.2738	652.401	367.258	476.436	379.627	578.178	-0.522802	0.584813	-0.893965	0.371341	0.89303
NC_000067.7	44158032	44183931	+	4339	gene-Bivm	Bivm	protein_coding	246229	basic%2C immunoglobulin-like variable motif containing	232	536	401	0	1118	1180	986	1249	320	182	628	872	674	1122	1022	804	267.602	835.778	1054.77	0	539.752	812.439	724.918	724.147	348.927	414.051	536.151	720.926	560.865	899.703	772.884	660.649	617.098	-0.0792399	0.823366	-0.096239	0.923331	1
NC_000067.7	44184084	44220420	+	6906	gene-Ercc5	Ercc5	protein_coding	22592	excision repair cross-complementing rodent repair deficiency%2C complementation group 5	2102	314	395	1043	3450	1375	1673	1861	1102	450	1430	1279	1782	1304	1504	851	2424.56	489.616	1038.99	1063.82	1665.6	946.698	1230.01	1078.97	1201.62	1023.75	1220.85	1057.41	1482.88	1045.64	1137.4	699.269	1175.44	-0.151308	0.40416	-0.374376	0.708125	0.987074
NC_000067.7	44238651	44258260	-	3406	gene-Mettl21e	Mettl21e	protein_coding	403183	methyltransferase like 21E	0	0	0	0	0	0	0	0	0	0	0	0	0	0	1	0	0	0	0	0	0	0	0	0	0	0	0	0	0	0	0.756247	0	0.0472654	0	0.945504	0	1	NA
NC_000067.7	44250885	44252789	+	1905	gene-Gm15833	Gm15833	pseudogene	100534373	predicted gene 15833	0	0	0	0	0	0	0	0	0	0	0	0	0	0	0	0	0	0	0	0	0	0	0	0	0	0	0	0	0	0	0	0	0	NA	NA	NA	NA	NA
NC_000067.7	44431864	44433611	+	1217	gene-Gm28893	Gm28893	lncRNA	105243917		0	0	0	0	0	0	0	0	0	0	0	0	0	0	0	0	0	0	0	0	0	0	0	0	0	0	0	0	0	0	0	0	0	NA	NA	NA	NA	NA
NC_000067.7	44561724	44590619	-	547	gene-Gm39635	Gm39635	lncRNA	105243918		13	0	0	0	12	6	2	3	1	0	0	0	11	0	2	0	14.9949	0	0	0	5.7934	4.13105	1.47042	1.73935	1.0904	0	0	0	9.15359	0	1.51249	0	2.49285	-1.59916	1.14046	-1.4022	0.160854	0.69699
NC_000067.7	44590540	44835998	+	3372	gene-Gulp1	Gulp1	protein_coding	70676	GULP%2C engulfment adaptor PTB domain containing 1	707	14	160	0	4014	362	1006	642	1280	257	253	0	1538	532	837	232	815.493	21.83	420.857	0	1937.89	249.24	739.622	372.22	1395.71	584.677	215.997	0	1279.84	426.597	632.979	190.635	580.224	0.539799	1.05688	0.510746	0.609529	0.966244
NC_000067.7	44682952	44684058	+	1107	gene-Gm16102	Gm16102	pseudogene	100417474	predicted gene 16102	1	0	0	3	9	0	0	3	0	0	0	0	4	0	0	0	1.15346	0	0	3.0599	4.34505	0	0	1.73935	0	0	0	0	3.32858	0	0	0	0.851645	-0.759775	1.07426	-0.707251	0.47941	NA
NC_000067.7	44778835	44784109	-	906	gene-4930521E06Rik	4930521E06Rik	lncRNA	75066	RIKEN cDNA 4930521E06 gene	10	0	0	0	5	0	0	1	0	2	0	0	0	0	0	0	11.5346	0	0	0	2.41392	0	0	0.579782	0	4.55001	0	0	0	0	0	0	1.19239	-0.546434	0.986155	-0.554106	0.579506	NA
NC_000067.7	44849573	44878858	+	594	gene-Gm3489	Gm3489	pseudogene	100041738		0	0	0	0	0	0	0	0	0	0	0	0	0	0	0	0	0	0	0	0	0	0	0	0	0	0	0	0	0	0	0	0	0	NA	NA	NA	NA	NA
NC_000067.7	44912646	44916560	-	733	gene-Gm19480	Gm19480	pseudogene	100502972		0	0	0	0	0	0	0	0	0	0	0	0	0	0	0	0	0	0	0	0	0	0	0	0	0	0	0	0	0	0	0	0	0	NA	NA	NA	NA	NA
NC_000067.7	44963323	44977767	-	818	gene-Gm3496	Gm3496	pseudogene	100041752		0	0	0	0	0	0	0	0	0	0	0	0	0	0	0	0	0	0	0	0	0	0	0	0	0	0	0	0	0	0	0	0	0	NA	NA	NA	NA	NA
NC_000067.7	45350698	45388866	+	5564	gene-Col3a1	Col3a1	protein_coding	12825	collagen%2C type III%2C alpha 1	56186	3595	2323	24	99298	25846	32826	20812	24184	13478	12592	1529	60546	30693	23415	8023	64808	5605.64	6110.31	24.4792	47939.4	17795.2	24134	12066.4	26370.1	30662.5	10750.3	1264.1	50383	24611.9	17707.5	6592.52	21676.6	-0.115262	0.946735	-0.121747	0.9031	1
NC_000067.7	45413491	45542442	-	6615	gene-Col5a2	Col5a2	protein_coding	12832	collagen%2C type V%2C alpha 2	11092	1187	726	2804	13037	5325	15686	8130	12745	3485	7770	1629	14200	3789	11512	3248	12794.1	1850.88	1909.64	2859.98	6294.04	3666.3	11532.5	4713.63	13897.1	7928.4	6633.59	1346.78	11816.5	3038.3	8705.91	2668.89	6353.53	0.554579	0.694384	0.798663	0.424486	0.919559
NC_000067.7	45552493	45553274	-	782	gene-Gm8296	Gm8296	pseudogene	666799	predicted gene 8296	0	0	0	0	0	0	0	0	0	0	0	0	0	0	0	0	0	0	0	0	0	0	0	0	0	0	0	0	0	0	0	0	0	NA	NA	NA	NA	NA
NC_000067.7	45558767	45559999	-	1233	gene-Gm7063	Gm7063	pseudogene	631429	predicted gene 7063	0	0	0	0	0	0	0	0	0	0	0	0	0	0	0	0	0	0	0	0	0	0	0	0	0	0	0	0	0	0	0	0	0	NA	NA	NA	NA	NA
NC_000067.7	45641187	45641949	+	613	gene-Gm8304	Gm8304	pseudogene	666814	predicted gene 8304	0	0	0	0	1	0	0	0	0	0	0	0	0	0	0	0	0	0	0	0	0.482783	0	0	0	0	0	0	0	0	0	0	0	0.0301739	0	0.945504	0	1	NA
NC_000067.7	45723953	45773289	-	6066	gene-Gm39637	Gm39637	lncRNA	105243920		0	0	0	0	2	0	0	0	0	0	0	0	0	0	0	0	0	0	0	0	0.965566	0	0	0	0	0	0	0	0	0	0	0	0.0603479	0	0.945504	0	1	NA
NC_000067.7	45724616	45724722	-	107	gene-Gm23216	Gm23216	snRNA	115487596		0	0	0	0	0	0	0	0	0	0	0	0	0	0	0	0	0	0	0	0	0	0	0	0	0	0	0	0	0	0	0	0	0	NA	NA	NA	NA	NA
NC_000067.7	45785666	45804266	-	1132	gene-Gm51621	Gm51621	lncRNA	115487087		0	0	0	0	0	0	0	0	0	0	0	0	0	0	0	0	0	0	0	0	0	0	0	0	0	0	0	0	0	0	0	0	0	NA	NA	NA	NA	NA
NC_000067.7	45786055	45786185	+	131	gene-Gm23974	Gm23974	snoRNA	115487651		0	0	0	0	0	0	0	0	0	0	0	0	0	0	0	0	0	0	0	0	0	0	0	0	0	0	0	0	0	0	0	0	0	NA	NA	NA	NA	NA
NC_000067.7	45834313	45862798	+	3123	gene-Wdr75	Wdr75	protein_coding	73674	WD repeat domain 75	733	404	401	0	1641	1104	1391	1751	917	323	1377	941	998	751	1330	1293	845.483	629.952	1054.77	0	792.247	760.112	1022.68	1015.2	999.893	734.827	1175.6	777.972	830.48	602.208	1005.81	1062.46	831.856	0.463769	0.809972	0.572574	0.566933	0.961164
NC_000067.7	45865311	45869057	-	667	gene-Gm30900	Gm30900	lncRNA	102632958		0	0	0	0	0	0	0	2	0	0	0	0	0	0	0	0	0	0	0	0	0	0	0	1.15956	0	0	0	0	0	0	0	0	0.0724727	0	0.945504	0	1	NA
NC_000067.7	45896348	45896901	-	554	gene-Gm5526	Gm5526	pseudogene	433297	predicted pseudogene 5526	1320	970	780	844	3029	1236	1586	1809	1393	1294	1988	1267	1437	805	1416	1255	1522.56	1512.51	2051.68	860.851	1462.35	850.996	1166.04	1048.83	1518.92	2943.86	1697.24	1047.49	1195.79	645.509	1070.85	1031.24	1351.67	0.270152	0.356789	0.757175	0.448945	0.931852
NC_000067.7	45947230	45965690	-	3487	gene-Slc40a1	Slc40a1	protein_coding	53945	solute carrier family 40 %28iron-regulated transporter%29%2C member 1	220	162	0	0	2675	832	1023	309	58	45	100	161	1306	1129	1164	145	253.76	252.605	0	0	1291.44	572.838	752.121	179.153	63.243	102.375	85.3743	133.107	1086.78	905.316	880.271	119.147	417.346	-0.290383	0.961483	-0.302016	0.76264	0.99412
NC_000067.7	46020691	46021227	+	537	gene-Rpl23a-ps1	Rpl23a-ps1	pseudogene	227054	ribosomal protein 23A%2C pseudogene 1	1	2	1	2	2	0	1	1	2	1	2	0	0	0	0	1	1.15346	3.11858	2.63035	2.03993	0.965566	0	0.735211	0.579782	2.18079	2.27501	1.70749	0	0	0	0	0.821703	1.13799	-0.47419	0.993091	-0.477489	0.633014	NA
NC_000067.7	46049395	46051423	-	2029	gene-Gm3852	Gm3852	pseudogene	100042453	predicted gene 3852	2	0	0	0	12	2	2	4	1	1	2	5	2	1	2	0	2.30691	0	0	0	5.7934	1.37702	1.47042	2.31913	1.0904	2.27501	1.70749	4.13375	1.66429	0.801874	1.51249	0	1.65326	1.24691	0.989481	1.26016	0.20761	NA
NC_000067.7	46059575	46069597	-	3483	gene-Stk-ps2	Stk-ps2	transcribed_pseudogene	212225	serine/threonine kinase 2	0	0	0	0	0	0	0	0	0	0	0	0	0	0	0	0	0	0	0	0	0	0	0	0	0	0	0	0	0	0	0	0	0	NA	NA	NA	NA	NA
NC_000067.7	46105232	46412711	+	17185	gene-Dnah7b	Dnah7b	protein_coding	227058	dynein%2C axonemal%2C heavy chain 7B	0	1	0	52	49	38	6	32	138	1	0	0	45	24	8	21	0	1.55929	0	53.0382	23.6564	26.1633	4.41126	18.553	150.475	2.27501	0	0	37.4465	19.245	6.04998	17.2558	22.508	0.918332	1.11179	0.825992	0.408809	0.91357
NC_000067.7	46261147	46271859	-	1005	gene-Gm31046	Gm31046	lncRNA	102633144		0	0	0	0	0	0	0	0	0	0	0	0	0	0	0	0	0	0	0	0	0	0	0	0	0	0	0	0	0	0	0	0	0	NA	NA	NA	NA	NA
NC_000067.7	46413357	46413475	+	119	gene-n-R5s211	n-R5s211	rRNA	115487577		0	0	0	0	0	0	0	0	0	0	0	0	0	0	0	0	0	0	0	0	0	0	0	0	0	0	0	0	0	0	0	0	0	NA	NA	NA	NA	NA
NC_000067.7	46453578	46456183	+	2116	gene-Gm8326	Gm8326	pseudogene	666855	predicted gene 8326	13	11	5	11	113	26	18	49	14	7	14	15	17	21	16	18	14.9949	17.1522	13.1518	11.2196	54.5545	17.9012	13.2338	28.4093	15.2655	15.925	11.9524	12.4013	14.1465	16.8394	12.1	14.7907	17.7524	-0.0418458	0.491593	-0.0851229	0.932164	1
NC_000067.7	46464590	46846637	+	13009	gene-Dnah7c	Dnah7c	protein_coding	100101919	dynein%2C axonemal%2C heavy chain 7C	0	0	0	2	16	4	6	14	8	0	0	12	7	8	11	16	0	0	0	2.03993	7.72453	2.75403	4.41126	8.11694	8.72317	0	0	9.921	5.82501	6.41499	8.31872	13.1472	4.8373	1.98708	0.955167	2.08035	0.0374932	0.379012
NC_000067.7	46846704	46964952	-	15974	gene-Slc39a10	Slc39a10	protein_coding	227059	solute carrier family 39 %28zinc transporter%29%2C member 10	1394	900	872	1786	3964	2718	3050	2978	1564	468	1464	1282	2489	2240	2842	1488	1607.92	1403.36	2293.67	1821.66	1913.75	1871.36	2242.39	1726.59	1705.38	1064.7	1249.88	1059.89	2071.21	1796.2	2149.25	1222.69	1699.99	-0.480996	0.243631	-1.97428	0.0483499	0.425697
NC_000067.7	47291022	47327236	+	440	gene-Gm39638	Gm39638	lncRNA	105243921		0	0	0	0	0	0	0	0	0	0	0	0	0	0	0	0	0	0	0	0	0	0	0	0	0	0	0	0	0	0	0	0	0	NA	NA	NA	NA	NA
NC_000067.7	47404161	47405636	-	1476	gene-Gm4852	Gm4852	pseudogene	227061	predicted pseudogene 4852	54	55	50	98	169	108	94	188	85	35	81	110	98	104	96	103	62.2866	85.7608	131.518	99.9567	81.5903	74.3588	69.1098	108.999	92.6837	79.6252	69.1532	90.9425	81.5502	83.3949	72.5997	84.6354	85.5103	-0.159424	0.254974	-0.625256	0.531803	0.95597
NC_000067.7	47472683	47500319	+	624	gene-Gm39639	Gm39639	lncRNA	105243922		0	0	0	0	0	0	0	0	0	0	0	0	0	0	0	0	0	0	0	0	0	0	0	0	0	0	0	0	0	0	0	0	0	NA	NA	NA	NA	NA
NC_000067.7	47506180	47506284	-	105	gene-Mir6350	Mir6350	miRNA	102466969	microRNA 6350	0	0	0	0	0	0	0	0	0	0	0	0	0	0	0	0	0	0	0	0	0	0	0	0	0	0	0	0	0	0	0	0	0	NA	NA	NA	NA	NA
NC_000067.7	47696786	47698870	+	2085	gene-Gm8337	Gm8337	pseudogene	666869	predicted gene 8337	37	31	11	41	222	73	58	102	34	14	49	43	50	65	50	42	42.6778	48.3379	28.9339	41.8186	107.178	50.2611	42.6422	59.1377	37.0735	31.8501	41.8334	35.5503	41.6072	52.1218	37.8123	34.5115	45.8342	-0.149394	0.347998	-0.429295	0.667709	0.978567
NC_000067.7	47954295	47954996	-	702	gene-Gm19206	Gm19206	pseudogene	100418427	predicted gene%2C 19206	0	0	0	0	0	0	0	0	0	0	0	0	0	0	0	0	0	0	0	0	0	0	0	0	0	0	0	0	0	0	0	0	0	NA	NA	NA	NA	NA
NC_000067.7	48352826	48354028	-	1203	gene-Gm5974	Gm5974	pseudogene	546734	predicted gene 5974	1	0	0	1	5	0	0	0	0	1	0	0	0	0	1	0	1.15346	0	0	1.01997	2.41392	0	0	0	0	2.27501	0	0	0	0	0.756247	0	0.476162	-0.340144	1.0635	-0.319835	0.749094	NA
NC_000067.7	48501332	48501452	-	121	gene-Gm23240	Gm23240	pseudogene	115487668		0	0	0	0	0	0	0	0	0	0	0	0	0	0	0	0	0	0	0	0	0	0	0	0	0	0	0	0	0	0	0	0	0	NA	NA	NA	NA	NA
NC_000067.7	48920854	48922084	+	1231	gene-Gm8357	Gm8357	pseudogene	666909	predicted gene 8357	0	2	0	0	0	0	1	0	0	0	0	1	0	0	0	0	0	3.11858	0	0	0	0	0.735211	0	0	0	0	0.82675	0	0	0	0	0.292534	-0.237458	0.945504	-0.251144	0.801703	NA
NC_000067.7	49275382	49276167	+	786	gene-Gm8367	Gm8367	pseudogene	666924	predicted gene 8367	0	0	0	0	0	0	0	0	0	0	0	0	0	0	0	0	0	0	0	0	0	0	0	0	0	0	0	0	0	0	0	0	0	NA	NA	NA	NA	NA
NC_000067.7	49283775	49379590	+	542	gene-C230029F24Rik	C230029F24Rik	lncRNA	442837	RIKEN cDNA C230029F24 gene	0	0	0	0	0	0	0	2	0	0	0	0	0	0	0	0	0	0	0	0	0	0	0	1.15956	0	0	0	0	0	0	0	0	0.0724727	0	0.945504	0	1	NA
NC_000067.7	49437943	49439958	-	2016	gene-Gm6757	Gm6757	pseudogene	627430	predicted gene 6757	0	0	0	0	0	0	0	0	1	0	0	0	0	0	0	0	0	0	0	0	0	0	0	0	1.0904	0	0	0	0	0	0	0	0.0681497	0.07771	0.945504	0.082189	0.934496	NA
NC_000067.7	49537712	49538142	+	305	gene-Gm3605	Gm3605	pseudogene	100041981		0	0	0	0	0	0	0	0	0	0	0	0	0	0	0	0	0	0	0	0	0	0	0	0	0	0	0	0	0	0	0	0	0	NA	NA	NA	NA	NA
NC_000067.7	50337061	50361207	-	114	gene-Gm39640	Gm39640	lncRNA	105243923		0	0	0	0	0	0	0	0	0	0	0	0	0	0	0	0	0	0	0	0	0	0	0	0	0	0	0	0	0	0	0	0	0	NA	NA	NA	NA	NA
NC_000067.7	50572189	50572350	+	162	gene-Gm20118	Gm20118	pseudogene	102633655		0	0	0	0	0	0	0	0	0	0	0	0	0	0	0	0	0	0	0	0	0	0	0	0	0	0	0	0	0	0	0	0	0	NA	NA	NA	NA	NA
NC_000067.7	50851634	50856860	+	2458	gene-Gm28321	Gm28321	lncRNA	102633780		0	0	0	0	0	0	0	2	0	0	0	0	0	0	0	1	0	0	0	0	0	0	0	1.15956	0	0	0	0	0	0	0	0.821703	0.123829	0	0.945504	0	1	NA
NC_000067.7	50951946	51226429	+	5779	gene-Tmeff2	Tmeff2	protein_coding	56363	transmembrane protein with EGF-like and two follistatin-like domains 2	409	3045	1042	10133	6147	8844	5470	13775	1224	1418	2551	12265	2865	8084	4792	8882	471.763	4748.03	2740.83	10335.3	2967.67	6089.16	4021.6	7986.49	1334.64	3225.96	2177.9	10140.1	2384.09	6482.35	3623.94	7298.37	4751.76	-0.104281	0.695616	-0.149912	0.880834	1
NC_000067.7	51257545	51372938	-	2552	gene-9330175M20Rik	9330175M20Rik	lncRNA	442821	RIKEN cDNA 9330175M20 gene	0	0	0	0	4	3	0	1	0	0	0	0	3	0	1	2	0	0	0	0	1.93113	2.06552	0	0.579782	0	0	0	0	2.49643	0	0.756247	1.64341	0.592033	0	1.13441	0	1	NA
NC_000067.7	51328285	51342119	+	3055	gene-Cavin2	Cavin2	protein_coding	20324	caveolae associated 2	75	8	16	0	478	176	384	76	0	6	0	0	439	113	116	58	86.5092	12.4743	42.0857	0	230.77	121.177	282.321	44.0634	0	13.65	0	0	365.311	90.6118	87.7246	47.6588	89.0224	-2.09604	1.0194	-2.05615	0.0397683	0.390155
NC_000067.7	51504127	51517634	-	7434	gene-Nabp1	Nabp1	protein_coding	109019	nucleic acid binding protein 1	372	210	529	0	372	249	426	324	410	106	766	341	299	194	697	255	429.085	327.451	1391.46	0	179.595	171.438	313.2	187.849	447.062	241.151	653.968	281.922	248.811	155.564	527.104	209.534	360.324	-0.336596	0.855904	-0.393264	0.694125	0.983793
NC_000067.7	51548664	51635877	-	1470	gene-Gm17767	Gm17767	lncRNA	100045066	predicted gene%2C 17767	0	0	0	0	0	0	0	0	0	0	0	0	0	0	3	0	0	0	0	0	0	0	0	0	0	0	0	0	0	0	2.26874	0	0.141796	0	0.945504	0	1	NA
NC_000067.7	51661633	51685105	+	292	gene-Gm31636	Gm31636	lncRNA	102633934		0	0	0	0	1	0	0	0	0	0	0	0	0	0	0	0	0	0	0	0	0.482783	0	0	0	0	0	0	0	0	0	0	0	0.0301739	0	0.945504	0	1	NA
NC_000067.7	51788917	51955143	-	6215	gene-Myo1b	Myo1b	protein_coding	17912	myosin IB	2154	610	776	1227	3741	2226	3452	3431	2408	364	2290	1864	2482	1795	2992	1868	2484.54	951.166	2041.15	1251.5	1806.09	1532.62	2537.95	1989.23	2625.67	828.102	1955.07	1541.06	2065.38	1439.36	2262.69	1534.94	1802.91	0.0465039	0.379553	0.122523	0.902485	1
NC_000067.7	51954778	51959147	+	4060	gene-Gm33795	Gm33795	lncRNA	102636835		44	10	4	18	96	56	55	64	46	8	30	28	53	27	66	39	50.752	15.5929	10.5214	18.3594	46.3472	38.5564	40.4366	37.106	50.1582	18.2001	25.6123	23.149	44.1037	21.6506	49.9123	32.0464	32.6565	0.252617	0.478039	0.528444	0.597191	0.963704
NC_000067.7	51977413	51977828	-	416	gene-Gm8419	Gm8419	pseudogene	667010		1	3	1	2	1	0	0	2	1	6	2	2	0	0	0	0	1.15346	4.67786	2.63035	2.03993	0.482783	0	0	1.15956	1.0904	13.65	1.70749	1.6535	0	0	0	0	1.89034	0.548192	1.01148	0.541968	0.58784	0.962728
NC_000067.7	52026265	52146348	+	3208	gene-Stat4	Stat4	protein_coding	20849	signal transducer and activator of transcription 4	0	0	12	0	8	0	0	0	0	0	0	0	3	0	9	4	0	0	31.5642	0	3.86227	0	0	0	0	0	0	0	2.49643	0	6.80622	3.28681	3.001	-1.5431	1.08386	-1.42371	0.154531	0.687176
NC_000067.7	52129743	52130231	-	489	gene-Gm3940	Gm3940	pseudogene	100042634	predicted gene 3940	5	8	5	4	10	2	2	3	5	10	12	3	1	3	2	2	5.76728	12.4743	13.1518	4.07986	4.82783	1.37702	1.47042	1.73935	5.45198	22.7501	10.2449	2.48025	0.832144	2.40562	1.51249	1.64341	5.76304	0.157575	0.700128	0.225066	0.821928	0.999053
NC_000067.7	52146151	52153058	-	1645	gene-Gm31812	Gm31812	lncRNA	102634160		39	11	0	0	6	12	8	3	0	0	0	0	1	2	3	4	44.9848	17.1522	0	0	2.8967	8.26209	5.88169	1.73935	0	0	0	0	0.832144	1.60375	2.26874	3.28681	5.55676	-3.96979	1.06785	-3.71757	0.000201148	0.0195468
NC_000067.7	52158588	52201024	+	5783	gene-Stat1	Stat1	protein_coding	20846	signal transducer and activator of transcription 1	562	253	920	110	3246	1102	913	1450	246	117	239	1529	1016	921	1101	1064	648.242	394.5	2419.93	112.196	1567.11	758.735	671.247	840.684	268.237	266.176	204.045	1264.1	845.459	738.526	832.628	874.292	794.132	-0.748076	0.68922	-1.08539	0.277747	0.828594
NC_000067.7	52202608	52274168	-	12264	gene-Gls	Gls	protein_coding	14660	glutaminase	1073	2146	234	2765	5574	6782	6183	7017	2710	805	3115	3532	3960	5328	6190	5071	1237.66	3346.23	615.503	2820.21	2691.03	4669.46	4545.81	4068.33	2954.97	1831.38	2659.41	2920.08	3295.29	4272.39	4681.17	4166.86	3173.49	0.356377	0.424989	0.838555	0.401719	0.910371
NC_000067.7	52288479	52297310	-	549	gene-Gm31867	Gm31867	lncRNA	102634235		0	0	0	0	1	0	0	0	0	0	0	0	0	0	0	0	0	0	0	0	0.482783	0	0	0	0	0	0	0	0	0	0	0	0.0301739	0	0.945504	0	1	NA
NC_000067.7	52344774	52407164	+	1071	gene-Gm31955	Gm31955	lncRNA	102634354		0	0	0	0	0	0	0	0	0	0	0	0	0	0	0	0	0	0	0	0	0	0	0	0	0	0	0	0	0	0	0	0	0	NA	NA	NA	NA	NA
NC_000067.7	52483595	52483703	-	109	gene-Gm23460	Gm23460	snRNA	115487589		0	0	0	0	0	0	0	0	0	0	0	0	0	0	0	0	0	0	0	0	0	0	0	0	0	0	0	0	0	0	0	0	0	NA	NA	NA	NA	NA
NC_000067.7	52495008	52539679	-	5164	gene-Nab1	Nab1	protein_coding	17936	Ngfi-A binding protein 1	274	150	110	891	1757	607	1221	900	502	59	590	692	1044	570	1225	670	316.047	233.893	289.339	908.79	848.25	417.924	897.692	521.804	547.379	134.225	503.709	572.111	868.759	457.068	926.402	550.541	562.121	0.00752846	0.507129	0.0148453	0.988156	1
NC_000067.7	52542188	52543405	-	1218	gene-Gm5976	Gm5976	pseudogene	546736	predicted gene 5976	0	0	0	0	0	0	0	0	0	0	1	0	0	0	0	0	0	0	0	0	0	0	0	0	0	0	0.853743	0	0	0	0	0	0.053359	0.07771	0.945504	0.082189	0.934496	NA
NC_000067.7	52552438	52621832	+	706	gene-Gm53065	Gm53065	lncRNA	118126071	predicted gene 53065	0	0	0	0	1	0	0	0	0	0	0	0	0	0	0	0	0	0	0	0	0.482783	0	0	0	0	0	0	0	0	0	0	0	0.0301739	0	0.945504	0	1	NA
NC_000067.7	52561380	52561890	+	511	gene-Rps27a-ps1	Rps27a-ps1	pseudogene	100042094	ribosomal protein S27A%2C pseudogene 1	0	1	0	0	5	0	0	1	1	0	1	0	0	0	0	1	0	1.55929	0	0	2.41392	0	0	0.579782	1.0904	0	0.853743	0	0	0	0	0.821703	0.457427	0.151309	1.12597	0.13438	0.893102	NA
NC_000067.7	52609173	52619451	-	2944	gene-Gm28178	Gm28178	lncRNA	102634661	predicted gene 28178	0	0	0	0	0	0	0	0	0	0	0	0	0	0	0	0	0	0	0	0	0	0	0	0	0	0	0	0	0	0	0	0	0	NA	NA	NA	NA	NA
NC_000067.7	52623381	52624318	+	938	gene-Gm5527	Gm5527	pseudogene	433305		27	18	13	25	56	33	27	47	25	16	28	42	25	22	21	30	31.1433	28.0672	34.1946	25.4992	27.0359	22.7208	19.8507	27.2497	27.2599	36.4001	23.9048	34.7235	20.8036	17.6412	15.8812	24.6511	26.0642	0.03768	0.298226	0.126347	0.899457	1
NC_000067.7	52669850	52691078	+	3408	gene-Nemp2	Nemp2	protein_coding	227094	nuclear envelope integral membrane protein 2	0	2	0	0	115	51	24	88	0	0	52	0	63	54	38	26	0	3.11858	0	0	55.5201	35.1139	17.6451	51.0208	0	0	44.3947	0	52.4251	43.3012	28.7374	21.3643	22.0401	2.00003	1.05899	1.88861	0.0589438	0.468935
NC_000067.7	52695445	52766517	-	5850	gene-Mfsd6	Mfsd6	protein_coding	98682	major facilitator superfamily domain containing 6	634	1309	35	5253	1518	2874	1863	2979	162	470	569	2858	1151	2602	1817	2225	731.291	2041.11	92.0624	5357.88	732.865	1978.77	1369.7	1727.17	176.644	1069.25	485.78	2362.85	957.798	2086.48	1374.1	1828.29	1523.25	-0.874985	0.769634	-1.13689	0.255586	0.806139
NC_000067.7	52824584	52856847	-	11524	gene-Inpp1	Inpp1	protein_coding	16329	inositol polyphosphate-1-phosphatase	505	1128	270	603	1490	849	775	1122	540	756	1055	2149	698	709	696	746	582.495	1758.88	710.195	615.04	719.347	584.543	569.788	650.515	588.814	1719.9	900.699	1776.69	580.837	568.529	526.348	612.99	841.601	0.428831	0.404718	1.05958	0.289336	0.837273
NC_000067.7	52884197	52960145	+	1838	gene-Hibch	Hibch	protein_coding	227095	3-hydroxyisobutyryl-Coenzyme A hydrolase	158	245	58	352	772	617	402	770	65	95	319	434	383	492	470	554	182.246	382.026	152.56	359.028	372.709	424.809	295.555	446.432	70.8757	216.126	272.344	358.81	318.711	394.522	355.436	455.223	316.088	-0.22165	0.428511	-0.517257	0.604976	0.965299
NC_000067.7	52961483	53031816	-	4304	gene-1700019D03Rik	1700019D03Rik	protein_coding	67080	RIKEN cDNA 1700019D03 gene	30	242	138	1083	51	147	95	386	49	67	213	658	28	104	93	222	34.6037	377.348	362.989	1104.62	24.6219	101.211	69.845	223.796	53.4294	152.425	181.847	544.002	23.3	83.3949	70.331	182.418	224.387	-0.882098	0.788157	-1.11919	0.263059	0.817288
NC_000067.7	53100799	53107238	+	2705	gene-Mstn	Mstn	protein_coding	17700	myostatin	0	0	0	422	13	11	1	273	0	0	0	120	8	11	4	137	0	0	0	430.426	6.27618	7.57358	0.735211	158.28	0	0	0	99.21	6.65716	8.82062	3.02499	112.573	52.0986	-0.992035	1.13967	-0.870455	NA	NA
NC_000067.7	53139209	53139308	+	100	gene-Gm24349	Gm24349	pseudogene	115485814		0	0	0	0	0	0	0	0	0	0	0	0	0	0	0	0	0	0	0	0	0	0	0	0	0	0	0	0	0	0	0	0	0	NA	NA	NA	NA	NA
NC_000067.7	53197732	53226923	-	1070	gene-1700019A02Rik	1700019A02Rik	protein_coding	69397	RIKEN cDNA 1700019A02 gene	1	0	0	0	0	0	0	0	0	0	0	0	0	0	0	0	1.15346	0	0	0	0	0	0	0	0	0	0	0	0	0	0	0	0.072091	-0.237458	0.945504	-0.251144	0.801703	NA
NC_000067.7	53225794	53336190	-	6744	gene-Pms1	Pms1	protein_coding	227099	PMS1 homolog 1%2C mismatch repair system component	3	34	0	0	232	111	89	141	88	71	119	499	102	132	96	91	3.46037	53.0158	0	0	112.006	76.4244	65.4338	81.7492	95.9548	161.525	101.595	412.548	84.8787	105.847	72.5997	74.775	93.8634	3.15062	0.829036	3.80034	0.000144498	0.0153996
NC_000067.7	53336254	53349404	+	1846	gene-Ormdl1	Ormdl1	protein_coding	227102	ORM1-like 1 %28S. cerevisiae%29	337	210	414	306	856	551	372	854	232	192	292	1294	366	519	436	586	388.714	327.451	1088.97	312.11	413.262	379.368	273.498	495.134	252.972	436.801	249.293	1069.82	304.565	416.173	329.724	481.518	451.21	-0.0675664	0.502489	-0.134463	0.893036	1
NC_000067.7	53352070	53365502	+	2661	gene-Osgepl1	Osgepl1	protein_coding	72085	O-sialoglycoprotein endopeptidase-like 1	154	102	224	45	326	250	168	452	0	63	88	265	173	264	245	254	177.632	159.047	589.199	45.8985	157.387	172.127	123.515	262.061	0	143.325	75.1294	219.089	143.961	211.695	185.28	208.713	179.629	-0.978206	0.809556	-1.20832	0.226923	0.775693
NC_000067.7	53365340	53371883	-	755	gene-Gm18800	Gm18800	pseudogene	100417745	predicted gene%2C 18800	0	7	0	0	5	10	4	8	0	0	6	22	0	8	10	3	0	10.915	0	0	2.41392	6.88508	2.94084	4.63825	0	0	5.12246	18.1885	0	6.41499	7.56247	2.46511	4.22167	0.739964	1.08923	0.679345	0.496919	0.946379
NC_000067.7	53383776	53391911	-	2442	gene-Asnsd1	Asnsd1	protein_coding	70396	asparagine synthetase domain containing 1	932	911	94	1914	1572	1263	1311	2218	562	466	1242	2256	814	1085	1212	1604	1075.02	1420.51	247.253	1952.22	758.935	869.585	963.861	1285.96	612.803	1060.15	1060.35	1865.15	677.366	870.034	916.571	1318.01	1059.61	-0.0295948	0.490151	-0.060379	0.951854	1
NC_000067.7	53387488	53391911	-	583	gene-Asdurf	Asdurf	protein_coding	110599589	ASNSD1 upstream reading frame	114	134	30	248	175	141	121	224	49	76	166	243	84	117	128	150	131.494	208.945	78.9106	252.952	84.487	97.0796	88.9605	129.871	53.4294	172.9	141.721	200.9	69.9001	93.8193	96.7996	123.255	126.589	-0.242773	0.418951	-0.579477	0.562267	0.959614
NC_000067.7	53429573	53431943	+	538	gene-Gm6801	Gm6801	pseudogene	627866	predicted gene 6801	1	0	0	0	6	0	0	1	0	0	0	0	0	0	2	0	1.15346	0	0	0	2.8967	0	0	0.579782	0	0	0	0	0	0	1.51249	0	0.383902	-0.237458	0.945504	-0.251144	0.801703	NA
NC_000067.7	53433401	53440588	+	843	gene-LOC118567743	LOC118567743	lncRNA	118567743		0	5	0	0	0	0	0	0	0	0	0	0	0	0	0	0	0	7.79644	0	0	0	0	0	0	0	0	0	0	0	0	0	0	0.487278	-0.873245	0.945782	-0.923305	0.355848	NA
NC_000067.7	53436154	53746456	-	12926	gene-Dnah7a	Dnah7a	protein_coding	627872	dynein%2C axonemal%2C heavy chain 7A	14	91	39	117	15	37	6	48	39	124	30	209	1	12	14	16	16.1484	141.895	102.584	119.336	7.24175	25.4748	4.41126	27.8295	42.5254	282.101	25.6123	172.791	0.832144	9.62249	10.5875	13.1472	62.6337	0.405386	0.768478	0.527518	0.597834	0.963704
NC_000067.7	53739487	53800104	+	3112	gene-Gm32311	Gm32311	lncRNA	102634815		3	70	99	47	0	1	0	2	0	68	58	71	0	1	2	0	3.46037	109.15	260.405	47.9384	0	0.688508	0	1.15956	0	154.7	49.5171	58.6993	0	0.801874	1.51249	0	43.0021	-0.554772	1.01267	-0.547829	0.583809	0.96271
NC_000067.7	53794671	53824374	-	3278	gene-Stk17b	Stk17b	protein_coding	98267	serine/threonine kinase 17b %28apoptosis-inducing%29	237	72	354	0	531	209	381	193	279	94	177	139	278	144	340	120	273.369	112.269	931.145	0	256.358	143.898	280.115	111.898	304.22	213.851	151.113	114.918	231.336	115.47	257.124	98.6044	224.731	-0.622461	0.856492	-0.726756	0.467375	0.938642
NC_000067.7	53846031	54234193	-	13338	gene-Hecw2	Hecw2	protein_coding	329152	HECT%2C C2 and WW domain containing E3 ubiquitin protein ligase 2	276	243	0	162	382	929	776	1198	227	108	619	490	394	842	668	761	318.354	378.907	0	165.235	184.423	639.624	570.523	694.579	247.52	245.701	528.467	405.108	327.865	675.178	505.173	625.316	406.998	0.634874	0.740972	0.856813	0.391548	0.907082
NC_000067.7	53888583	53888654	+	72	gene-Mir7681	Mir7681	miRNA	102465783	microRNA 7681	0	0	0	0	0	0	0	0	0	0	6	0	0	0	0	0	0	0	0	0	0	0	0	0	0	0	5.12246	0	0	0	0	0	0.320154	0.728922	0.947087	0.769647	0.441509	NA
NC_000067.7	53925987	53926100	-	114	gene-Gm24251	Gm24251	pseudogene	115487670		0	0	0	0	0	0	0	0	0	0	0	0	0	0	0	0	0	0	0	0	0	0	0	0	0	0	0	0	0	0	0	0	0	NA	NA	NA	NA	NA
NC_000067.7	54281715	54289772	-	691	gene-Gm51622	Gm51622	lncRNA	115487088		0	0	0	0	0	0	0	0	0	0	0	0	0	0	0	0	0	0	0	0	0	0	0	0	0	0	0	0	0	0	0	0	0	NA	NA	NA	NA	NA
NC_000067.7	54288261	54288367	-	107	gene-Gm25829	Gm25829	snRNA	115487701		0	0	0	0	1	0	0	0	0	1	0	0	0	0	0	0	0	0	0	0	0.482783	0	0	0	0	2.27501	0	0	0	0	0	0	0.172362	0.07771	0.945504	0.082189	0.934496	NA
NC_000067.7	54289820	54407886	+	4990	gene-Ccdc150	Ccdc150	protein_coding	78016	coiled-coil domain containing 150	2	0	0	0	13	5	2	7	0	0	0	0	8	5	3	0	2.30691	0	0	0	6.27618	3.44254	1.47042	4.05847	0	0	0	0	6.65716	4.00937	2.26874	0	1.90561	-0.988571	1.11537	-0.886314	0.375448	0.895523
NC_000067.7	54435036	54478185	-	4764	gene-Gtf3c3	Gtf3c3	protein_coding	98488	general transcription factor IIIC%2C polypeptide 3	584	422	0	564	1747	1364	1393	1916	760	221	654	1074	1044	1233	1179	1142	673.618	658.02	0	575.261	843.422	939.124	1024.15	1110.86	828.701	502.776	558.348	887.93	868.759	988.711	891.615	938.385	768.105	0.476693	0.733999	0.649447	0.51605	0.951231
NC_000067.7	54481731	54495945	-	1680	gene-Gm34066	Gm34066	protein_coding	102637189	predicted gene%2C 34066	0	0	0	0	3	0	0	0	0	0	0	0	0	0	2	0	0	0	0	0	1.44835	0	0	0	0	0	0	0	0	0	1.51249	0	0.185053	0	0.945504	0	1	NA
NC_000067.7	54512159	54596843	-	10579	gene-Pgap1	Pgap1	protein_coding	241062	post-GPI attachment to proteins 1	144	117	0	0	826	780	486	389	230	49	50	61	495	727	457	367	166.098	182.437	0	0	398.779	537.036	357.312	225.535	250.791	111.475	42.6872	50.4318	411.911	582.963	345.605	301.565	247.789	0.294317	0.921409	0.319421	0.749407	0.993296
NC_000067.7	54558252	54579860	+	1872	gene-Gm51623	Gm51623	lncRNA	115487089		0	0	0	0	0	0	0	0	0	0	0	0	0	0	0	0	0	0	0	0	0	0	0	0	0	0	0	0	0	0	0	0	0	NA	NA	NA	NA	NA
NC_000067.7	54605684	54606459	+	776	gene-Gm19637	Gm19637	pseudogene	100503327		0	0	0	0	0	0	0	0	0	0	0	0	0	0	0	0	0	0	0	0	0	0	0	0	0	0	0	0	0	0	0	0	0	NA	NA	NA	NA	NA
NC_000067.7	54684499	54968142	-	12423	gene-Ankrd44	Ankrd44	protein_coding	329154	ankyrin repeat domain 44	55	90	494	0	1168	552	600	428	206	72	480	172	818	544	546	244	63.44	140.336	1299.39	0	563.891	380.056	441.126	248.147	224.622	163.8	409.797	142.201	680.694	436.22	412.911	200.496	362.946	-0.540217	0.901589	-0.599183	0.549051	0.95814
NC_000067.7	54720710	54805513	+	1806	gene-4930444A19Rik	4930444A19Rik	lncRNA	73980		2	6	34	0	26	10	12	10	2	2	10	0	26	14	14	5	2.30691	9.35573	89.432	0	12.5524	6.88508	8.82253	5.79782	2.18079	4.55001	8.53743	0	21.6358	11.2262	10.5875	4.10852	12.3737	-2.06289	0.959653	-2.14962	0.0315856	0.353337
NC_000067.7	55024328	55066660	-	7722	gene-Sf3b1	Sf3b1	protein_coding	81898	splicing factor 3b%2C subunit 1	4534	2249	2582	563	11683	6061	7350	7348	5364	1579	5303	5921	6180	5340	6622	4644	5229.77	3506.84	6791.57	574.241	5640.36	4173.05	5403.8	4260.24	5848.88	3592.24	4527.4	4895.19	5142.65	4282.01	5007.87	3815.99	4543.26	0.217817	0.488719	0.44569	0.655821	0.975924
NC_000067.7	55091929	55111861	+	1733	gene-Coq10b	Coq10b	protein_coding	67876	coenzyme Q10B	1352	265	190	214	1558	768	1058	1122	702	260	1020	484	1086	584	1039	780	1559.47	413.211	499.767	218.273	752.176	528.774	777.853	650.515	765.458	591.502	870.818	400.147	903.709	468.295	785.741	640.928	676.665	-0.0331696	0.486176	-0.0682256	0.945606	1
NC_000067.7	55105412	55106267	+	856	gene-Gm17971	Gm17971	pseudogene	100416214	predicted gene%2C 17971	178	1	21	0	27	1	8	9	61	0	13	3	6	3	9	6	205.315	1.55929	55.2374	0	13.0351	0.688508	5.88169	5.21804	66.5142	0	11.0987	2.48025	4.99287	2.40562	6.80622	4.93022	24.1352	-1.29435	1.03629	-1.24902	0.211658	0.759167
NC_000067.7	55116992	55127402	-	2588	gene-Hspd1	Hspd1	protein_coding	15510	heat shock protein 1 %28chaperonin%29	4820	3413	1685	9964	10650	8487	8236	13812	7571	1865	8029	9552	5985	6461	7887	9293	5559.65	5321.85	4432.15	10162.9	5141.64	5843.36	6055.2	8007.95	8255.39	4242.89	6854.71	7897.12	4980.38	5180.91	5964.52	7636.09	6346.05	0.0952257	0.307409	0.309768	0.756737	0.993921
NC_000067.7	55127307	55130476	+	768	gene-Hspe1	Hspe1	protein_coding	15528	heat shock protein 1 %28chaperonin 10%29	1450	933	642	1615	1989	1236	1117	2467	1869	743	1652	1757	1214	801	1207	1527	1672.51	1454.82	1688.69	1647.25	960.256	850.996	821.23	1430.32	2037.95	1690.33	1410.38	1452.6	1010.22	642.301	912.79	1254.74	1308.59	0.0277123	0.248318	0.1116	0.911141	1
NC_000067.7	55159215	55160051	-	837	gene-Gm5147	Gm5147	pseudogene	381258	predicted gene 5147	0	0	0	0	0	0	0	0	0	0	0	0	0	0	0	0	0	0	0	0	0	0	0	0	0	0	0	0	0	0	0	0	0	NA	NA	NA	NA	NA
NC_000067.7	55170404	55194058	+	2826	gene-Mob4	Mob4	protein_coding	19070	MOB family member 4%2C phocein	1715	1325	717	1622	4544	3401	2566	3816	2280	858	2292	2378	2713	2983	2932	2686	1978.18	2066.06	1885.96	1654.38	2193.77	2341.61	1886.55	2212.45	2486.1	1951.96	1956.78	1966.01	2257.61	2391.99	2217.32	2207.09	2103.36	0.141246	0.125327	1.12702	0.259732	0.811992
NC_000067.7	55199802	55200255	-	454	gene-Gm6822	Gm6822	pseudogene	627998	predicted pseudogene 6822	5	9	2	4	15	6	5	8	5	8	7	4	1	2	3	3	5.76728	14.0336	5.26071	4.07986	7.24175	4.13105	3.67605	4.63825	5.45198	18.2001	5.9762	3.307	0.832144	1.60375	2.26874	2.46511	5.55835	0.0328952	0.642012	0.0512376	0.959136	1
NC_000067.7	55209318	55267128	-	5352	gene-Rftn2	Rftn2	protein_coding	74013	raftlin family member 2	363	84	0	0	1165	124	234	136	508	38	59	5	359	201	230	48	418.704	130.98	0	0	562.442	85.375	172.039	78.8503	553.921	86.4502	50.3709	4.13375	298.74	161.177	173.937	39.4417	176.035	0.23404	1.04603	0.223742	0.822958	0.999314
NC_000067.7	55265776	55274783	+	1539	gene-Gm10561	Gm10561	lncRNA	628004	predicted gene 10561	9	0	0	0	16	5	2	2	8	2	0	0	2	4	9	3	10.3811	0	0	0	7.72453	3.44254	1.47042	1.15956	8.72317	4.55001	0	0	1.66429	3.2075	6.80622	2.46511	3.22465	0.151333	1.06445	0.14217	0.886946	1
NC_000067.7	55276336	55279217	+	2882	gene-Mars2	Mars2	protein_coding	212679	methionine-tRNA synthetase 2 %28mitochondrial%29	167	106	0	3	485	417	333	503	656	79	188	323	329	338	453	324	192.627	165.285	0	3.0599	234.15	287.108	244.825	291.63	715.3	179.726	160.504	267.04	273.776	271.034	342.58	266.232	243.43	1.56583	0.832316	1.88129	0.0599327	0.472937
NC_000067.7	55282725	55402948	-	9142	gene-Boll	Boll	protein_coding	75388	boule homolog%2C RNA binding protein	10	8	0	0	24	31	21	21	0	2	22	0	5	18	11	18	11.5346	12.4743	0	0	11.5868	21.3437	15.4394	12.1754	0	4.55001	18.7824	0	4.16072	14.4337	8.31872	14.7907	9.3494	-0.0396958	0.976648	-0.040645	0.967579	1
NC_000067.7	55374547	55375037	+	491	gene-Gm8292	Gm8292	pseudogene	666793		92	128	56	81	75	26	25	56	90	149	129	114	31	22	23	48	106.118	199.589	147.3	82.6173	36.2087	17.9012	18.3803	32.4678	98.1356	338.976	110.133	94.2495	25.7965	17.6412	17.3937	39.4417	86.3968	0.23998	0.479094	0.500903	0.616439	0.967579
NC_000067.7	55409172	55409486	-	315	gene-Btf3-ps17	Btf3-ps17	protein_coding	101055993		2	1	2	0	3	1	0	2	1	0	0	0	0	1	1	0	2.30691	1.55929	5.26071	0	1.44835	0.688508	0	1.15956	1.0904	0	0	0	0	0.801874	0.756247	0	0.94199	-1.63172	1.10234	-1.48023	0.138811	NA
NC_000067.7	55420343	55444747	-	979	gene-Gm8531	Gm8531	pseudogene	667237		0	0	0	0	0	0	0	0	0	0	0	0	0	0	0	0	0	0	0	0	0	0	0	0	0	0	0	0	0	0	0	0	0	NA	NA	NA	NA	NA
NC_000067.7	55442722	55793444	+	9557	gene-Plcl1	Plcl1	protein_coding	227120	phospholipase C-like 1	0	241	0	0	688	554	623	521	324	128	377	744	458	483	536	239	0	375.788	0	0	332.155	381.433	458.036	302.066	353.288	291.201	321.861	615.102	381.122	387.305	405.348	196.387	300.068	1.43995	1.03167	1.39576	NA	NA
NC_000067.7	55482854	55484222	-	1369	gene-Gm6644	Gm6644	transcribed_pseudogene	626009	predicted gene 6644	181	139	98	263	562	283	295	469	194	105	286	338	250	215	287	362	208.775	216.741	257.775	268.251	271.324	194.848	216.887	271.918	211.537	238.876	244.171	279.442	208.036	172.403	217.043	297.456	235.968	0.0374779	0.214131	0.175023	0.861061	1
NC_000067.7	55541201	55551979	-	10627	gene-Gm39642	Gm39642	lncRNA	105243926		0	0	0	0	1	0	2	0	0	0	0	0	5	5	2	0	0	0	0	0	0.482783	0	1.47042	0	0	0	0	0	4.16072	4.00937	1.51249	0	0.727237	0	1.09849	0	1	NA
NC_000067.7	55928079	55956378	+	2380	gene-Gm32949	Gm32949	lncRNA	102635670		0	0	0	0	1	0	0	0	0	0	0	0	0	0	1	0	0	0	0	0	0.482783	0	0	0	0	0	0	0	0	0	0.756247	0	0.0774394	0	0.945504	0	1	NA
NC_000067.7	55970400	56011257	+	1906	gene-9130227L01Rik	9130227L01Rik	lncRNA	329159	RIKEN cDNA 9130227L01 gene	0	0	0	0	0	0	0	0	0	0	0	0	0	0	0	0	0	0	0	0	0	0	0	0	0	0	0	0	0	0	0	0	0	NA	NA	NA	NA	NA
NC_000067.7	56058137	56059362	+	482	gene-1700003I22Rik	1700003I22Rik	lncRNA	69356	RIKEN cDNA 1700003I22 gene	0	0	0	0	0	0	0	0	0	0	0	0	0	0	0	0	0	0	0	0	0	0	0	0	0	0	0	0	0	0	0	0	0	NA	NA	NA	NA	NA
NC_000067.7	56476122	56548866	-	459	gene-LOC118567744	LOC118567744	lncRNA	118567744		0	0	0	0	0	0	0	0	0	0	0	0	0	0	0	0	0	0	0	0	0	0	0	0	0	0	0	0	0	0	0	0	0	NA	NA	NA	NA	NA
NC_000067.7	56675203	56676610	-	1408	gene-Hsfy2	Hsfy2	protein_coding	71066	heat shock transcription factor%2C Y-linked 2	0	0	0	0	0	0	0	0	0	0	0	0	0	0	0	0	0	0	0	0	0	0	0	0	0	0	0	0	0	0	0	0	0	NA	NA	NA	NA	NA
NC_000067.7	56833140	57019407	-	8120	gene-Satb2	Satb2	protein_coding	212712	special AT-rich sequence binding protein 2	9	7	0	0	16	20	16	18	128	9	2	0	12	4	10	0	10.3811	10.915	0	0	7.72453	13.7702	11.7634	10.4361	139.571	20.4751	1.70749	0	9.98573	3.2075	7.56247	0	15.4687	2.05644	1.05757	1.9445	0.0518347	0.439646
NC_000067.7	56924556	56933373	+	207	gene-Gm51624	Gm51624	lncRNA	115487090		2	0	0	0	0	0	0	0	0	0	0	0	0	0	0	0	2.30691	0	0	0	0	0	0	0	0	0	0	0	0	0	0	0	0.144182	-0.395042	0.945504	-0.417811	0.676085	NA
NC_000067.7	57010628	57014355	+	3728	gene-9130024F11Rik	9130024F11Rik	lncRNA	329160	RIKEN cDNA 9130024F11 gene	0	0	0	0	4	0	0	0	20	0	0	0	1	0	2	0	0	0	0	0	1.93113	0	0	0	21.8079	0	0	0	0.832144	0	1.51249	0	1.63023	1.32371	1.00531	1.31672	0.187933	NA
NC_000067.7	57041663	57081678	+	2520	gene-Gm38484	Gm38484	lncRNA	102636041		0	0	0	0	0	0	0	0	0	0	0	0	0	0	0	0	0	0	0	0	0	0	0	0	0	0	0	0	0	0	0	0	0	NA	NA	NA	NA	NA
NC_000067.7	57166474	57168559	+	2007	gene-1700126A01Rik	1700126A01Rik	lncRNA	115487091	RIKEN cDNA 1700126A01 gene	0	0	0	0	0	0	0	0	0	0	0	0	0	0	0	0	0	0	0	0	0	0	0	0	0	0	0	0	0	0	0	0	0	NA	NA	NA	NA	NA
NC_000067.7	57239804	57254155	-	3304	gene-BC055402	BC055402	lncRNA	407809	cDNA sequence BC055402	0	0	0	0	0	0	0	0	0	0	0	0	0	0	0	0	0	0	0	0	0	0	0	0	0	0	0	0	0	0	0	0	0	NA	NA	NA	NA	NA
NC_000067.7	57330328	57331658	-	1331	gene-Gm5254	Gm5254	pseudogene	383509	predicted gene 5254	1	1	0	1	6	1	1	3	1	0	0	1	0	1	2	1	1.15346	1.55929	0	1.01997	2.8967	0.688508	0.735211	1.73935	1.0904	0	0	0.82675	0	0.801874	1.51249	0.821703	0.927856	-0.59606	1.05101	-0.567129	0.570626	NA
NC_000067.7	57398381	57416703	-	2052	gene-4930558J18Rik	4930558J18Rik	lncRNA	75323	RIKEN cDNA 4930558J18 gene	0	0	0	0	14	2	0	1	0	0	0	0	0	3	3	3	0	0	0	0	6.75896	1.37702	0	0.579782	0	0	0	0	0	2.40562	2.26874	2.46511	0.990952	0	1.1351	0	1	NA
NC_000067.7	57416755	57424587	+	4239	gene-1700066M21Rik	1700066M21Rik	protein_coding	73467	RIKEN cDNA 1700066M21 gene	0	180	284	0	430	508	260	594	198	68	184	122	224	358	338	452	0	280.672	747.02	0	207.597	349.762	191.155	344.39	215.898	154.7	157.089	100.864	186.4	287.071	255.611	371.41	240.602	-0.531833	0.97754	-0.544053	0.586405	0.96271
NC_000067.7	57427394	57445833	-	1629	gene-Tyw5	Tyw5	protein_coding	68736	tRNA-yW synthesizing protein 5	324	78	26	380	440	233	240	376	82	101	352	284	226	226	256	312	373.72	121.624	68.3892	387.587	212.425	160.422	176.451	217.998	89.4125	229.776	300.518	234.797	188.065	181.224	193.599	256.371	212.024	-0.155038	0.484326	-0.320111	0.748884	0.993296
NC_000067.7	57445425	57457112	+	3602	gene-Maip1	Maip1	protein_coding	68115	matrix AAA peptidase interacting protein 1	428	200	131	183	888	489	504	704	372	200	659	339	491	400	479	478	493.679	311.858	344.576	186.654	428.711	336.68	370.546	408.166	405.627	455.001	562.617	280.268	408.583	320.75	362.242	392.774	379.296	0.34398	0.292784	1.17486	0.240051	0.792109
NC_000067.7	57461403	57461532	-	130	gene-Gm22371	Gm22371	snoRNA	115485777		0	0	0	0	0	0	0	0	0	0	0	0	0	0	0	0	0	0	0	0	0	0	0	0	0	0	0	0	0	0	0	0	0	NA	NA	NA	NA	NA
NC_000067.7	57475779	57508122	+	296	gene-LOC118567745	LOC118567745	lncRNA	118567745		0	0	0	0	0	0	0	0	0	0	0	0	0	0	0	0	0	0	0	0	0	0	0	0	0	0	0	0	0	0	0	0	0	NA	NA	NA	NA	NA
NC_000067.7	57622090	57622231	-	142	gene-LOC115487664	LOC115487664	snoRNA	115487664		0	0	0	0	0	0	0	0	0	0	0	0	0	0	0	0	0	0	0	0	0	0	0	0	0	0	0	0	0	0	0	0	0	NA	NA	NA	NA	NA
NC_000067.7	57813261	57987557	+	6202	gene-Spats2l	Spats2l	protein_coding	67198	spermatogenesis associated%2C serine-rich 2-like	484	413	0	1655	1784	863	882	725	1226	229	425	185	755	868	810	572	558.272	643.986	0	1688.04	861.285	594.182	648.456	420.342	1336.83	520.976	362.841	152.949	628.269	696.027	612.56	470.014	637.189	-0.23979	0.83823	-0.286067	0.774826	0.995088
NC_000067.7	57904898	57904999	+	102	gene-LOC115487684	LOC115487684	snoRNA	115487684		0	0	0	0	0	0	0	0	0	0	0	0	0	0	0	0	0	0	0	0	0	0	0	0	0	0	0	0	0	0	0	0	0	NA	NA	NA	NA	NA
NC_000067.7	57994260	58009298	-	4623	gene-Kctd18	Kctd18	protein_coding	51960	potassium channel tetramerisation domain containing 18	356	346	0	0	825	532	481	540	122	122	486	335	405	489	433	442	410.63	539.514	0	0	398.296	366.286	353.636	313.082	133.028	277.551	414.919	276.961	337.018	392.117	327.455	363.193	306.48	0.16536	0.947566	0.17451	0.861465	1
NC_000067.7	58024499	58065436	+	5416	gene-Sgo2a	Sgo2a	protein_coding	68549	shugoshin 2A	60	41	1	0	240	77	79	38	0	24	37	15	90	112	120	34	69.2073	63.9308	2.63035	0	115.868	53.0151	58.0816	22.0317	0	54.6002	31.5885	12.4013	74.893	89.8099	90.7496	27.9379	47.9216	-0.367285	0.947049	-0.387821	0.698149	0.984572
NC_000067.7	58068963	58145569	+	5685	gene-Aox1	Aox1	protein_coding	11761	aldehyde oxidase 1	5	59	649	0	68	47	53	117	0	8	40	1	25	47	37	54	5.76728	91.998	1707.1	0	32.8293	32.3599	38.9662	67.8345	0	18.2001	34.1497	0.82675	20.8036	37.6881	27.9811	44.372	135.055	-3.55883	1.05571	-3.37102	0.000748893	0.0442651
NC_000067.7	58152294	58241380	+	7276	gene-Aox3	Aox3	protein_coding	71724	aldehyde oxidase 3	0	0	0	0	1	12	9	7	0	0	0	0	2	7	1	3	0	0	0	0	0.482783	8.26209	6.6169	4.05847	0	0	0	0	1.66429	5.61312	0.756247	2.46511	1.86994	0	1.12685	0	1	1
NC_000067.7	58155965	58179488	-	779	gene-Gm39643	Gm39643	lncRNA	105243928		0	0	0	0	0	0	0	0	0	0	0	0	0	0	0	1	0	0	0	0	0	0	0	0	0	0	0	0	0	0	0	0.821703	0.0513564	0	0.945504	0	1	NA
NC_000067.7	58194140	58194247	-	108	gene-Gm24548	Gm24548	pseudogene	115485819		0	0	0	0	0	0	0	0	0	0	0	0	0	0	0	0	0	0	0	0	0	0	0	0	0	0	0	0	0	0	0	0	0	NA	NA	NA	NA	NA
NC_000067.7	58249556	58307759	+	5077	gene-Aox4	Aox4	protein_coding	71872	aldehyde oxidase 4	0	29	0	0	3	8	14	21	0	0	0	0	1	1	10	12	0	45.2194	0	0	1.44835	5.50806	10.2929	12.1754	0	0	0	0	0.832144	0.801874	7.56247	9.86044	5.85632	-2.78869	1.12816	-2.4719	0.0134398	0.231246
NC_000067.7	58317485	58418423	+	4928	gene-Aox2	Aox2	protein_coding	213043	aldehyde oxidase 2	0	0	0	0	0	2	0	0	0	0	0	0	0	0	0	0	0	0	0	0	0	1.37702	0	0	0	0	0	0	0	0	0	0	0.0860635	0	0.945504	0	1	NA
NC_000067.7	58328574	58354814	-	649	gene-Gm15759	Gm15759	lncRNA	102636191		0	0	0	0	0	0	0	0	0	0	0	0	0	0	0	0	0	0	0	0	0	0	0	0	0	0	0	0	0	0	0	0	0	NA	NA	NA	NA	NA
NC_000067.7	58430926	58433130	-	1582	gene-LOC118567643	LOC118567643	protein_coding	118567643		166	51	25	102	218	176	143	178	149	54	138	67	154	118	177	110	191.474	79.5237	65.7588	104.037	105.247	121.177	105.135	103.201	162.469	122.85	117.817	55.3923	128.15	94.6212	133.856	90.3873	111.318	0.0358517	0.374538	0.0957225	0.923741	1
NC_000067.7	58432057	58446513	+	3877	gene-Bzw1	Bzw1	protein_coding	66882	basic leucine zipper and W2 domains 1	9374	3656	1300	4427	15708	10933	10626	11521	9308	2909	9980	5357	8772	8559	10379	7765	10812.5	5700.76	3419.46	4515.39	7583.56	7527.45	7812.35	6679.67	10149.4	6617.99	8520.36	4428.9	7299.57	6863.24	7849.09	6380.52	7010.01	0.274799	0.3425	0.802331	0.422361	0.919504
NC_000067.7	58451147	58463247	-	3088	gene-Clk1	Clk1	protein_coding	12747	CDC-like kinase 1	1601	307	1542	469	2473	928	856	966	747	165	875	884	1049	815	871	629	1846.68	478.701	4056	478.364	1193.92	638.935	629.34	560.069	814.526	375.376	747.026	730.847	872.92	653.528	658.691	516.851	953.236	-1.27412	0.561156	-2.27052	0.0231762	0.304139
NC_000067.7	58470152	58484878	-	3194	gene-Ppil3	Ppil3	protein_coding	70225	peptidylprolyl isomerase %28cyclophilin%29-like 3	348	218	556	688	866	544	495	820	399	233	587	484	432	479	572	472	401.402	339.925	1462.48	701.737	418.09	374.548	363.929	475.421	435.068	530.076	501.147	400.147	359.486	384.098	432.573	387.844	497.998	-0.617299	0.378263	-1.63193	0.102693	0.588628
NC_000067.7	58484310	58501435	+	2644	gene-Nif3l1	Nif3l1	protein_coding	65102	Ngg1 interacting factor 3-like 1 %28S. pombe%29	745	560	802	544	1816	1350	1219	1655	787	335	1294	1110	880	1053	1114	1242	859.324	873.201	2109.54	554.862	876.734	929.485	896.222	959.539	858.142	762.127	1104.74	917.693	732.287	844.374	842.459	1020.56	946.331	-0.260841	0.340256	-0.766601	0.443319	0.929214
NC_000067.7	58501930	58544268	-	3561	gene-Orc2	Orc2	protein_coding	18393	origin recognition complex%2C subunit 2	306	339	17	1127	1010	824	827	963	806	271	768	733	610	620	830	663	352.957	528.599	44.716	1149.5	487.611	567.33	608.019	558.33	878.859	616.527	655.675	606.008	507.608	497.162	627.685	544.789	576.961	0.380911	0.557286	0.683511	0.494284	0.945503
NC_000067.7	58505674	58505780	-	107	gene-Gm23966	Gm23966	snRNA	115487580		0	0	0	0	0	0	0	0	0	0	4	0	0	0	0	0	0	0	0	0	0	0	0	0	0	0	3.41497	0	0	0	0	0	0.213436	0.551568	0.945562	0.583322	0.559676	NA
NC_000067.7	58544274	58583079	+	19247	gene-Gm15834	Gm15834	lncRNA	100504455		97	28	82	8	83	84	38	63	151	2	35	22	38	66	59	60	111.885	43.6601	215.689	8.15973	40.071	57.8346	27.938	36.5262	164.65	4.55001	29.881	18.1885	31.6215	52.9237	44.6186	49.3022	58.5937	-0.686022	0.779315	-0.880289	0.378703	0.898714
NC_000067.7	58561965	58625492	-	9060	gene-Fam126b	Fam126b	protein_coding	213056	family with sequence similarity 126%2C member B	276	340	97	14	564	808	436	610	64	48	309	301	358	652	555	380	318.354	530.158	255.144	14.2795	272.29	556.314	320.552	353.667	69.7853	109.2	263.807	248.852	297.908	522.822	419.717	312.247	304.069	-0.62664	0.649585	-0.964678	0.334706	0.866101
NC_000067.7	58625556	58635123	+	750	gene-Ndufb3	Ndufb3	protein_coding	66495	NADH:ubiquinone oxidoreductase subunit B3	901	1257	1062	1442	1632	1218	703	1659	867	1132	1254	1696	841	885	761	1183	1039.26	1960.03	2793.44	1470.79	787.902	838.602	516.853	961.858	945.373	2575.31	1070.59	1402.17	699.833	709.659	575.504	972.075	1207.45	-0.269838	0.380447	-0.709264	0.478161	0.941785
NC_000067.7	58685752	58687476	+	1725	gene-Cbx3-ps7	Cbx3-ps7	pseudogene	100504483	chromobox 3%2C pseudogene 7	136	87	25	38	202	188	163	254	151	54	126	119	154	169	154	169	156.87	135.658	65.7588	38.7587	97.5222	129.439	119.839	147.265	164.65	122.85	107.572	98.3833	128.15	135.517	116.462	138.868	118.973	0.297474	0.374295	0.794757	0.426755	0.920121
NC_000067.7	58691800	58694990	+	936	gene-Gm20257	Gm20257	transcribed_pseudogene	100504501	predicted gene%2C 20257	23	0	1	0	13	6	9	4	5	6	8	0	9	2	13	6	26.5295	0	2.63035	0	6.27618	4.13105	6.6169	2.31913	5.45198	13.65	6.82995	0	7.4893	1.60375	9.83121	4.93022	6.14309	-0.199752	0.976161	-0.20463	0.837861	1
NC_000067.7	58696085	58735167	-	4219	gene-Flacc1	Flacc1	protein_coding	108812	flagellum associated containing coiled-coil domains 1	0	8	68	0	12	38	24	26	8	12	20	0	3	22	17	27	0	12.4743	178.864	0	5.7934	26.1633	17.6451	15.0743	8.72317	27.3001	17.0749	0	2.49643	17.6412	12.8562	22.186	22.7683	-1.3227	1.0466	-1.26381	0.206298	0.752137
NC_000067.7	58750353	58798043	+	9210	gene-Cflar	Cflar	protein_coding	12633	CASP8 and FADD-like apoptosis regulator	1341	166	249	503	1933	652	1140	432	1662	407	711	507	1143	473	1101	305	1546.78	258.842	654.958	513.043	933.22	448.907	838.14	250.466	1812.24	925.928	607.012	419.162	951.141	379.287	832.628	250.619	726.398	0.314299	0.603137	0.521108	0.602291	0.964458
NC_000067.7	58806740	58831028	-	793	gene-Gm39646	Gm39646	lncRNA	105243931		0	0	0	0	0	0	0	0	0	0	0	0	0	0	0	0	0	0	0	0	0	0	0	0	0	0	0	0	0	0	0	0	0	NA	NA	NA	NA	NA
NC_000067.7	58834398	58886662	+	3028	gene-Casp8	Casp8	protein_coding	12370	caspase 8	532	42	43	0	871	242	490	287	934	67	600	200	476	138	509	142	613.638	65.4901	113.105	0	420.504	166.619	360.253	166.397	1018.43	152.425	512.246	165.35	396.101	110.659	384.93	116.682	297.677	0.99218	0.896825	1.10632	0.268586	0.819975
NC_000067.7	58888950	58935864	-	2437	gene-Gm28802	Gm28802	protein_coding	101056017		0	0	6	0	4	2	4	0	4	2	0	0	6	2	4	4	0	0	15.7821	0	1.93113	1.37702	2.94084	0	4.36158	4.55001	0	0	4.99287	1.60375	3.02499	3.28681	2.7407	-0.482929	1.10259	-0.437995	0.66139	0.977421
NC_000067.7	58939608	59013509	-	6693	gene-Trak2	Trak2	protein_coding	70827	trafficking protein%2C kinesin binding 2	528624	357550	309296	94360	3380	3599	2794	3822	397399	410285	239046	484446	2410	2994	2359	2602	609744	557523	813558	96244	1631.81	2477.94	2054.18	2215.93	433322	933401	204084	400516	2005.47	2400.81	1783.99	2138.07	254069	-0.0718146	0.517238	-0.138842	0.889575	1
NC_000067.7	59012681	59034281	+	2367	gene-Stradb	Stradb	protein_coding	227154	STE20-related kinase adaptor beta	412	636	32	429	1192	1219	852	1000	228	327	464	1023	740	927	734	802	475.224	991.707	84.1713	437.565	575.477	839.291	626.4	579.782	248.61	743.927	396.137	845.766	615.787	743.337	555.085	659.006	588.58	0.156088	0.528209	0.295504	0.767609	0.995088
NC_000067.7	59036275	59134283	-	7854	gene-C2cd6	C2cd6	protein_coding	73463	C2 calcium dependent domain containing 6	0	0	0	0	5	0	3	1	0	0	0	0	2	2	0	2	0	0	0	0	2.41392	0	2.20563	0.579782	0	0	0	0	1.66429	1.60375	0	1.64341	0.631923	0	1.13634	0	1	NA
NC_000067.7	59075093	59077059	+	428	gene-Gm29018	Gm29018	lncRNA	105243932		0	0	0	0	0	0	0	0	0	0	0	0	0	0	0	0	0	0	0	0	0	0	0	0	0	0	0	0	0	0	0	0	0	NA	NA	NA	NA	NA
NC_000067.7	59110147	59110277	+	131	gene-Gm25502	Gm25502	snoRNA	115485774		0	0	0	0	0	0	0	0	0	0	0	0	0	0	0	0	0	0	0	0	0	0	0	0	0	0	0	0	0	0	0	0	0	NA	NA	NA	NA	NA
NC_000067.7	59139743	59159567	-	2145	gene-Tmem237	Tmem237	protein_coding	381259	transmembrane protein 237	729	286	62	22	1564	858	731	890	342	131	576	841	697	770	692	673	840.869	445.956	163.082	22.4393	755.073	590.74	537.439	516.006	372.915	298.026	491.756	695.297	580.005	617.443	523.323	553.006	500.211	0.307352	0.62826	0.489211	0.624692	0.969316
NC_000067.7	59160094	59202548	-	3087	gene-Mpp4	Mpp4	protein_coding	227157	membrane protein%2C palmitoylated 4 %28MAGUK p55 subfamily member 4%29	74	31	32	30	116	194	145	74	55	22	82	84	66	117	114	72	85.3557	48.3379	84.1713	30.599	56.0028	133.57	106.606	42.9038	59.9718	50.0501	70.007	69.447	54.9215	93.8193	86.2121	59.1626	70.6961	0.0279879	0.425926	0.0657107	0.947608	1
NC_000067.7	59201915	59276390	-	7038	gene-Als2	Als2	protein_coding	74018	alsin Rho guanine nucleotide exchange factor	1285	856	393	1446	2306	3562	3153	2114	833	470	1645	2807	1764	2660	2486	1526	1482.19	1334.75	1033.73	1474.87	1113.3	2452.46	2318.12	1225.66	908.3	1069.25	1404.41	2320.69	1467.9	2132.99	1880.03	1253.92	1554.54	0.0963941	0.357371	0.269731	0.787367	0.995678
NC_000067.7	59276514	59278181	+	737	gene-Gm33667	Gm33667	lncRNA	102636662	predicted gene%2C 33667	0	0	0	0	4	4	2	7	0	3	20	12	6	4	3	7	0	0	0	0	1.93113	2.75403	1.47042	4.05847	0	6.82502	17.0749	9.921	4.99287	3.2075	2.26874	5.75192	3.766	3.60279	0.977254	3.68665	0.000227229	0.0211058
NC_000067.7	59296029	59391656	+	1974	gene-Cdk15	Cdk15	protein_coding	271697	cyclin-dependent kinase 15	0	149	0	17	114	162	160	83	162	40	190	0	76	76	130	81	0	232.334	0	17.3394	55.0373	111.538	117.634	48.1219	176.644	91.0003	162.211	0	63.243	60.9424	98.3121	66.5579	81.3072	0.557647	1.03759	0.537442	0.590962	0.963588
NC_000067.7	59390006	59407557	-	1584	gene-Gm51625	Gm51625	lncRNA	115487092		0	13	0	402	16	12	7	8	14	2	13	0	12	7	10	6	0	20.2707	0	410.026	7.72453	8.26209	5.14647	4.63825	15.2655	4.55001	11.0987	0	9.98573	5.61312	7.56247	4.93022	32.1921	-2.82199	1.03885	-2.71645	NA	NA
NC_000067.7	59432405	59458086	-	6094	gene-Gm33724	Gm33724	lncRNA	102636732		0	0	0	0	0	0	1	0	0	0	0	0	0	3	0	0	0	0	0	0	0	0	0.735211	0	0	0	0	0	0	2.40562	0	0	0.196302	0	0.945504	0	1	NA
NC_000067.7	59494484	59497827	-	2367	gene-Gm33774	Gm33774	lncRNA	102636802		0	0	0	0	0	0	1	1	0	0	0	0	0	4	3	1	0	0	0	0	0	0	0.735211	0.579782	0	0	0	0	0	3.2075	2.26874	0.821703	0.475808	0	1.08492	0	1	NA
NC_000067.7	59509007	59514336	-	2042	gene-LOC118567746	LOC118567746	lncRNA	118567746		0	0	0	0	0	0	1	0	0	0	0	0	0	0	0	5	0	0	0	0	0	0	0.735211	0	0	0	0	0	0	0	0	4.10852	0.302733	0	0.945504	0	1	NA
NC_000067.7	59521306	59526114	+	4809	gene-Fzd7	Fzd7	protein_coding	14369	frizzled class receptor 7	1176	280	0	0	1190	874	1194	524	815	221	1917	0	1157	448	1117	276	1356.46	436.601	0	0	574.512	601.756	877.842	303.806	888.673	502.776	1636.63	0	962.791	359.24	844.728	226.79	598.288	0.489273	1.09235	0.447907	0.65422	0.975313
NC_000067.7	59555423	59678664	+	12383	gene-Gm973	Gm973	protein_coding	381260	predicted gene 973	45	16	24	79	95	42	30	42	45	15	27	32	34	32	38	31	51.9055	24.9486	63.1285	80.5773	45.8644	28.9173	22.0563	24.3508	49.0678	34.1251	23.0511	26.456	28.2929	25.66	28.7374	25.4728	36.4132	-0.726041	0.395128	-1.83748	0.0661384	0.492218
NC_000067.7	59572154	59590353	-	1941	gene-Gm28411	Gm28411	lncRNA	102636957		0	0	0	0	1	0	0	0	0	0	0	0	0	0	0	0	0	0	0	0	0.482783	0	0	0	0	0	0	0	0	0	0	0	0.0301739	0	0.945504	0	1	NA
NC_000067.7	59621615	59635351	-	8971	gene-Gm39648	Gm39648	lncRNA	105243934		0	0	0	0	0	0	0	0	2	0	0	0	0	0	0	0	0	0	0	0	0	0	0	0	2.18079	0	0	0	0	0	0	0	0.136299	0.235294	0.945504	0.248856	0.803472	NA
NC_000067.7	59650902	59659071	-	2123	gene-Gm33833	Gm33833	lncRNA	102636883		0	0	0	0	0	0	0	0	0	0	0	0	0	0	0	0	0	0	0	0	0	0	0	0	0	0	0	0	0	0	0	0	0	NA	NA	NA	NA	NA
NC_000067.7	59678593	59709993	-	1215	gene-Sumo1	Sumo1	protein_coding	22218	small ubiquitin-like modifier 1	1783	999	772	1131	3689	2043	1633	2161	1698	776	1858	1721	1870	1648	1420	1745	2056.61	1557.73	2030.63	1153.58	1780.99	1406.62	1200.6	1252.91	1851.49	1765.4	1586.26	1422.84	1556.11	1321.49	1073.87	1433.87	1528.19	-0.0360207	0.225578	-0.159682	0.873132	1
NC_000067.7	59724134	59750669	+	2184	gene-Nop58	Nop58	protein_coding	55989	NOP58 ribonucleoprotein	1261	524	1194	399	2395	1300	1730	2078	1966	426	1698	701	1392	989	1887	1145	1454.51	817.067	3140.64	406.966	1156.27	895.06	1271.91	1204.79	2143.72	969.153	1449.66	579.552	1158.35	793.054	1427.04	940.85	1238.04	-0.167329	0.518451	-0.322748	0.746886	0.993296
NC_000067.7	59731117	59731169	+	53	gene-Snord70	Snord70	snoRNA	100217459	small nucleolar RNA%2C C/D box 70	6	1	0	0	2	0	0	0	0	0	5	0	0	0	0	0	6.92073	1.55929	0	0	0.965566	0	0	0	0	0	4.26872	0	0	0	0	0	0.857144	-0.352024	0.998254	-0.35264	0.724358	NA
NC_000067.7	59731668	59731751	+	84	gene-LOC115485825	LOC115485825	snoRNA	115485825		0	0	0	0	0	1	1	0	3	0	2	0	0	0	0	0	0	0	0	0	0	0.688508	0.735211	0	3.27119	0	1.70749	0	0	0	0	0	0.40015	0.676151	0.965691	0.700173	0.483819	NA
NC_000067.7	59743417	59743497	+	81	gene-Gm26287	Gm26287	snoRNA	115487683		1	0	0	0	0	0	1	0	0	0	0	0	0	0	3	0	1.15346	0	0	0	0	0	0.735211	0	0	0	0	0	0	0	2.26874	0	0.259838	-0.237458	0.945504	-0.251144	0.801703	NA
NC_000067.7	59743967	59744029	+	63	gene-Snord11	Snord11	snoRNA	100217421	small nucleolar RNA%2C C/D box 11	11	0	0	0	0	0	0	0	0	0	0	0	0	0	0	0	12.688	0	0	0	0	0	0	0	0	0	0	0	0	0	0	0	0.793001	-1.51208	0.948565	-1.59407	0.110919	NA
NC_000067.7	59802721	59917240	+	11804	gene-Bmpr2	Bmpr2	protein_coding	12168	bone morphogenetic protein receptor%2C type II %28serine/threonine kinase%29	618	332	22	245	948	1098	844	1057	364	98	646	1080	672	797	933	961	712.835	517.684	57.8678	249.892	457.678	755.981	620.518	612.829	396.904	222.951	551.518	892.89	559.201	639.094	705.578	789.657	546.442	0.396895	0.549284	0.722569	0.469945	0.939089
NC_000067.7	59952165	60024507	+	5534	gene-Fam117b	Fam117b	protein_coding	72750	family with sequence similarity 117%2C member B	452	896	733	944	3124	3483	2876	2564	1155	599	1805	2277	2218	3156	2717	2020	521.362	1397.12	1928.05	962.848	1508.21	2398.07	2114.47	1486.56	1259.41	1362.73	1541.01	1882.51	1845.7	2530.72	2054.72	1659.84	1653.33	0.324702	0.350521	0.926341	0.354269	0.880175
NC_000067.7	60024955	60082646	-	9814	gene-Ica1l	Ica1l	protein_coding	70375	islet cell autoantigen 1-like	44	955	812	1072	1111	1447	1016	1433	114	272	681	1796	651	1374	944	1081	50.752	1489.12	2135.85	1093.4	536.372	996.271	746.974	830.827	124.305	618.802	581.399	1484.84	541.726	1101.78	713.897	888.261	870.911	-0.682	0.70514	-0.967185	0.333452	0.865596
NC_000067.7	60110520	60137659	-	9014	gene-Wdr12	Wdr12	protein_coding	57750	WD repeat domain 12	737	584	905	985	1681	1250	1222	2175	731	446	1361	1770	1011	1002	1232	1477	850.097	910.624	2380.47	1004.67	811.558	860.635	898.427	1261.03	797.079	1014.65	1161.94	1463.35	841.298	803.478	931.696	1213.66	1075.29	-0.20564	0.347099	-0.592452	0.553548	0.958289
NC_000067.7	60137380	60193112	+	5815	gene-Carf	Carf	protein_coding	241066	calcium response factor	35	178	44	8	265	302	258	305	82	27	90	442	204	257	242	182	40.3709	277.553	115.736	8.15973	127.938	207.929	189.684	176.833	89.4125	61.4252	76.8369	365.424	169.757	206.082	183.012	149.55	152.856	0.387142	0.699214	0.553682	0.579797	0.962503
NC_000067.7	60156365	60156897	+	533	gene-Gm15464	Gm15464	pseudogene	100504573		63	45	33	57	74	24	23	58	78	44	62	45	38	22	36	32	72.6677	70.168	86.8017	58.1381	35.726	16.5242	16.9098	33.6273	85.0509	100.1	52.9321	37.2038	31.6215	17.6412	27.2249	26.2945	48.0395	-0.0763892	0.378477	-0.201833	0.840047	1
NC_000067.7	60217910	60377487	+	17951	gene-Nbeal1	Nbeal1	protein_coding	269198	neurobeachin like 1	626	272	925	1	1240	1050	847	917	388	296	273	947	1097	913	840	533	722.063	424.126	2433.08	1.01997	598.651	722.933	622.723	531.66	423.074	673.402	233.072	782.933	912.862	732.111	635.247	437.968	680.433	-0.640972	0.833424	-0.769082	0.441844	0.928635
NC_000067.7	60306547	60306820	-	274	gene-Gm29332	Gm29332	pseudogene	112841591	predicted gene 29332	0	0	0	0	2	0	0	0	0	0	0	0	1	1	0	0	0	0	0	0	0.965566	0	0	0	0	0	0	0	0.832144	0.801874	0	0	0.162474	0	0.945504	0	1	NA
NC_000067.7	60382459	60427219	+	2246	gene-Cyp20a1	Cyp20a1	protein_coding	77951	cytochrome P450%2C family 20%2C subfamily a%2C polypeptide 1	985	259	234	364	1685	1048	1177	945	494	357	1225	879	932	712	1172	613	1136.15	403.856	615.503	371.268	813.49	721.556	865.343	547.894	538.656	812.177	1045.84	726.714	775.559	570.934	886.321	503.704	708.435	0.297207	0.368139	0.807322	0.419481	0.918646
NC_000067.7	60444927	60521104	+	10694	gene-Abi2	Abi2	protein_coding	329165	abl-interactor 2	832	1038	475	163	1803	2851	1930	2427	728	394	1404	1782	1172	2523	1847	1761	959.675	1618.54	1249.42	166.254	870.458	1962.94	1418.96	1407.13	793.808	896.352	1198.66	1473.27	975.273	2023.13	1396.79	1447.02	1241.1	0.121983	0.502887	0.242565	0.808342	0.997974
NC_000067.7	60509997	60606233	-	16854	gene-Raph1	Raph1	protein_coding	77300	Ras association %28RalGDS/AF-6%29 and pleckstrin homology domains 1	697	828	989	1050	1978	2206	1902	2281	1711	470	1548	1392	1312	1900	1870	1680	803.958	1291.09	2601.42	1070.96	954.945	1518.85	1398.37	1322.48	1865.67	1069.25	1321.59	1150.84	1091.77	1523.56	1414.18	1380.46	1361.21	-0.0879902	0.342893	-0.256611	0.797479	0.996784
NC_000067.7	60561813	60562245	-	433	gene-Gm11575	Gm11575	pseudogene	102637269	predicted gene 11575	89	107	97	55	136	58	45	79	104	148	89	60	63	40	41	48	102.658	166.844	255.144	56.0981	65.6585	39.9334	33.0845	45.8028	113.401	336.701	75.9832	49.605	52.4251	32.075	31.0061	39.4417	93.4913	-0.0161646	0.552005	-0.0292834	0.976639	1
NC_000067.7	60630579	60633062	-	1503	gene-Gm11578	Gm11578	protein_coding	100042533		61	862	29	2774	829	1396	1321	4257	152	309	1097	3982	547	1052	1096	3230	70.3608	1344.11	76.2802	2829.39	400.227	961.157	971.213	2468.13	165.74	702.977	936.557	3292.12	455.183	843.572	828.847	2654.1	1187.5	0.197181	0.865206	0.227901	0.819723	0.998971
NC_000067.7	60633161	60638629	-	4887	gene-Gm38388	Gm38388	lncRNA	105243936		0	0	0	0	0	0	0	0	0	0	0	0	0	0	0	0	0	0	0	0	0	0	0	0	0	0	0	0	0	0	0	0	0	NA	NA	NA	NA	NA
NC_000067.7	60635426	60646218	+	807	gene-Gm51626	Gm51626	lncRNA	115487093		9	0	0	0	1	0	0	0	0	0	0	0	0	0	0	0	10.3811	0	0	0	0.482783	0	0	0	0	0	0	0	0	0	0	0	0.678993	-1.13818	0.948661	-1.19978	0.230225	NA
NC_000067.7	60743077	60744854	+	1778	gene-Eif4a-ps4	Eif4a-ps4	pseudogene	13674	eukaryotic translation initiation factor 4A%2C pseudogene 4	1391	834	243	927	3006	1837	1701	2886	1082	490	1510	1249	1719	1423	1821	1717	1604.46	1300.45	639.176	945.509	1451.25	1264.79	1250.59	1673.25	1179.81	1114.75	1289.15	1032.61	1430.46	1141.07	1377.13	1410.86	1256.58	0.0371468	0.25402	0.146236	0.883735	1
NC_000067.7	60785547	60812521	+	4553	gene-Cd28	Cd28	protein_coding	12487	CD28 antigen	0	0	0	0	242	64	104	16	0	38	0	0	132	101	99	3	0	0	0	0	116.834	44.0645	76.4619	9.27651	0	86.4502	0	0	109.843	80.9893	74.8684	2.46511	37.5783	1.99824	1.12506	1.77613	0.0757121	0.523198
NC_000067.7	60817620	60842947	+	1274	gene-2310016D23Rik	2310016D23Rik	lncRNA	76443		0	0	0	0	0	0	0	0	0	0	0	0	0	0	0	0	0	0	0	0	0	0	0	0	0	0	0	0	0	0	0	0	0	NA	NA	NA	NA	NA
NC_000067.7	60848080	60849596	+	1517	gene-Gm11581	Gm11581	pseudogene	667555	predicted gene 11581	1	1	0	1	14	0	1	2	2	0	0	0	1	4	1	0	1.15346	1.55929	0	1.01997	6.75896	0	0.735211	1.15956	2.18079	0	0	0	0.832144	3.2075	0.756247	0	1.2102	-0.436943	1.11712	-0.391134	0.695698	NA
NC_000067.7	60900117	60922220	+	3686	gene-Gm38137	Gm38137	lncRNA	105243938		0	6	0	0	1	0	0	0	0	0	0	0	0	0	3	0	0	9.35573	0	0	0.482783	0	0	0	0	0	0	0	0	0	2.26874	0	0.756703	-0.950455	0.950367	-1.00009	0.317266	NA
NC_000067.7	60926094	60926693	+	491	gene-Gm39650	Gm39650	lncRNA	105243937		0	0	0	0	0	0	0	0	0	0	0	0	0	0	0	0	0	0	0	0	0	0	0	0	0	0	0	0	0	0	0	0	0	NA	NA	NA	NA	NA
NC_000067.7	60948184	60954991	+	2135	gene-Ctla4	Ctla4	protein_coding	12477	cytotoxic T-lymphocyte-associated protein 4	0	0	0	0	0	10	0	0	0	0	0	0	0	0	0	0	0	0	0	0	0	6.88508	0	0	0	0	0	0	0	0	0	0	0.430317	0	0.945504	0	1	NA
NC_000067.7	60960391	60984176	+	2179	gene-Gm34649	Gm34649	lncRNA	102637969		0	0	0	0	0	0	0	0	0	0	0	0	0	0	0	0	0	0	0	0	0	0	0	0	0	0	0	0	0	0	0	0	0	NA	NA	NA	NA	NA
NC_000067.7	60987113	60988281	-	648	gene-Gm11582	Gm11582	pseudogene	100043049	predicted gene 11582	9	11	2	13	15	5	3	17	3	8	2	6	5	10	14	6	10.3811	17.1522	5.26071	13.2596	7.24175	3.44254	2.20563	9.85629	3.27119	18.2001	1.70749	4.9605	4.16072	8.01874	10.5875	4.93022	7.78976	-0.848544	0.675329	-1.25649	0.208938	0.755984
NC_000067.7	60999909	61039481	+	4325	gene-Icos	Icos	protein_coding	54167	inducible T cell co-stimulator	0	0	0	0	8	0	0	0	0	0	0	0	3	2	0	0	0	0	0	0	3.86227	0	0	0	0	0	0	0	2.49643	1.60375	0	0	0.497653	0	0.945781	0	1	NA
NC_000067.7	61114798	61115416	+	619	gene-Rpl17-ps1	Rpl17-ps1	pseudogene	433313	ribosomal protein L17%2C pseudogene 1	0	0	0	0	0	0	0	0	0	0	0	0	0	0	0	0	0	0	0	0	0	0	0	0	0	0	0	0	0	0	0	0	0	NA	NA	NA	NA	NA
NC_000067.7	61346140	61394716	+	747	gene-LOC105243939	LOC105243939	lncRNA	105243939		0	0	0	0	0	0	0	0	0	0	0	0	0	0	0	0	0	0	0	0	0	0	0	0	0	0	0	0	0	0	0	0	0	NA	NA	NA	NA	NA
NC_000067.7	61417591	61435063	+	892	gene-9530026F06Rik	9530026F06Rik	lncRNA	77341	RIKEN cDNA 9530026F06 gene	0	0	0	0	0	0	0	0	0	0	0	0	0	1	0	0	0	0	0	0	0	0	0	0	0	0	0	0	0	0.801874	0	0	0.0501171	0	0.945504	0	1	NA
NC_000067.7	61677825	62681443	+	27464	gene-Pard3b	Pard3b	protein_coding	72823	par-3 family cell polarity regulator beta	190	21	0	0	580	108	40	63	196	40	132	0	190	115	47	27	219.157	32.7451	0	0	280.014	74.3588	29.4084	36.5262	213.718	91.0003	112.694	0	158.107	92.2155	35.5436	22.186	87.3546	0.493292	1.06345	0.463859	0.642749	0.972908
NC_000067.7	61811113	61907769	-	17908	gene-Pard3bos1	Pard3bos1	lncRNA	74661		34	0	0	0	5	0	0	0	0	0	0	0	2	1	0	0	39.2175	0	0	0	2.41392	0	0	0	0	0	0	0	1.66429	0.801874	0	0	2.7561	-1.65848	1.02679	-1.61521	NA	NA
NC_000067.7	62170268	62175268	-	856	gene-Pard3bos2	Pard3bos2	lncRNA	105243940	par-3 family cell polarity regulator beta%2C opposite strand 2	0	0	0	0	1	0	0	0	0	0	0	0	0	1	0	0	0	0	0	0	0.482783	0	0	0	0	0	0	0	0	0.801874	0	0	0.0802911	0	0.945504	0	1	NA
NC_000067.7	62552540	62565230	-	3383	gene-Gm34881	Gm34881	lncRNA	102638280		0	0	0	0	0	0	0	5	0	0	0	0	0	0	0	0	0	0	0	0	0	0	0	2.89891	0	0	0	0	0	0	0	0	0.181182	0	0.945504	0	1	NA
NC_000067.7	62698015	62700879	+	942	gene-Gm11599	Gm11599	pseudogene	108167598		97	258	114	61	18	10	10	12	96	294	287	195	10	7	12	8	111.885	402.296	299.86	62.2179	8.6901	6.88508	7.35211	6.95738	104.678	668.852	245.024	161.216	8.32144	5.61312	9.07496	6.57362	132.219	0.401743	0.587859	0.6834	0.494354	0.945503
NC_000067.7	62742476	62857851	+	8122	gene-Nrp2	Nrp2	protein_coding	18187	neuropilin 2	310	67	29	895	2270	833	936	428	228	146	472	100	1033	764	1158	197	357.571	104.472	76.2802	912.87	1095.92	573.527	688.157	248.147	248.61	332.151	402.967	82.675	859.605	612.632	875.734	161.875	477.074	-0.400657	0.693385	-0.577828	0.56338	0.959851
NC_000067.7	62750834	62757346	-	3895	gene-Gm29083	Gm29083	lncRNA	105243942		17	0	0	0	32	0	12	0	0	0	0	0	24	4	1	3	19.6087	0	0	0	15.4491	0	8.82253	0	0	0	0	0	19.9715	3.2075	0.756247	2.46511	4.39254	-1.48264	1.14126	-1.29912	0.193901	0.739224
NC_000067.7	62830077	62833891	-	895	gene-4930487H11Rik	4930487H11Rik	lncRNA	74992	RIKEN cDNA 4930487H11 gene	0	0	0	0	2	0	1	0	0	0	0	0	2	0	1	0	0	0	0	0	0.965566	0	0.735211	0	0	0	0	0	1.66429	0	0.756247	0	0.257582	0	0.945504	0	1	NA
NC_000067.7	62860489	62877284	-	1569	gene-Gm4208	Gm4208	lncRNA	100043070		0	0	0	0	0	0	2	0	0	0	0	0	0	0	0	0	0	0	0	0	0	0	1.47042	0	0	0	0	0	0	0	0	0	0.0919013	0	0.945504	0	1	NA
NC_000067.7	62876017	62880344	+	1669	gene-Gm35120	Gm35120	lncRNA	102638592		0	0	0	0	0	0	0	0	0	0	0	0	0	0	0	0	0	0	0	0	0	0	0	0	0	0	0	0	0	0	0	0	0	NA	NA	NA	NA	NA
NC_000067.7	62879470	62883524	-	847	gene-Gm39652	Gm39652	lncRNA	105243943		0	0	0	0	0	0	0	0	0	0	0	0	0	0	0	0	0	0	0	0	0	0	0	0	0	0	0	0	0	0	0	0	0	NA	NA	NA	NA	NA
NC_000067.7	62945335	62995753	-	1998	gene-Gm35252	Gm35252	lncRNA	102638767		0	0	0	0	6	0	3	1	0	0	0	0	0	0	0	0	0	0	0	0	2.8967	0	2.20563	0.579782	0	0	0	0	0	0	0	0	0.355132	0	0.945504	0	1	NA
NC_000067.7	63013949	63020588	-	900	gene-Gm38513	Gm38513	lncRNA	102638884		0	0	0	0	0	0	0	0	0	0	0	0	0	0	0	0	0	0	0	0	0	0	0	0	0	0	0	0	0	0	0	0	0	NA	NA	NA	NA	NA
NC_000067.7	63064914	63065025	+	112	gene-Gm44468	Gm44468	pseudogene	115487695		0	0	0	0	0	0	0	0	0	0	0	0	0	0	0	0	0	0	0	0	0	0	0	0	0	0	0	0	0	0	0	0	0	NA	NA	NA	NA	NA
NC_000067.7	63071865	63071978	+	114	gene-Gm24942	Gm24942	pseudogene	115485806		0	0	0	0	0	0	0	0	0	0	0	0	0	0	0	0	0	0	0	0	0	0	0	0	0	0	0	0	0	0	0	0	0	NA	NA	NA	NA	NA
NC_000067.7	63086960	63153426	-	14237	gene-Ino80d	Ino80d	protein_coding	227195	INO80 complex subunit D	137	131	0	0	454	267	183	148	181	39	61	271	296	224	193	149	158.023	204.267	0	0	219.184	183.832	134.544	85.8077	197.362	88.7252	52.0784	224.049	246.315	179.62	145.956	122.434	140.137	0.501692	0.915465	0.548018	0.583679	0.96271
NC_000067.7	63112903	63113225	+	323	gene-Rps27-ps1	Rps27-ps1	pseudogene	100462728	ribosomal protein S27%2C pseudogene 1	1	1	1	1	7	1	0	1	3	2	1	1	7	1	2	1	1.15346	1.55929	2.63035	1.01997	3.37948	0.688508	0	0.579782	3.27119	4.55001	0.853743	0.82675	5.82501	0.801874	1.51249	0.821703	1.8421	0.408258	0.976302	0.418168	0.675824	0.981375
NC_000067.7	63153630	63197454	+	1802	gene-Ino80dos	Ino80dos	lncRNA	100380944	INO80 complex subunit D%2C opposite strand	161	218	124	242	579	448	352	612	133	89	229	346	318	404	359	412	185.706	339.925	326.164	246.832	279.531	308.451	258.794	354.826	145.023	202.476	195.507	286.056	264.622	323.957	271.493	338.542	270.494	-0.390341	0.258992	-1.50716	0.131771	0.644614
NC_000067.7	63182751	63215981	-	3657	gene-Ndufs1	Ndufs1	protein_coding	227197	NADH:ubiquinone oxidoreductase core subunit S1	1849	2770	1011	3075	6726	5281	4185	7037	1739	846	2732	4251	3426	4319	3995	5288	2132.74	4319.23	2659.29	3136.4	3247.2	3636.01	3076.86	4079.92	1896.2	1924.66	2332.43	3514.52	2850.93	3463.3	3021.21	4345.17	3102.25	-0.335584	0.275268	-1.21912	0.222799	0.771775
NC_000067.7	63215990	63219645	+	1933	gene-Eef1b2	Eef1b2	protein_coding	55949	eukaryotic translation elongation factor 1 beta 2	2272	2061	779	2726	4026	2684	2187	4116	2348	1742	3116	3312	2303	1908	2183	2812	2620.65	3213.69	2049.05	2780.43	1943.68	1847.95	1607.91	2386.38	2560.25	3963.06	2660.26	2738.2	1916.43	1529.98	1650.89	2310.63	2361.21	0.157547	0.222755	0.707266	0.479401	0.941948
NC_000067.7	63217836	63217913	+	78	gene-Gm26457	Gm26457	snoRNA	115487641		4	6	15	0	3	0	0	0	0	1	2	0	0	0	6	2	4.61382	9.35573	39.4553	0	1.44835	0	0	0	0	2.27501	1.70749	0	0	0	4.53748	1.64341	4.06479	-2.4047	1.12822	-2.13142	0.033055	0.358917
NC_000067.7	63218182	63218294	+	113	gene-Snora41	Snora41	snoRNA	100217464	small nucleolar RNA%2C H/ACA box 41	4	5	26	0	2	3	1	4	0	1	11	0	0	1	3	0	4.61382	7.79644	68.3892	0	0.965566	2.06552	0.735211	2.31913	0	2.27501	9.39118	0	0	0.801874	2.26874	0	6.35135	-1.99853	1.07339	-1.86189	0.0626182	0.482407
NC_000067.7	63221730	63253714	-	2219	gene-Gpr1	Gpr1	protein_coding	241070	G protein-coupled receptor 1	0	0	0	0	35	14	94	53	0	0	13	0	60	7	101	42	0	0	0	0	16.8974	9.63911	69.1098	30.7284	0	0	11.0987	0	49.9287	5.61312	76.3809	34.5115	18.9942	1.62395	1.06426	1.5259	0.127035	0.634906
NC_000067.7	63239517	63353735	+	13376	gene-Zdbf2	Zdbf2	protein_coding	73884	zinc finger%2C DBF-type containing 2	292	81	84	1	986	572	416	268	450	56	226	52	820	530	382	146	336.809	126.302	220.95	1.01997	476.024	393.826	305.848	155.382	490.678	127.4	192.946	42.991	682.358	424.993	288.886	119.969	274.149	0.268621	0.821677	0.326919	0.74373	0.992691
NC_000067.7	63287173	63292355	-	2597	gene-1700039I01Rik	1700039I01Rik	lncRNA	73346		0	0	0	0	1	0	1	0	0	0	0	0	0	1	0	0	0	0	0	0	0.482783	0	0.735211	0	0	0	0	0	0	0.801874	0	0	0.126242	0	0.945504	0	1	NA
NC_000067.7	63305628	63312415	-	1459	gene-Gm11608	Gm11608	lncRNA	102639043		0	0	0	0	2	4	0	3	2	0	0	0	3	2	1	0	0	0	0	0	0.965566	2.75403	0	1.73935	2.18079	0	0	0	2.49643	1.60375	0.756247	0	0.78101	0.57344	1.14377	0.501361	0.616117	NA
NC_000067.7	63339439	63339542	-	104	gene-Gm23448	Gm23448	snRNA	115487611		0	0	0	0	0	0	0	0	0	0	0	0	0	0	2	0	0	0	0	0	0	0	0	0	0	0	0	0	0	0	1.51249	0	0.0945309	0	0.945504	0	1	NA
NC_000067.7	63403583	63404646	-	1064	gene-Gm11605	Gm11605	pseudogene	667644	predicted gene 11605	444	419	131	516	1266	851	767	1084	579	350	745	679	703	672	752	758	512.134	653.342	344.576	526.302	611.203	585.92	563.907	628.483	631.339	796.252	636.039	561.364	584.998	538.86	568.698	622.851	585.392	0.351976	0.185778	1.89461	0.0581445	0.46533
NC_000067.7	63470413	63475587	-	880	gene-Gm35393	Gm35393	lncRNA	102638958		0	0	0	0	0	0	0	0	0	0	0	0	0	0	0	0	0	0	0	0	0	0	0	0	0	0	0	0	0	0	0	0	0	NA	NA	NA	NA	NA
NC_000067.7	63484880	63635263	+	6519	gene-Adam23	Adam23	protein_coding	23792	a disintegrin and metallopeptidase domain 23	704	804	328	851	2331	2377	1892	2582	347	393	541	1885	1838	1911	1533	1943	812.033	1253.67	862.756	867.991	1125.37	1636.58	1391.02	1497	378.367	894.077	461.875	1558.42	1529.48	1532.38	1159.33	1596.57	1159.81	-0.199297	0.383013	-0.52034	0.602827	0.964595
NC_000067.7	63614647	63614749	-	103	gene-Gm22281	Gm22281	snRNA	115487614		0	0	0	0	0	0	0	0	0	0	0	0	3	0	0	0	0	0	0	0	0	0	0	0	0	0	0	0	2.49643	0	0	0	0.156027	0	0.945504	0	1	NA
NC_000067.7	63655127	63659980	+	1107	gene-Gm39653	Gm39653	protein_coding	105243944	predicted gene%2C 39653	0	0	0	0	0	0	0	0	0	0	0	0	0	0	0	0	0	0	0	0	0	0	0	0	0	0	0	0	0	0	0	0	0	NA	NA	NA	NA	NA
NC_000067.7	63662010	63726086	-	2427	gene-Dytn	Dytn	protein_coding	241073	dystrotelin	41	37	0	0	142	139	59	100	55	45	60	253	73	111	81	118	47.2917	57.6937	0	0	68.5552	95.7026	43.3774	57.9782	59.9718	102.375	51.2246	209.168	60.7465	89.008	61.256	96.961	68.8319	1.69283	0.815238	2.07649	0.037849	0.381262
NC_000067.7	63726732	63769707	-	1988	gene-Mdh1b	Mdh1b	protein_coding	76668	malate dehydrogenase 1B%2C NAD %28soluble%29	0	29	0	0	9	15	10	28	0	12	0	0	7	17	5	13	0	45.2194	0	0	4.34505	10.3276	7.35211	16.2339	0	27.3001	0	0	5.82501	13.6319	3.78123	10.6821	9.04365	-0.457679	1.12669	-0.406217	0.684583	0.983209
NC_000067.7	63769758	63792544	+	3250	gene-Fastkd2	Fastkd2	protein_coding	75619	FAST kinase domains 2	958	707	14	1032	956	568	649	1130	896	721	930	1287	453	512	612	703	1105.01	1102.42	36.8249	1052.6	461.541	391.072	477.152	655.153	976.995	1640.28	793.981	1064.03	376.961	410.56	462.823	577.657	724.066	0.407347	0.598237	0.680912	0.495927	0.945999
NC_000067.7	63794068	63808426	-	1756	gene-4933402D24Rik	4933402D24Rik	protein_coding	74426	RIKEN cDNA 4933402D24 gene	0	0	0	0	8	12	3	3	0	0	0	0	2	6	10	8	0	0	0	0	3.86227	8.26209	2.20563	1.73935	0	0	0	0	1.66429	4.81125	7.56247	6.57362	2.29256	0	1.10195	0	1	1
NC_000067.7	64003886	64008158	+	1432	gene-Gm13749	Gm13749	lncRNA	433315	predicted gene 13749	34	0	0	0	28	15	0	8	0	0	0	0	19	7	0	0	39.2175	0	0	0	13.5179	10.3276	0	4.63825	0	0	0	0	15.8107	5.61312	0	0	5.57032	-1.54458	1.12654	-1.37108	0.17035	0.711097
NC_000067.7	64068607	64161504	-	8188	gene-Klf7	Klf7	protein_coding	93691	Kruppel-like factor 7 %28ubiquitous%29	1203	3720	2176	6763	5605	8119	5777	9195	3002	2307	4328	10018	3138	6327	5429	6735	1387.61	5800.55	5723.65	6898.03	2706	5589.99	4247.31	5331.09	3273.37	5248.44	3695	8282.39	2611.27	5073.46	4105.66	5534.17	4719.25	0.0473746	0.459906	0.103009	0.917956	1
NC_000067.7	64081597	64081660	-	64	gene-Mir6899	Mir6899	miRNA	102466760	microRNA 6899	4	4	4	7	20	15	10	19	10	4	18	14	4	13	12	8	4.61382	6.23715	10.5214	7.13976	9.65566	10.3276	7.35211	11.0159	10.904	9.10003	15.3674	11.5745	3.32858	10.4244	9.07496	6.57362	8.95067	0.798892	0.493922	1.61745	0.105782	0.596024
NC_000067.7	64118493	64140362	+	11052	gene-Gm13748	Gm13748	lncRNA	102639767		254	154	94	240	266	333	223	338	111	89	248	308	162	228	193	242	292.978	240.13	247.253	244.792	128.42	229.273	163.952	195.966	121.034	202.476	211.728	254.639	134.807	182.827	145.956	198.852	199.693	-0.370605	0.266524	-1.39052	0.164372	0.702265
NC_000067.7	64160758	64281372	+	277	gene-Gm35880	Gm35880	lncRNA	102639609		7	1	0	0	0	0	0	0	4	1	1	0	0	2	0	2	8.07419	1.55929	0	0	0	0	0	0	4.36158	2.27501	0.853743	0	0	1.60375	0	1.64341	1.27319	-0.280554	1.14331	-0.245387	0.806156	NA
NC_000067.7	64189288	64190009	+	722	gene-Gm13750	Gm13750	pseudogene	241074	predicted gene 13750	4	1	0	1	9	2	1	3	4	2	2	1	1	2	4	2	4.61382	1.55929	0	1.01997	4.34505	1.37702	0.735211	1.73935	4.36158	4.55001	1.70749	0.82675	0.832144	1.60375	3.02499	1.64341	2.12124	0.325648	0.880454	0.369864	0.711484	0.987489
NC_000067.7	64286153	64295315	-	545	gene-Gm39654	Gm39654	lncRNA	105243945		0	0	0	0	0	0	0	0	0	0	0	0	0	0	0	0	0	0	0	0	0	0	0	0	0	0	0	0	0	0	0	0	0	NA	NA	NA	NA	NA
NC_000067.7	64318510	64337696	+	532	gene-Gm35803	Gm35803	lncRNA	102639502		32	16	0	0	5	9	5	11	14	33	5	0	2	4	2	14	36.9106	24.9486	0	0	2.41392	6.19657	3.67605	6.3776	15.2655	75.0752	4.26872	0	1.66429	3.2075	1.51249	11.5038	12.0638	0.433697	1.027	0.422295	0.67281	0.980094
NC_000067.7	64442078	64481202	-	1745	gene-LOC118567747	LOC118567747	lncRNA	118567747		0	0	0	0	0	0	0	8	0	0	0	0	0	0	2	0	0	0	0	0	0	0	0	4.63825	0	0	0	0	0	0	1.51249	0	0.384422	0	0.945504	0	1	NA
NC_000067.7	64493518	64493767	-	250	gene-Gm28980	Gm28980	pseudogene	102639846		0	0	0	0	0	0	0	0	0	0	0	0	0	0	0	0	0	0	0	0	0	0	0	0	0	0	0	0	0	0	0	0	0	NA	NA	NA	NA	NA
NC_000067.7	64555960	64557785	+	856	gene-Gm36148	Gm36148	lncRNA	102639959		0	0	0	0	0	0	0	0	0	0	0	0	0	0	0	0	0	0	0	0	0	0	0	0	0	0	0	0	0	0	0	0	0	NA	NA	NA	NA	NA
NC_000067.7	64571963	64643707	+	8703	gene-Creb1	Creb1	protein_coding	12912	cAMP responsive element binding protein 1	896	253	112	448	2148	1272	1048	980	474	265	870	1577	1132	1101	1072	696	1033.5	394.5	294.6	456.945	1037.02	875.782	770.501	568.186	516.848	602.877	742.757	1303.79	941.987	882.864	810.697	571.905	737.797	0.519222	0.408607	1.27071	0.203831	0.749273
NC_000067.7	64645632	64661926	-	8489	gene-Mettl21a	Mettl21a	protein_coding	67099	methyltransferase like 21A	270	200	2	405	816	361	402	537	253	126	230	206	457	350	396	362	311.433	311.858	5.26071	413.086	393.951	248.551	295.555	311.343	275.87	286.651	196.361	170.311	380.29	280.656	299.474	297.456	279.882	-0.156884	0.620953	-0.252651	0.800538	0.996848
NC_000067.7	64688783	64693169	+	1284	gene-Gm29152	Gm29152	lncRNA	102640020		0	0	0	0	0	0	2	1	0	0	0	0	1	0	4	0	0	0	0	0	0	0	1.47042	0.579782	0	0	0	0	0.832144	0	3.02499	0	0.369208	0	0.945504	0	1	NA
NC_000067.7	64719028	64729818	-	713	gene-2810408I11Rik	2810408I11Rik	lncRNA	69941	RIKEN cDNA 2810408I11 gene	0	0	0	0	71	14	60	36	0	3	40	15	62	7	91	29	0	0	0	0	34.2776	9.63911	44.1126	20.8721	0	6.82502	34.1497	12.4013	51.593	5.61312	68.8185	23.8294	19.5082	3.45978	0.986744	3.50626	0.000454452	0.0326456
NC_000067.7	64729963	64764805	+	4543	gene-Ccnyl1	Ccnyl1	protein_coding	227210	cyclin Y-like 1	386	182	174	268	1461	523	2468	1360	959	232	712	681	1915	464	2410	691	445.234	283.79	457.681	273.351	705.346	360.09	1814.5	788.503	1045.69	527.801	607.865	563.017	1593.56	372.07	1822.55	567.797	764.303	0.857951	0.533448	1.60831	0.107766	0.599463
NC_000067.7	64769717	64776909	-	6914	gene-Fzd5	Fzd5	protein_coding	14367	frizzled class receptor 5	43	0	0	0	54	12	57	11	55	0	58	0	48	22	57	16	49.5986	0	0	0	26.0703	8.26209	41.907	6.3776	59.9718	0	49.5171	0	39.9429	17.6412	43.1061	13.1472	22.2214	0.707927	1.0996	0.643806	0.519702	0.952597
NC_000067.7	64828279	64995983	-	9198	gene-Plekhm3	Plekhm3	protein_coding	241075	pleckstrin homology domain containing%2C family M%2C member 3	534	676	5	1138	2595	2802	1786	1248	697	284	622	1780	2020	2467	1652	1132	615.945	1054.08	13.1518	1160.72	1252.82	1929.2	1313.09	723.568	760.006	646.102	531.028	1471.62	1680.93	1978.22	1249.32	930.168	1081.87	0.233064	0.693875	0.335887	0.736956	0.992224
NC_000067.7	64926013	64935887	+	734	gene-Gm51628	Gm51628	lncRNA	115487095		0	0	0	0	0	0	0	0	0	0	0	0	0	0	0	0	0	0	0	0	0	0	0	0	0	0	0	0	0	0	0	0	0	NA	NA	NA	NA	NA
NC_000067.7	64995738	65006760	+	2426	gene-Gm51627	Gm51627	lncRNA	115487094	predicted gene%2C 51627	4	4	0	2	8	12	4	4	1	2	2	2	7	15	7	2	4.61382	6.23715	0	2.03993	3.86227	8.26209	2.94084	2.31913	1.0904	4.55001	1.70749	1.6535	5.82501	12.0281	5.29373	1.64341	4.00418	-0.65064	0.816852	-0.796521	0.425729	0.919606
NC_000067.7	65033078	65033790	-	713	gene-Rpl10a-ps1	Rpl10a-ps1	pseudogene	100043141	ribosomal protein L10A%2C pseudogene 1	770	648	536	1072	744	404	343	613	875	680	970	683	387	318	361	495	888.161	1010.42	1409.87	1093.4	359.191	278.157	252.177	355.406	954.096	1547	828.131	564.671	322.04	254.996	273.005	406.743	674.842	-0.175743	0.303822	-0.578441	0.562967	0.959795
NC_000067.7	65040464	65040621	-	158	gene-Gm24788	Gm24788	snRNA	115487676		0	0	0	0	0	0	0	0	0	0	0	0	0	0	0	0	0	0	0	0	0	0	0	0	0	0	0	0	0	0	0	0	0	NA	NA	NA	NA	NA
NC_000067.7	65052237	65071918	-	1372	gene-Akr1cl	Akr1cl	protein_coding	70861	aldo-keto reductase family 1%2C member C-like	147	0	0	0	298	18	5	6	255	23	0	0	64	65	8	1	169.558	0	0	0	143.869	12.3931	3.67605	3.47869	278.051	52.3251	0	0	53.2572	52.1218	6.04998	0.821703	48.4751	0.520306	1.1438	0.454892	0.649187	0.974141
NC_000067.7	65067124	65068134	+	1011	gene-Gm8550	Gm8550	pseudogene	667276	predicted gene 8550	0	0	0	0	5	0	0	0	0	0	0	0	0	1	0	0	0	0	0	0	2.41392	0	0	0	0	0	0	0	0	0.801874	0	0	0.200987	0	0.945504	0	1	NA
NC_000067.7	65087714	65090975	-	899	gene-Cryge	Cryge	protein_coding	12968	crystallin%2C gamma E	0	0	0	0	0	0	0	0	0	0	0	0	0	0	0	0	0	0	0	0	0	0	0	0	0	0	0	0	0	0	0	0	0	NA	NA	NA	NA	NA
NC_000067.7	65100997	65102599	-	635	gene-Crygd	Crygd	protein_coding	12967	crystallin%2C gamma D	0	0	0	0	0	0	0	0	0	0	0	0	0	0	0	0	0	0	0	0	0	0	0	0	0	0	0	0	0	0	0	0	0	NA	NA	NA	NA	NA
NC_000067.7	65110684	65112691	-	629	gene-Crygc	Crygc	protein_coding	12966	crystallin%2C gamma C	0	0	0	0	0	0	0	0	0	0	0	0	0	0	0	0	0	0	0	0	0	0	0	0	0	0	0	0	0	0	0	0	0	NA	NA	NA	NA	NA
NC_000067.7	65119381	65121449	-	633	gene-Crygb	Crygb	protein_coding	12965	crystallin%2C gamma B	0	0	0	0	0	0	0	0	0	0	0	0	0	0	0	0	0	0	0	0	0	0	0	0	0	0	0	0	0	0	0	0	0	NA	NA	NA	NA	NA
NC_000067.7	65139548	65142522	-	615	gene-Cryga	Cryga	protein_coding	12964	crystallin%2C gamma A	0	0	0	0	0	0	3	5	0	4	0	0	0	0	0	1	0	0	0	0	0	0	2.20563	2.89891	0	9.10003	0	0	0	0	0	0.821703	0.939142	0.766842	0.979355	0.783006	0.433623	NA
NC_000067.7	65144443	65162509	-	3254	gene-D630023F18Rik	D630023F18Rik	protein_coding	98303	RIKEN cDNA D630023F18 gene	0	16	0	0	50	12	18	85	0	0	24	155	28	13	34	59	0	24.9486	0	0	24.1392	8.26209	13.2338	49.2814	0	0	20.4898	128.146	23.3	10.4244	25.7124	48.4805	23.5262	1.59421	1.09275	1.45889	0.144596	0.667625
NC_000067.7	65151442	65158173	+	647	gene-Gm36358	Gm36358	lncRNA	102640244		0	0	0	0	0	0	0	0	0	0	0	0	0	0	0	0	0	0	0	0	0	0	0	0	0	0	0	0	0	0	0	0	0	NA	NA	NA	NA	NA
NC_000067.7	65197775	65225638	-	2438	gene-Idh1	Idh1	protein_coding	15926	isocitrate dehydrogenase 1 %28NADP%2B%29%2C soluble	2750	5561	1711	7881	17250	19643	12935	18062	4386	3126	7062	8541	9343	15402	12077	15601	3172	8671.2	4500.53	8038.35	8328.01	13524.4	9509.95	10472	4782.48	7111.67	6029.14	7061.28	7774.73	12350.5	9133.19	12819.4	8329.92	0.0342577	0.328217	0.104375	0.916871	1
NC_000067.7	65225796	65317855	+	11554	gene-Pikfyve	Pikfyve	protein_coding	18711	phosphoinositide kinase%2C FYVE type zinc finger containing	106	200	5	224	725	927	897	811	702	163	212	825	716	650	860	500	122.266	311.858	13.1518	228.472	350.018	638.247	659.484	470.203	765.458	370.826	180.994	682.069	595.815	521.218	650.372	410.852	435.706	1.44022	0.602656	2.38978	0.0168583	0.26153
NC_000067.7	65317921	65428784	+	8237	gene-Pth2r	Pth2r	protein_coding	213527	parathyroid hormone 2 receptor	0	0	0	0	6	4	4	8	0	0	0	0	10	15	5	1	0	0	0	0	2.8967	2.75403	2.94084	4.63825	0	0	0	0	8.32144	12.0281	3.78123	0.821703	2.3864	0	1.10748	0	1	1
NC_000067.7	65460277	65460975	-	699	gene-LOC118567653	LOC118567653	pseudogene	118567653		48	49	21	13	1	0	2	2	34	65	25	11	0	2	1	0	55.3659	76.4051	55.2374	13.2596	0.482783	0	1.47042	1.15956	37.0735	147.875	21.3436	9.09425	0	1.60375	0.756247	0	26.3205	0.0779569	0.781117	0.0998018	0.920502	1
NC_000067.7	65477811	65478205	-	395	gene-Gm28923	Gm28923	pseudogene	102640346		0	0	0	0	0	0	0	1	0	0	0	0	0	0	0	0	0	0	0	0	0	0	0	0.579782	0	0	0	0	0	0	0	0	0.0362364	0	0.945504	0	1	NA
NC_000067.7	65544152	65544294	-	143	gene-LOC115487656	LOC115487656	snoRNA	115487656		0	0	0	0	0	0	0	0	0	0	0	0	0	0	0	0	0	0	0	0	0	0	0	0	0	0	0	0	0	0	0	0	0	NA	NA	NA	NA	NA
NC_000067.7	65590238	65592180	+	446	gene-Gm8805	Gm8805	pseudogene	101056035		2	2	1	0	8	0	1	1	2	2	2	1	0	1	0	1	2.30691	3.11858	2.63035	0	3.86227	0	0.735211	0.579782	2.18079	4.55001	1.70749	0.82675	0	0.801874	0	0.821703	1.50761	0.133496	1.00741	0.132515	0.894577	NA
NC_000067.7	65965681	65967470	+	629	gene-Crygf	Crygf	protein_coding	12969	crystallin%2C gamma F	0	2	0	0	0	0	0	0	0	0	0	0	0	0	0	0	0	3.11858	0	0	0	0	0	0	0	0	0	0	0	0	0	0	0.194911	-0.395042	0.945504	-0.417811	0.676085	NA
NC_000067.7	66102124	66102538	+	415	gene-Gm8812	Gm8812	pseudogene	667786		0	0	0	0	1	0	2	2	0	0	0	2	0	0	0	1	0	0	0	0	0.482783	0	1.47042	1.15956	0	0	0	1.6535	0	0	0	0.821703	0.349248	0.322121	1.06717	0.301846	0.76277	NA
NC_000067.7	66214337	66481742	+	22051	gene-Map2	Map2	protein_coding	17756	microtubule-associated protein 2	48	1132	475	774	1436	4504	1597	2031	484	379	788	667	1109	3705	1756	1523	55.3659	1765.11	1249.42	789.454	693.277	3101.04	1174.13	1177.54	527.752	862.227	672.75	551.443	922.848	2970.94	1327.97	1251.45	1193.3	-0.508152	0.663871	-0.765437	0.444011	0.929362
NC_000067.7	66255607	66269822	-	13715	gene-Gm51629	Gm51629	lncRNA	115487096		0	0	0	0	3	0	4	3	0	4	0	0	2	0	0	1	0	0	0	0	1.44835	0	2.94084	1.73935	0	9.10003	0	0	1.66429	0	0	0.821703	1.10716	1.22016	1.12433	1.08524	0.277817	NA
NC_000067.7	66345048	66345184	+	137	gene-Gm24729	Gm24729	snoRNA	115485824		0	0	0	0	0	0	0	0	0	0	0	0	0	0	0	0	0	0	0	0	0	0	0	0	0	0	0	0	0	0	0	0	0	NA	NA	NA	NA	NA
NC_000067.7	66475241	66475391	+	151	gene-Gm25411	Gm25411	pseudogene	115487667		0	0	0	0	0	0	0	0	0	0	0	7	0	1	0	0	0	0	0	0	0	0	0	0	0	0	0	5.78725	0	0.801874	0	0	0.41182	0.754855	0.948273	0.796031	0.426014	NA
NC_000067.7	66507093	66738309	+	15246	gene-Unc80	Unc80	protein_coding	329178	unc-80%2C NALCN activator	0	160	0	20	50	307	147	428	0	110	14	6	47	187	156	274	0	249.486	0	20.3993	24.1392	211.372	108.076	248.147	0	250.251	11.9524	4.9605	39.1108	149.95	117.975	225.147	103.81	-0.01379	1.08685	-0.0126881	0.989877	1
NC_000067.7	66688871	66692466	-	235	gene-Gm39655	Gm39655	lncRNA	105243947		0	0	0	0	0	2	2	12	0	3	0	0	2	8	0	2	0	0	0	0	0	1.37702	1.47042	6.95738	0	6.82502	0	0	1.66429	6.41499	0	1.64341	1.64703	1.02135	1.14083	0.895271	0.370642	NA
NC_000067.7	66739957	66758964	+	3146	gene-Rpe	Rpe	protein_coding	66646	ribulose-5-phosphate-3-epimerase	668	374	239	1038	1708	831	847	1182	772	286	867	898	918	654	925	755	770.508	583.174	628.654	1058.72	824.594	572.15	622.723	685.302	841.786	650.652	740.196	742.422	763.909	524.426	699.528	620.386	708.071	-0.0337635	0.22333	-0.151182	0.879832	1
NC_000067.7	66758402	66856754	-	27264	gene-Kansl1l	Kansl1l	protein_coding	68691	KAT8 regulatory NSL complex subunit 1-like	208	154	4	839	430	295	267	239	116	101	178	167	236	212	185	164	239.919	240.13	10.5214	855.752	207.597	203.11	196.301	138.568	126.486	229.776	151.966	138.067	196.386	169.997	139.906	134.759	211.203	-0.969719	0.657061	-1.47584	0.139986	0.659936
NC_000067.7	66818791	66837220	+	9233	gene-Gm46093	Gm46093	lncRNA	108167626		56	5	15	0	26	20	14	24	0	8	24	0	15	16	22	7	64.5935	7.79644	39.4553	0	12.5524	13.7702	10.2929	13.9148	0	18.2001	20.4898	0	12.4822	12.83	16.6374	5.75192	15.5479	-1.19651	0.967555	-1.23663	0.216224	0.765056
NC_000067.7	66869998	66902468	-	1948	gene-Acadl	Acadl	protein_coding	11363	acyl-Coenzyme A dehydrogenase%2C long-chain	1920	1851	780	1783	4028	4260	3008	4828	1818	1066	2189	3080	2155	3136	2980	3566	2214.63	2886.24	2051.68	1818.6	1944.65	2933.04	2211.51	2799.19	1982.34	2425.16	1868.84	2546.39	1793.27	2514.68	2253.62	2930.19	2323.38	-0.0241443	0.225391	-0.107122	0.914692	1
NC_000067.7	66888217	66888847	-	631	gene-Gm15793	Gm15793	protein_coding	102640707		62	159	51	38	22	8	10	21	65	162	142	77	8	6	8	10	71.5142	247.927	134.148	38.7587	10.6212	5.50806	7.35211	12.1754	70.8757	368.551	121.232	63.6598	6.65716	4.81125	6.04998	8.21703	73.6286	0.314926	0.600329	0.524589	0.599869	0.96386
NC_000067.7	66895800	66895862	+	63	gene-Gm27934	Gm27934	snRNA	115487636		0	0	0	0	0	0	0	0	0	0	0	0	0	0	3	0	0	0	0	0	0	0	0	0	0	0	0	0	0	0	2.26874	0	0.141796	0	0.945504	0	1	NA
NC_000067.7	66905956	66906085	+	130	gene-Gm25832	Gm25832	snoRNA	115485785		0	0	0	0	0	0	0	0	0	0	0	0	0	0	0	0	0	0	0	0	0	0	0	0	0	0	0	0	0	0	0	0	0	NA	NA	NA	NA	NA
NC_000067.7	66963454	66987091	-	3151	gene-Myl1	Myl1	protein_coding	17901	myosin%2C light polypeptide 1	0	0	0	0	0	0	2	0	0	0	0	0	0	3	0	0	0	0	0	0	0	0	1.47042	0	0	0	0	0	0	2.40562	0	0	0.242253	0	0.945504	0	1	NA
NC_000067.7	66987689	66988149	-	461	gene-Rpl31-ps14	Rpl31-ps14	pseudogene	100043192	ribosomal protein L31%2C pseudogene 14	172	256	137	99	69	22	21	52	157	331	246	198	29	16	25	25	198.394	399.178	360.358	100.977	33.312	15.1472	15.4394	30.1487	171.192	753.027	210.021	163.697	24.1322	12.83	18.9062	20.5426	157.956	0.275168	0.542491	0.507231	0.611992	0.96629
NC_000067.7	67039676	67078049	-	4546	gene-Lancl1	Lancl1	protein_coding	14768	LanC %28bacterial lantibiotic synthetase component C%29-like 1	877	3070	2667	4258	3872	4662	3245	7241	992	1282	2662	4839	1896	3744	3094	5141	1011.58	4787.01	7015.15	4343.02	1869.34	3209.82	2385.76	4198.2	1081.67	2916.56	2272.67	4000.65	1577.75	3002.22	2339.83	4224.38	3139.72	-0.69945	0.520902	-1.34277	0.179347	0.722371
NC_000067.7	67050252	67060010	-	9394	gene-LOC115487097	LOC115487097	lncRNA	115487097		0	33	0	965	44	26	24	60	195	0	28	0	30	26	33	12	0	51.4565	0	984.267	21.2425	17.9012	17.6451	34.7869	212.627	0	23.9048	0	24.9643	20.8487	24.9561	9.86044	90.2788	-1.43426	1.11622	-1.28493	NA	NA
NC_000067.7	67151294	67270426	+	5646	gene-Cps1	Cps1	protein_coding	227231	carbamoyl-phosphate synthetase 1	0	0	0	0	1	4	0	0	0	0	0	0	1	9	1	8	0	0	0	0	0.482783	2.75403	0	0	0	0	0	0	0.832144	7.21687	0.756247	6.57362	1.16348	0	1.13552	0	1	NA
NC_000067.7	67296383	67296511	+	129	gene-Gm26342	Gm26342	snoRNA	115485776		0	0	0	0	0	0	0	0	0	0	0	0	0	0	0	0	0	0	0	0	0	0	0	0	0	0	0	0	0	0	0	0	0	NA	NA	NA	NA	NA
NC_000067.7	67384405	67407194	-	400	gene-Gm39658	Gm39658	lncRNA	105243950		0	0	0	0	0	0	0	0	0	0	0	0	0	0	0	0	0	0	0	0	0	0	0	0	0	0	0	0	0	0	0	0	0	NA	NA	NA	NA	NA
NC_000067.7	67831596	67859156	+	487	gene-Gm15669	Gm15669	lncRNA	105243951		0	0	0	0	1	0	0	0	0	0	0	0	0	0	0	0	0	0	0	0	0.482783	0	0	0	0	0	0	0	0	0	0	0	0.0301739	0	0.945504	0	1	NA
NC_000067.7	68071063	69147756	-	24355	gene-Erbb4	Erbb4	protein_coding	13869	erb-b2 receptor tyrosine kinase 4	82	0	0	0	17	44	33	14	0	0	0	0	31	10	23	4	94.5833	0	0	0	8.20731	30.2943	24.262	8.11694	0	0	0	0	25.7965	8.01874	17.3937	3.28681	13.7475	-3.13664	1.11193	-2.8209	0.00478899	0.131903
NC_000067.7	68424102	68424236	-	135	gene-Gm25542	Gm25542	pseudogene	115487681		0	0	0	0	0	0	0	0	0	0	0	0	0	0	0	0	0	0	0	0	0	0	0	0	0	0	0	0	0	0	0	0	0	NA	NA	NA	NA	NA
NC_000067.7	68702610	68731213	-	18491	gene-LOC118567748	LOC118567748	lncRNA	118567748		0	0	0	0	0	0	0	0	0	0	0	0	0	0	0	0	0	0	0	0	0	0	0	0	0	0	0	0	0	0	0	0	0	NA	NA	NA	NA	NA
NC_000067.7	68970104	68995798	-	25412	gene-Gm51744	Gm51744	lncRNA	115487357		0	0	0	0	0	2	0	0	0	0	0	0	1	0	0	0	0	0	0	0	0	1.37702	0	0	0	0	0	0	0.832144	0	0	0	0.138072	0	0.945504	0	1	NA
NC_000067.7	69169993	69170477	-	485	gene-Gm8840	Gm8840	pseudogene	667842		0	0	0	0	0	0	0	0	0	0	0	0	0	0	0	0	0	0	0	0	0	0	0	0	0	0	0	0	0	0	0	0	0	NA	NA	NA	NA	NA
NC_000067.7	69470385	69483249	+	3420	gene-Gm28497	Gm28497	lncRNA	102640814		0	0	0	0	2	0	0	0	0	0	0	0	0	0	0	0	0	0	0	0	0.965566	0	0	0	0	0	0	0	0	0	0	0	0.0603479	0	0.945504	0	1	NA
NC_000067.7	69570366	69726510	-	10741	gene-Ikzf2	Ikzf2	protein_coding	22779	IKAROS family zinc finger 2	0	48	95	120	123	41	50	283	85	2	32	439	79	44	88	173	0	74.8458	249.884	122.396	59.3823	28.2288	36.7605	164.078	92.6837	4.55001	27.3198	362.943	65.7394	35.2825	66.5497	142.155	95.7999	0.105386	0.935092	0.112702	0.910267	1
NC_000067.7	69702158	69713679	+	567	gene-LOC118567749	LOC118567749	lncRNA	118567749		0	0	0	0	0	1	0	0	0	0	0	0	0	0	0	0	0	0	0	0	0	0.688508	0	0	0	0	0	0	0	0	0	0	0.0430317	0	0.945504	0	1	NA
NC_000067.7	69810278	69826748	-	2386	gene-Gm29822	Gm29822	lncRNA	102631499		0	0	0	0	1	0	0	0	0	0	0	0	0	0	0	0	0	0	0	0	0.482783	0	0	0	0	0	0	0	0	0	0	0	0.0301739	0	0.945504	0	1	NA
NC_000067.7	69866031	70764291	+	5449	gene-Spag16	Spag16	protein_coding	66722	sperm associated antigen 16	0	24	0	0	2	4	14	5	0	0	0	0	6	4	0	4	0	37.4229	0	0	0.965566	2.75403	10.2929	2.89891	0	0	0	0	4.99287	3.2075	0	3.28681	4.11385	-2.61754	1.13844	-2.29924	0.0214915	0.293148
NC_000067.7	69994163	69994288	-	126	gene-Gm23879	Gm23879	snRNA	115487680		0	0	0	0	0	0	0	0	0	0	0	0	0	0	0	0	0	0	0	0	0	0	0	0	0	0	0	0	0	0	0	0	0	NA	NA	NA	NA	NA
NC_000067.7	70635974	70636080	+	107	gene-Gm23422	Gm23422	snRNA	115487587		0	0	0	0	0	0	0	0	0	0	0	0	0	0	0	0	0	0	0	0	0	0	0	0	0	0	0	0	0	0	0	0	0	NA	NA	NA	NA	NA
NC_000067.7	70647506	70647650	-	145	gene-LOC115487661	LOC115487661	snoRNA	115487661		0	0	0	0	0	0	0	0	0	0	0	0	0	0	0	0	0	0	0	0	0	0	0	0	0	0	0	0	0	0	0	0	0	NA	NA	NA	NA	NA
NC_000067.7	70764471	70928097	+	9754	gene-Vwc2l	Vwc2l	protein_coding	320460	von Willebrand factor C domain-containing protein 2-like	0	73	0	916	47	104	118	337	0	17	63	844	43	70	123	289	0	113.828	0	934.289	22.6908	71.6048	86.7549	195.386	0	38.6751	53.7858	697.777	35.7822	56.1312	93.0184	237.472	164.825	-0.271985	1.10117	-0.246998	0.80491	0.997413
NC_000067.7	70890174	70957668	-	2012	gene-Gm29906	Gm29906	lncRNA	102631609		0	0	0	40	2	0	0	0	0	0	0	0	0	0	4	0	0	0	0	40.7986	0.965566	0	0	0	0	0	0	0	0	0	3.02499	0	2.79932	-1.4089	0.964184	-1.46123	NA	NA
NC_000067.7	70935506	70948715	+	6645	gene-LOC118567750	LOC118567750	lncRNA	118567750		0	0	0	31	4	0	7	3	0	0	0	0	0	4	4	2	0	0	0	31.6189	1.93113	0	5.14647	1.73935	0	0	0	0	0	3.2075	3.02499	1.64341	3.01949	-2.40137	1.14347	-2.10008	NA	NA
NC_000067.7	71061540	71067249	+	463	gene-LOC118567654	LOC118567654	pseudogene	118567654		0	0	0	0	1	0	0	0	0	0	0	0	0	0	0	0	0	0	0	0	0.482783	0	0	0	0	0	0	0	0	0	0	0	0.0301739	0	0.945504	0	1	NA
NC_000067.7	71066690	71142300	-	5621	gene-Bard1	Bard1	protein_coding	12021	BRCA1 associated RING domain 1	0	0	0	0	17	6	8	5	0	14	0	0	9	2	5	12	0	0	0	0	8.20731	4.13105	5.88169	2.89891	0	31.8501	0	0	7.4893	1.60375	3.78123	9.86044	4.73149	2.5159	1.11815	2.25006	0.024445	0.310351
NC_000067.7	71194358	71195199	-	842	gene-Gm8870	Gm8870	pseudogene	667900	predicted gene 8870	0	0	0	0	0	0	0	0	0	0	0	0	0	0	0	0	0	0	0	0	0	0	0	0	0	0	0	0	0	0	0	0	0	NA	NA	NA	NA	NA
NC_000067.7	71239613	71260762	-	2324	gene-LOC118567751	LOC118567751	lncRNA	118567751		0	0	0	0	0	0	0	0	0	0	0	0	0	0	0	0	0	0	0	0	0	0	0	0	0	0	0	0	0	0	0	0	0	NA	NA	NA	NA	NA
NC_000067.7	71282249	71454069	-	8323	gene-Abca12	Abca12	protein_coding	74591	ATP-binding cassette%2C sub-family A %28ABC1%29%2C member 12	0	1	0	0	29	12	35	17	0	9	0	0	26	42	24	18	0	1.55929	0	0	14.0007	8.26209	25.7324	9.85629	0	20.4751	0	0	21.6358	33.6787	18.1499	14.7907	10.5088	1.76781	1.04756	1.68754	0.0914996	0.562043
NC_000067.7	71366449	71368803	+	652	gene-Gm39659	Gm39659	lncRNA	105243952		0	2	0	0	1	0	2	0	0	0	3	0	1	7	4	0	0	3.11858	0	0	0.482783	0	1.47042	0	0	0	2.56123	0	0.832144	5.61312	3.02499	0	1.06895	-0.0851633	1.14367	-0.074465	0.94064	NA
NC_000067.7	71532780	71533364	-	585	gene-Gm6947	Gm6947	pseudogene	629101		2	2	2	5	16	5	2	5	3	2	1	4	3	2	1	4	2.30691	3.11858	5.26071	5.09983	7.72453	3.44254	1.47042	2.89891	3.27119	4.55001	0.853743	3.307	2.49643	1.60375	0.756247	3.28681	3.21548	-0.407047	0.767779	-0.530162	0.596	0.963704
NC_000067.7	71596315	71618562	+	2611	gene-Atic	Atic	protein_coding	108147	5-aminoimidazole-4-carboxamide ribonucleotide formyltransferase/IMP cyclohydrolase	215	182	30	108	663	659	620	827	120	168	287	137	554	478	591	632	247.993	283.79	78.9106	110.156	320.085	453.727	455.831	479.48	130.848	382.201	245.024	113.265	461.008	383.296	446.942	519.316	319.492	0.249919	0.439477	0.568673	0.569578	0.96197
NC_000067.7	71624632	71692439	-	8471	gene-Fn1	Fn1	protein_coding	14268	fibronectin 1	48740	6531	9281	12763	52711	57312	205140	100998	108378	14401	100259	36429	149926	27253	174196	32351	56219.4	10183.7	24412.3	13017.8	25448	39459.8	150821	58556.8	118175	32762.4	85595.5	30117.7	124760	21853.5	131735	26582.9	59356.3	1.21747	0.694032	1.75421	0.0793954	0.529697
NC_000067.7	71692494	71702002	+	1193	gene-Apol7d	Apol7d	lncRNA	100042814	apolipoprotein L 7d	2	13	0	0	3	5	2	0	0	2	2	0	3	2	4	0	2.30691	20.2707	0	0	1.44835	3.44254	1.47042	0	0	4.55001	1.70749	0	2.49643	1.60375	3.02499	0	2.6451	-1.33137	1.09866	-1.21181	0.225584	0.774788
NC_000067.7	71748479	71749284	-	806	gene-Gm5829	Gm5829	pseudogene	545326	predicted gene 5829	33	29	11	79	140	72	47	89	32	34	51	51	43	77	56	60	38.064	45.2194	28.9339	80.5773	67.5896	49.5726	34.5549	51.6006	34.8927	77.3502	43.5409	42.1643	35.7822	61.7443	42.3498	49.3022	48.9524	-0.0283701	0.3796	-0.0747368	0.940424	1
NC_000067.7	71752950	71754168	-	1219	gene-Gm5256	Gm5256	pseudogene	383528	predicted gene 5256	42	21	16	28	122	55	48	96	46	14	59	37	40	46	70	49	48.4451	32.7451	42.0857	28.559	58.8995	37.8679	35.2901	55.659	50.1582	31.8501	50.3709	30.5898	33.2858	36.8862	52.9373	40.2634	41.6183	0.126145	0.328557	0.383938	0.701025	0.984689
NC_000067.7	71767075	71780515	-	2722	gene-Gm39660	Gm39660	lncRNA	105243953		0	0	0	0	5	0	0	0	0	0	0	0	2	0	0	0	0	0	0	0	2.41392	0	0	0	0	0	0	0	1.66429	0	0	0	0.254888	0	0.945504	0	1	NA
NC_000067.7	71767516	71788966	+	1910	gene-Gm30160	Gm30160	lncRNA	102631962		0	0	0	0	1	0	0	1	0	0	0	0	0	0	0	0	0	0	0	0	0.482783	0	0	0.579782	0	0	0	0	0	0	0	0	0.0664103	0	0.945504	0	1	NA
NC_000067.7	71852724	71853666	+	418	gene-Gm30308	Gm30308	lncRNA	102632161		0	0	0	0	0	2	0	0	0	0	0	0	0	0	0	0	0	0	0	0	0	1.37702	0	0	0	0	0	0	0	0	0	0	0.0860635	0	0.945504	0	1	NA
NC_000067.7	71927271	71930363	+	1019	gene-Gm8883	Gm8883	lncRNA	667931	predicted gene 8883	0	0	0	0	0	0	1	3	0	0	0	0	0	0	1	0	0	0	0	0	0	0	0.735211	1.73935	0	0	0	0	0	0	0.756247	0	0.201925	0	0.945504	0	1	NA
NC_000067.7	71932994	71956061	-	2736	gene-Gm28818	Gm28818	lncRNA	102632274		0	0	0	0	1	0	1	0	0	0	8	0	0	0	2	0	0	0	0	0	0.482783	0	0.735211	0	0	0	6.82995	0	0	0	1.51249	0	0.597527	0.790173	0.973261	0.811881	0.41686	NA
NC_000067.7	71998157	72044354	-	1093	gene-4933417E11Rik	4933417E11Rik	lncRNA	71134	RIKEN cDNA 4933417E11 gene	0	0	0	0	0	0	2	1	0	0	0	0	0	0	1	0	0	0	0	0	0	0	1.47042	0.579782	0	0	0	0	0	0	0.756247	0	0.175403	0	0.945504	0	1	NA
NC_000067.7	72043424	72043929	+	506	gene-Gm5528	Gm5528	protein_coding	433319		1	0	0	0	1	0	0	2	2	0	0	0	0	1	0	0	1.15346	0	0	0	0.482783	0	0	1.15956	2.18079	0	0	0	0	0.801874	0	0	0.361154	0.128398	1.06371	0.120707	0.903923	NA
NC_000067.7	72146276	72162917	-	2212	gene-Gm4319	Gm4319	lncRNA	100043255	predicted gene 4319	0	0	4	0	2	0	7	8	0	0	0	0	5	0	6	0	0	0	10.5214	0	0.965566	0	5.14647	4.63825	0	0	0	0	4.16072	0	4.53748	0	1.87312	-1.20246	1.12628	-1.06764	0.285682	0.83577
NC_000067.7	72198392	72251473	-	3728	gene-Mreg	Mreg	protein_coding	381269	melanoregulin	252	124	466	1372	299	308	270	1352	98	30	123	137	246	202	332	1194	290.671	193.352	1225.74	1399.39	144.352	212.06	198.507	783.865	106.859	68.2502	105.01	113.265	204.708	161.979	251.074	981.113	402.513	-2.68083	0.682162	-3.9299	8.49813e-05	0.0111862
NC_000067.7	72260931	72262668	+	486	gene-Gm51630	Gm51630	lncRNA	115487098	predicted gene%2C 51630	0	0	0	0	0	0	0	0	0	0	0	0	0	0	0	0	0	0	0	0	0	0	0	0	0	0	0	0	0	0	0	0	0	NA	NA	NA	NA	NA
NC_000067.7	72265399	72265589	+	191	gene-Gm25360	Gm25360	snRNA	115487690		0	0	0	0	2	2	5	0	0	3	4	0	0	0	3	0	0	0	0	0	0.965566	1.37702	3.67605	0	0	6.82502	3.41497	0	0	0	2.26874	0	1.15796	1.39807	1.13089	1.23626	0.216362	NA
NC_000067.7	72276105	72276295	+	191	gene-Gm23472	Gm23472	snRNA	115487687		0	0	0	0	1	1	1	1	1	0	1	0	2	0	2	1	0	0	0	0	0.482783	0.688508	0.735211	0.579782	1.0904	0	0.853743	0	1.66429	0	1.51249	0.821703	0.526807	0.63145	1.12069	0.563446	0.573131	NA
NC_000067.7	72283152	72314028	+	3124	gene-D230017M19Rik	D230017M19Rik	lncRNA	320933	RIKEN cDNA D230017M19 gene	26	42	0	74	60	55	21	62	51	9	1	45	21	22	31	36	29.9898	65.4901	0	75.4775	28.967	37.8679	15.4394	35.9465	55.6102	20.4751	0.853743	37.2038	17.475	17.6412	23.4437	29.5813	30.7164	-0.513036	0.793814	-0.646293	0.51809	0.952409
NC_000067.7	72283372	72283562	+	191	gene-Gm24497	Gm24497	snRNA	115487688		0	0	0	0	1	3	2	8	1	0	2	0	0	1	6	0	0	0	0	0	0.482783	2.06552	1.47042	4.63825	1.0904	0	1.70749	0	0	0.801874	4.53748	0	1.04964	0.789786	1.13865	0.693618	0.487922	NA
NC_000067.7	72294167	72294357	+	191	gene-Gm25939	Gm25939	snRNA	115487691		0	0	0	0	1	0	2	0	0	0	0	7	1	1	0	0	0	0	0	0	0.482783	0	1.47042	0	0	0	0	5.78725	0.832144	0.801874	0	0	0.585905	0.916024	1.0702	0.85594	0.392031	NA
NC_000067.7	72298331	72323480	-	1193	gene-Pecr	Pecr	protein_coding	111175	peroxisomal trans-2-enoyl-CoA reductase	41	169	0	138	259	182	149	311	235	100	147	743	169	146	110	235	47.2917	263.52	0	140.755	125.041	125.308	109.546	180.312	256.243	227.501	125.5	614.276	140.632	117.074	83.1872	193.1	171.83	1.26677	0.741077	1.70936	0.0873849	0.551775
NC_000067.7	72323510	72342263	+	3078	gene-Tmem169	Tmem169	protein_coding	271711	transmembrane protein 169	0	298	0	343	854	1175	774	1211	101	193	438	1213	572	940	753	1080	0	464.668	0	349.848	412.297	808.997	569.053	702.116	110.13	439.076	373.94	1002.85	475.987	753.762	569.454	887.439	494.976	0.936771	0.96091	0.974879	0.32962	0.864026
NC_000067.7	72323657	72327266	-	809	gene-Gm51631	Gm51631	lncRNA	115487099		0	2	0	0	0	0	7	0	0	0	0	0	0	2	0	0	0	3.11858	0	0	0	0	5.14647	0	0	0	0	0	0	1.60375	0	0	0.6168	-0.397956	0.94736	-0.420068	0.674436	NA
NC_000067.7	72346576	72434112	+	2901	gene-Xrcc5	Xrcc5	protein_coding	22596	X-ray repair complementing defective repair in Chinese hamster cells 5	362	374	662	965	1394	781	657	1000	319	204	867	810	685	677	722	756	417.551	583.174	1741.29	984.267	673	537.725	483.033	579.782	347.836	464.101	740.196	669.668	570.019	542.869	546.01	621.207	656.358	-0.719729	0.389662	-1.84706	0.0647386	0.488064
NC_000067.7	72452025	72460422	+	6668	gene-Gm39661	Gm39661	lncRNA	105243954		0	0	0	0	5	1	0	1	0	0	0	0	0	1	3	0	0	0	0	0	2.41392	0.688508	0	0.579782	0	0	0	0	0	0.801874	2.26874	0	0.422051	0	1.06612	0	1	NA
NC_000067.7	72466271	72576454	-	11550	gene-Marchf4	Marchf4	protein_coding	381270	membrane associated ring-CH-type finger 4	158	300	272	552	774	1350	1050	990	202	72	352	541	1218	1078	884	592	182.246	467.786	715.456	563.021	373.674	929.485	771.971	573.984	220.26	163.8	300.518	447.272	1013.55	864.42	668.522	486.448	546.401	-0.732026	0.443882	-1.64914	0.0991179	0.58297
NC_000067.7	72498623	72499200	+	578	gene-Gm15843	Gm15843	pseudogene	100416317	predicted gene 15843	11	7	3	4	12	9	5	11	13	7	8	10	9	3	4	5	12.688	10.915	7.89106	4.07986	5.7934	6.19657	3.67605	6.3776	14.1751	15.925	6.82995	8.2675	7.4893	2.40562	3.02499	4.10852	7.49023	0.273588	0.53834	0.508207	0.611308	0.966244
NC_000067.7	72575593	72675949	+	8491	gene-Smarcal1	Smarcal1	protein_coding	54380	SWI/SNF related matrix associated%2C actin dependent regulator of chromatin%2C subfamily a-like 1	559	527	596	967	1624	1609	1199	1566	292	167	720	904	1248	1538	1056	1132	644.782	821.745	1567.69	986.307	784.04	1107.81	881.518	907.938	318.396	379.926	614.695	747.382	1038.52	1233.28	798.597	930.168	860.174	-0.938378	0.3315	-2.83071	0.00464453	0.129252
NC_000067.7	72679963	72682135	+	2173	gene-Gm39662	Gm39662	lncRNA	105243955		2	0	2	5	1	0	5	3	0	0	0	2	2	0	2	1	2.30691	0	5.26071	5.09983	0.482783	0	3.67605	1.73935	0	0	0	1.6535	1.66429	0	1.51249	0.821703	1.5136	-1.71566	1.06974	-1.6038	0.108757	NA
NC_000067.7	72682139	72739743	-	4593	gene-Ankar	Ankar	protein_coding	319695	ankyrin and armadillo repeat containing	0	0	0	0	2	0	0	0	0	0	0	0	0	0	1	0	0	0	0	0	0.965566	0	0	0	0	0	0	0	0	0	0.756247	0	0.107613	0	0.945504	0	1	NA
NC_000067.7	72750419	72752972	+	588	gene-Rpl37a	Rpl37a	protein_coding	19981	ribosomal protein L37a	7928	8822	3273	3965	5342	2356	1602	3278	7369	10396	6944	6818	2388	1562	1814	2277	9144.59	13756	8609.15	4044.17	2579.03	1622.12	1177.81	1900.52	8035.13	23651	5928.39	5636.78	1987.16	1252.53	1371.83	1871.02	5785.45	0.270028	0.479512	0.563129	0.573347	0.962182
NC_000067.7	72762646	72767132	+	4120	gene-Gm51632	Gm51632	lncRNA	115487100		0	0	0	0	0	0	0	0	0	0	0	2	0	0	0	1	0	0	0	0	0	0	0	0	0	0	0	1.6535	0	0	0	0.821703	0.1547	0.235294	0.945504	0.248856	0.803472	NA
NC_000067.7	72764357	72776958	-	6640	gene-Gm39663	Gm39663	lncRNA	105243956		0	0	0	0	1	0	0	2	0	0	0	2	0	0	0	1	0	0	0	0	0.482783	0	0	1.15956	0	0	0	1.6535	0	0	0	0.821703	0.257347	0.235294	0.945504	0.248856	0.803472	NA
NC_000067.7	72784245	72809141	-	4227	gene-Gm30788	Gm30788	lncRNA	102632811		0	7	0	0	1	0	0	0	0	0	0	0	0	0	0	3	0	10.915	0	0	0.482783	0	0	0	0	0	0	0	0	0	0	2.46511	0.866432	-1.00288	0.951726	-1.05375	0.291999	NA
NC_000067.7	72807631	72860396	+	1919	gene-Gm30847	Gm30847	lncRNA	102632888		0	0	0	0	0	0	0	0	0	0	0	0	0	1	2	0	0	0	0	0	0	0	0	0	0	0	0	0	0	0.801874	1.51249	0	0.144648	0	0.945504	0	1	NA
NC_000067.7	72863639	72891633	+	1721	gene-Igfbp2	Igfbp2	protein_coding	16008	insulin-like growth factor binding protein 2	857	928	89	215	2334	1801	1035	3050	262	329	1965	1241	1047	1247	877	2668	988.511	1447.02	234.101	219.293	1126.82	1240	760.943	1768.33	285.684	748.477	1677.61	1026	871.255	999.937	663.229	2192.3	1015.59	0.34193	0.614933	0.556045	0.57818	0.962503
NC_000067.7	72865803	72883155	+	11552	gene-LOC118567332	LOC118567332	lncRNA	118567332		0	0	0	0	0	1	2	6	0	0	0	0	1	1	0	2	0	0	0	0	0	0.688508	1.47042	3.47869	0	0	0	0	0.832144	0.801874	0	1.64341	0.55719	0	1.12909	0	1	NA
NC_000067.7	72897224	72914024	-	5854	gene-Igfbp5	Igfbp5	protein_coding	16011	insulin-like growth factor binding protein 5	702	431	188	1628	3392	3475	2595	4160	1484	536	742	1913	3439	3911	2309	2126	809.726	672.053	494.506	1660.5	1637.6	2392.56	1907.87	2411.89	1618.15	1219.4	633.478	1581.57	2861.74	3136.13	1746.17	1746.94	1658.14	0.456833	0.403873	1.13113	0.258001	0.808957
NC_000067.7	72976019	72991903	+	6525	gene-Gm31047	Gm31047	lncRNA	102633145		0	0	0	0	2	0	0	0	0	0	0	0	0	0	0	0	0	0	0	0	0.965566	0	0	0	0	0	0	0	0	0	0	0	0.0603479	0	0.945504	0	1	NA
NC_000067.7	73024007	73045187	+	422	gene-Gm31137	Gm31137	lncRNA	102633273		0	0	0	0	5	0	0	0	0	0	0	0	0	0	0	0	0	0	0	0	2.41392	0	0	0	0	0	0	0	0	0	0	0	0.15087	0	0.945504	0	1	NA
NC_000067.7	73054233	73055058	-	427	gene-Tnp1	Tnp1	protein_coding	21958	transition protein 1	0	0	0	0	0	0	0	0	0	0	0	0	0	0	0	0	0	0	0	0	0	0	0	0	0	0	0	0	0	0	0	0	0	NA	NA	NA	NA	NA
NC_000067.7	73055195	73064667	+	571	gene-1700027A15Rik	1700027A15Rik	lncRNA	69449	RIKEN cDNA 1700027A15 gene	0	0	0	0	0	0	0	0	0	0	0	0	0	0	0	0	0	0	0	0	0	0	0	0	0	0	0	0	0	0	0	0	0	NA	NA	NA	NA	NA
NC_000067.7	73152580	73158685	+	3418	gene-LOC118567752	LOC118567752	lncRNA	118567752		0	0	0	0	0	0	0	0	0	0	0	0	0	0	0	0	0	0	0	0	0	0	0	0	0	0	0	0	0	0	0	0	0	NA	NA	NA	NA	NA
NC_000067.7	73177744	73179836	-	799	gene-Gm31254	Gm31254	lncRNA	102633423	predicted gene%2C 31254	0	0	0	0	0	0	0	6	0	0	0	0	0	0	0	0	0	0	0	0	0	0	0	3.47869	0	0	0	0	0	0	0	0	0.217418	0	0.945504	0	1	NA
NC_000067.7	73179412	73348389	+	882	gene-Gm29185	Gm29185	lncRNA	105243957		0	0	0	0	0	1	0	0	0	0	0	0	0	0	1	0	0	0	0	0	0	0.688508	0	0	0	0	0	0	0	0	0.756247	0	0.0902972	0	0.945504	0	1	NA
NC_000067.7	73403065	73411204	+	2218	gene-Gm31344	Gm31344	lncRNA	102633545	predicted gene%2C 31344	0	1	0	0	5	0	0	2	0	0	0	0	0	2	0	3	0	1.55929	0	0	2.41392	0	0	1.15956	0	0	0	0	0	1.60375	0	2.46511	0.575102	-0.360747	1.0749	-0.335609	0.737166	NA
NC_000067.7	73430544	73446728	-	1560	gene-Pinc	Pinc	lncRNA	723792	pregnancy induced noncoding RNA	0	0	0	0	2	0	0	0	0	0	0	0	0	0	0	0	0	0	0	0	0.965566	0	0	0	0	0	0	0	0	0	0	0	0.0603479	0	0.945504	0	1	NA
NC_000067.7	73438127	73469938	+	551	gene-D530049I02Rik	D530049I02Rik	lncRNA	78718	RIKEN cDNA D530049I02 gene	0	0	0	0	0	0	0	0	0	0	0	0	0	0	0	0	0	0	0	0	0	0	0	0	0	0	0	0	0	0	0	0	0	NA	NA	NA	NA	NA
NC_000067.7	73559435	73569124	-	3440	gene-C530043A13Rik	C530043A13Rik	lncRNA	102633705		0	0	0	0	0	0	0	0	0	0	0	0	1	0	0	0	0	0	0	0	0	0	0	0	0	0	0	0	0.832144	0	0	0	0.052009	0	0.945504	0	1	NA
NC_000067.7	73657540	73903625	-	1801	gene-6030407O03Rik	6030407O03Rik	lncRNA	109198	RIKEN cDNA 6030407O03 gene	0	0	0	0	1	0	3	5	0	0	0	0	4	1	2	0	0	0	0	0	0.482783	0	2.20563	2.89891	0	0	0	0	3.32858	0.801874	1.51249	0	0.701892	0	1.13278	0	1	NA
NC_000067.7	73789384	73866240	-	5306	gene-Gm29183	Gm29183	lncRNA	102633781		0	0	0	0	3	0	0	0	0	0	0	0	0	0	0	0	0	0	0	0	1.44835	0	0	0	0	0	0	0	0	0	0	0	0.0905218	0	0.945504	0	1	NA
NC_000067.7	73894636	73894734	-	99	gene-Mir6351	Mir6351	miRNA	102465179	microRNA 6351	0	0	0	0	0	0	0	0	0	0	0	0	0	0	0	0	0	0	0	0	0	0	0	0	0	0	0	0	0	0	0	0	0	NA	NA	NA	NA	NA
NC_000067.7	73949391	74163707	-	12485	gene-Tns1	Tns1	protein_coding	21961	tensin 1	1112	366	474	1284	2674	1463	4872	3274	862	359	1872	1274	4248	1038	3440	1651	1282.64	570.699	1246.79	1309.64	1290.96	1007.29	3581.95	1898.21	939.921	816.727	1598.21	1053.28	3534.95	832.346	2601.49	1356.63	1557.61	-7.87236e-05	0.488629	-0.000161111	0.999871	1
NC_000067.7	74070250	74072086	+	871	gene-Gm39664	Gm39664	lncRNA	105243958		1	0	33	0	0	0	1	0	0	0	4	0	0	0	1	0	1.15346	0	86.8017	0	0	0	0.735211	0	0	0	3.41497	0	0	0	0.756247	0	5.80385	-2.22737	1.1121	-2.00285	NA	NA
NC_000067.7	74134773	74136208	+	873	gene-Gm31637	Gm31637	lncRNA	102633935		0	0	0	0	0	0	0	0	0	0	0	0	0	0	0	0	0	0	0	0	0	0	0	0	0	0	0	0	0	0	0	0	0	NA	NA	NA	NA	NA
NC_000067.7	74163768	74187389	+	3364	gene-Rufy4	Rufy4	protein_coding	435626	RUN and FYVE domain containing 4	0	8	0	0	14	0	5	0	0	0	0	0	10	4	5	4	0	12.4743	0	0	6.75896	0	3.67605	0	0	0	0	0	8.32144	3.2075	3.78123	3.28681	2.59414	-1.62988	1.14365	-1.42516	0.154112	0.686166
NC_000067.7	74193153	74200405	+	3122	gene-Cxcr2	Cxcr2	protein_coding	12765	chemokine %28C-X-C motif%29 receptor 2	1	3	0	0	1	0	0	0	0	1	1	0	0	0	0	0	1.15346	4.67786	0	0	0.482783	0	0	0	0	2.27501	0.853743	0	0	0	0	0	0.590178	-0.628664	1.08779	-0.577926	0.563314	NA
NC_000067.7	74230944	74233867	-	1353	gene-Cxcr1	Cxcr1	protein_coding	227288	chemokine %28C-X-C motif%29 receptor 1	0	0	0	0	0	0	0	0	0	0	0	0	0	0	0	0	0	0	0	0	0	0	0	0	0	0	0	0	0	0	0	0	0	NA	NA	NA	NA	NA
NC_000067.7	74245713	74245779	-	67	gene-Mir1928	Mir1928	miRNA	100316687	microRNA 1928	0	0	0	0	0	0	0	0	0	0	0	0	0	0	0	0	0	0	0	0	0	0	0	0	0	0	0	0	0	0	0	0	0	NA	NA	NA	NA	NA
NC_000067.7	74247639	74254803	-	1403	gene-Gm31691	Gm31691	lncRNA	102634001		0	0	0	0	1	0	0	0	0	0	0	0	0	0	0	0	0	0	0	0	0.482783	0	0	0	0	0	0	0	0	0	0	0	0.0301739	0	0.945504	0	1	NA
NC_000067.7	74251972	74252078	+	107	gene-Gm25524	Gm25524	snRNA	115487588		15	0	0	0	0	0	0	0	0	0	0	0	0	0	0	0	17.3018	0	0	0	0	0	0	0	0	0	0	0	0	0	0	0	1.08136	-1.57031	0.950718	-1.65171	0.0985945	NA
NC_000067.7	74275656	74307368	+	1646	gene-Arpc2	Arpc2	protein_coding	76709	actin related protein 2/3 complex%2C subunit 2	8206	3618	3233	4804	11074	7240	8254	10161	8840	3768	9192	6461	7882	5653	7946	6981	9465.25	5641.5	8503.93	4899.92	5346.34	4984.8	6068.43	5891.16	9639.1	8572.22	7847.61	5341.63	6558.96	4533	6009.14	5736.31	6564.96	0.13759	0.255506	0.5385	0.590232	0.963588
NC_000067.7	74317759	74318748	+	990	gene-Gpbar1	Gpbar1	protein_coding	227289	G protein-coupled bile acid receptor 1	13	0	0	0	18	4	1	3	0	6	0	61	2	0	4	2	14.9949	0	0	0	8.6901	2.75403	0.735211	1.73935	0	13.65	0	50.4318	1.66429	0	3.02499	1.64341	6.20801	1.33913	1.12132	1.19425	0.232382	0.782869
NC_000067.7	74318999	74324833	-	2466	gene-Aamp	Aamp	protein_coding	227290	angio-associated migratory protein	2834	1299	670	2583	8171	4252	4208	5330	1962	1139	3786	3660	4230	3658	4104	4007	3268.89	2025.52	1762.34	2634.57	3944.82	2927.53	3093.77	3090.24	2139.36	2591.23	3232.27	3025.91	3519.97	2933.26	3103.64	3292.56	2911.62	0.178459	0.219247	0.813965	0.415665	0.916409
NC_000067.7	74320320	74321873	+	1182	gene-Gm28364	Gm28364	lncRNA	108167628	predicted gene 28364	875	440	194	692	2320	1282	1286	1592	628	331	1124	1039	1262	1098	1266	1166	1009.27	686.087	510.289	705.817	1120.06	882.667	945.481	923.013	684.769	753.027	959.608	858.994	1050.17	880.458	957.409	958.106	867.826	0.156475	0.207347	0.754651	0.450458	0.932383
NC_000067.7	74323757	74392851	+	3631	gene-Pnkd	Pnkd	protein_coding	56695	paroxysmal nonkinesiogenic dyskinesia	1124	3034	990	4240	5342	5716	3477	4454	1796	1570	2262	2481	3545	5010	3277	3462	1296.48	4730.88	2604.05	4324.66	2579.03	3935.51	2556.33	2582.35	1958.35	3571.76	1931.17	2051.17	2949.95	4017.39	2478.22	2844.74	2900.75	-0.433971	0.378426	-1.14678	0.251473	0.802132
NC_000067.7	74327406	74343495	-	2309	gene-Tmbim1	Tmbim1	protein_coding	69660	transmembrane BAX inhibitor motif containing 1	2571	228	49	652	6118	1439	3444	1877	2593	443	2306	904	3625	1056	3538	910	2965.53	355.518	128.887	665.018	2953.67	990.763	2532.07	1088.25	2827.4	1007.83	1968.73	747.382	3016.52	846.779	2675.6	747.75	1594.86	0.593414	0.723113	0.820638	0.411853	0.915342
NC_000067.7	74401272	74408482	+	2300	gene-Catip	Catip	protein_coding	241112	ciliogenesis associated TTC17 interacting protein	0	0	8	0	5	3	9	4	0	0	0	0	3	4	6	0	0	0	21.0428	0	2.41392	2.06552	6.6169	2.31913	0	0	0	0	2.49643	3.2075	4.53748	0	2.79373	-2.27587	1.13402	-2.0069	0.0447604	0.409882
NC_000067.7	74414318	74429974	+	4302	gene-Slc11a1	Slc11a1	protein_coding	18173	solute carrier family 11 %28proton-coupled divalent metal ion transporters%29%2C member 1	0	1	51	0	1267	454	452	128	0	26	3	0	611	376	801	57	0	1.55929	134.148	0	611.686	312.582	332.315	74.2121	0	59.1502	2.56123	0	508.44	301.505	605.754	46.8371	186.922	-0.504479	1.11195	-0.453691	0.650052	0.974184
NC_000067.7	74430274	74436444	+	3393	gene-Ctdsp1	Ctdsp1	protein_coding	227292	CTD %28carboxy-terminal domain%2C RNA polymerase II%2C polypeptide A%29 small phosphatase 1	29	0	148	0	70	14	24	15	53	5	18	74	53	15	32	19	33.4502	0	389.292	0	33.7948	9.63911	17.6451	8.69673	57.791	11.375	15.3674	61.1795	44.1037	12.0281	24.1999	15.6124	45.8859	-1.16849	0.999917	-1.16858	0.242572	0.795227
NC_000067.7	74432585	74437570	-	2773	gene-LOC118567753	LOC118567753	lncRNA	118567753		1	0	73	0	18	7	10	6	0	0	2	28	17	8	8	4	1.15346	0	192.016	0	8.6901	4.81955	7.35211	3.47869	0	0	1.70749	23.149	14.1465	6.41499	6.04998	3.28681	17.0165	-1.94449	1.10043	-1.76702	NA	NA
NC_000067.7	74433469	74433553	+	85	gene-Mir26b	Mir26b	miRNA	387219	microRNA 26b	0	0	0	0	0	0	0	0	0	0	0	0	2	0	0	0	0	0	0	0	0	0	0	0	0	0	0	0	1.66429	0	0	0	0.104018	0	0.945504	0	1	NA
NC_000067.7	74448543	74474719	+	3117	gene-Vil1	Vil1	protein_coding	22349	villin 1	0	2	2	4	1	7	7	10	2	2	0	34	3	3	2	1	0	3.11858	5.26071	4.07986	0.482783	4.81955	5.14647	5.79782	2.18079	4.55001	0	28.1095	2.49643	2.40562	1.51249	0.821703	4.4239	1.24873	0.959001	1.30211	0.192878	0.738244
NC_000067.7	74474669	74583447	-	7708	gene-Usp37	Usp37	protein_coding	319651	ubiquitin specific peptidase 37	260	134	134	789	932	613	460	434	446	88	281	1106	569	553	379	389	299.898	208.945	352.467	804.753	449.954	422.055	338.197	251.625	486.317	200.201	239.902	914.386	473.49	443.436	286.618	319.642	405.743	0.137468	0.49441	0.278045	0.780978	0.995678
NC_000067.7	74545192	74570001	+	3293	gene-Cnot9	Cnot9	protein_coding	58184	CCR4-NOT transcription complex%2C subunit 9	609	420	228	1290	2254	1503	1490	1847	378	370	991	1205	1286	1226	1349	1272	702.454	654.901	599.721	1315.76	1088.19	1034.83	1095.46	1070.86	412.17	841.752	846.06	996.234	1070.14	983.098	1020.18	1045.21	923.563	-0.0813517	0.299119	-0.271971	0.785645	0.995678
NC_000067.7	74581175	74605137	+	4146	gene-Plcd4	Plcd4	protein_coding	18802	phospholipase C%2C delta 4	884	237	61	0	7090	1988	1188	324	1251	105	208	275	3468	3241	1043	128	1019.65	369.551	160.452	0	3422.93	1368.75	873.43	187.849	1364.09	238.876	177.579	227.356	2885.88	2598.87	788.766	105.178	986.826	0.272811	0.97562	0.279628	0.779763	0.995678
NC_000067.7	74605490	74627308	-	6699	gene-Zfp142	Zfp142	protein_coding	77264	zinc finger protein 142	432	420	721	0	967	1203	1425	1241	103	340	720	1787	1071	1024	1075	759	498.293	654.901	1896.48	0	466.851	828.275	1047.68	719.509	112.311	773.502	614.695	1477.4	891.227	821.119	812.965	623.673	764.93	-0.0271908	0.886436	-0.0306742	0.975529	1
NC_000067.7	74627448	74631602	+	1901	gene-Bcs1l	Bcs1l	protein_coding	66821	BCS1-like %28yeast%29	70	150	391	732	604	334	354	543	123	171	280	315	299	284	251	464	80.7419	233.893	1028.47	746.615	291.601	229.962	260.265	314.821	134.119	389.026	239.048	260.426	248.811	227.732	189.818	381.27	328.539	-0.964851	0.564004	-1.71072	0.0871337	0.551562
NC_000067.7	74632907	74640556	-	1544	gene-Rnf25	Rnf25	protein_coding	57751	ring finger protein 25	734	549	0	1020	1350	969	812	1416	690	417	778	1048	816	786	843	966	846.636	856.049	0	1040.37	651.757	667.164	596.991	820.971	752.373	948.678	664.212	866.434	679.03	630.273	637.516	793.765	715.764	0.206289	0.753895	0.273631	0.784368	0.995678
NC_000067.7	74640583	74676053	+	5266	gene-Stk36	Stk36	protein_coding	269209	serine/threonine kinase 36	0	65	0	0	292	241	297	374	221	0	137	276	189	206	208	224	0	101.354	0	0	140.973	165.93	218.358	216.838	240.977	0	116.963	228.183	157.275	165.186	157.299	184.061	130.837	1.64444	1.05437	1.55965	0.118844	0.618712
NC_000067.7	74700804	74740991	+	8339	gene-Ttll4	Ttll4	protein_coding	67534	tubulin tyrosine ligase-like family%2C member 4	246	199	0	0	600	444	669	520	791	130	444	419	696	387	742	246	283.75	310.298	0	0	289.67	305.697	491.856	301.487	862.503	295.751	379.062	346.408	579.173	310.325	561.135	202.139	344.953	1.29812	0.935733	1.38728	0.165358	0.704161
NC_000067.7	74752311	74777056	+	2397	gene-Cyp27a1	Cyp27a1	protein_coding	104086	cytochrome P450%2C family 27%2C subfamily a%2C polypeptide 1	66	0	12	0	113	14	46	3	0	0	0	0	29	31	42	10	76.1281	0	31.5642	0	54.5545	9.63911	33.8197	1.73935	0	0	0	0	24.1322	24.8581	31.7624	8.21703	18.5259	-3.58228	1.07384	-3.33595	0.000850086	0.0483595
NC_000067.7	74778062	74788623	-	3046	gene-Prkag3	Prkag3	protein_coding	241113	protein kinase%2C AMP-activated%2C gamma 3 non-catalytic subunit	0	0	0	0	24	0	0	0	0	0	0	0	4	7	1	0	0	0	0	0	11.5868	0	0	0	0	0	0	0	3.32858	5.61312	0.756247	0	1.3303	0	0.995983	0	1	NA
NC_000067.7	74793499	74824481	+	2274	gene-Wnt6	Wnt6	protein_coding	22420	wingless-type MMTV integration site family%2C member 6	0	0	0	0	102	9	11	4	0	19	0	0	17	22	10	3	0	0	0	0	49.2439	6.19657	8.08732	2.31913	0	43.2251	0	0	14.1465	17.6412	7.56247	2.46511	9.43046	2.29594	1.12704	2.03714	0.0416357	0.397306
NC_000067.7	74814102	74818030	-	2243	gene-Gm29539	Gm29539	lncRNA	102634275		0	0	0	0	4	0	0	3	0	0	0	0	0	0	0	0	0	0	0	0	1.93113	0	0	1.73935	0	0	0	0	0	0	0	0	0.229405	0	0.945504	0	1	NA
NC_000067.7	74825610	74834460	-	1491	gene-Gm32099	Gm32099	lncRNA	102634545		0	0	0	0	0	0	3	0	0	0	0	0	0	0	2	0	0	0	0	0	0	0	2.20563	0	0	0	0	0	0	0	1.51249	0	0.232383	0	0.945504	0	1	NA
NC_000067.7	74831178	74843335	+	1962	gene-Wnt10a	Wnt10a	protein_coding	22409	wingless-type MMTV integration site family%2C member 10A	0	0	0	0	6	1	1	7	0	0	0	0	2	2	9	2	0	0	0	0	2.8967	0.688508	0.735211	4.05847	0	0	0	0	1.66429	1.60375	6.80622	1.64341	1.25603	0	1.12738	0	1	NA
NC_000067.7	74855906	74855976	-	71	gene-n-TGgcc3	n-TGgcc3	tRNA	102467310		0	0	0	0	0	0	0	0	0	0	0	0	0	0	0	0	0	0	0	0	0	0	0	0	0	0	0	0	0	0	0	0	0	NA	NA	NA	NA	NA
NC_000067.7	74856237	74882691	-	6174	gene-Gm32275	Gm32275	lncRNA	102634772		6	23	7	2	10	16	17	18	16	38	15	30	17	5	12	24	6.92073	35.8636	18.4125	2.03993	4.82783	11.0161	12.4986	10.4361	17.4463	86.4502	12.8062	24.8025	14.1465	4.00937	9.07496	19.7209	18.1545	1.03795	0.721797	1.438	0.150433	0.678425
NC_000067.7	74874322	74879734	+	1051	gene-LOC118567754	LOC118567754	lncRNA	118567754		15	0	0	0	0	0	0	2	0	0	0	0	0	3	0	0	17.3018	0	0	0	0	0	0	1.15956	0	0	0	0	0	2.40562	0	0	1.30419	-1.13328	0.957083	-1.1841	0.236373	NA
NC_000067.7	74890054	74919112	+	1930	gene-Gm16582	Gm16582	lncRNA	102634844	predicted gene 16582	0	0	0	0	0	0	0	0	0	0	0	0	0	0	0	0	0	0	0	0	0	0	0	0	0	0	0	0	0	0	0	0	0	NA	NA	NA	NA	NA
NC_000067.7	74894188	74896891	+	2704	gene-Cdk5r2	Cdk5r2	protein_coding	12570	cyclin-dependent kinase 5%2C regulatory subunit 2 %28p39%29	53	108	0	61	126	375	233	399	29	32	107	198	115	306	230	311	61.1331	168.403	0	62.2179	60.8307	258.19	171.304	231.333	31.6215	72.8002	91.3506	163.697	95.6966	245.374	173.937	255.55	133.965	0.260758	0.732453	0.356007	0.721836	0.989931
NC_000067.7	74920660	74924632	-	1584	gene-Fev	Fev	protein_coding	260298	FEV transcription factor%2C ETS family member	0	0	0	0	1	0	0	0	0	0	0	0	0	0	0	0	0	0	0	0	0.482783	0	0	0	0	0	0	0	0	0	0	0	0.0301739	0	0.945504	0	1	NA
NC_000067.7	74929093	74938001	-	821	gene-Cryba2	Cryba2	protein_coding	12958	crystallin%2C beta A2	0	0	0	0	0	0	0	2	0	0	0	0	0	0	0	1	0	0	0	0	0	0	0	1.15956	0	0	0	0	0	0	0	0.821703	0.123829	0	0.945504	0	1	NA
NC_000067.7	74939817	74939880	-	64	gene-Mir375	Mir375	miRNA	723900	microRNA 375	0	0	0	0	0	0	0	0	0	0	0	0	0	0	0	0	0	0	0	0	0	0	0	0	0	0	0	0	0	0	0	0	0	NA	NA	NA	NA	NA
NC_000067.7	74941230	74974785	-	6669	gene-Cfap65	Cfap65	protein_coding	241116	cilia and flagella associated protein 65	0	0	0	0	0	10	2	4	0	0	0	0	0	2	1	5	0	0	0	0	0	6.88508	1.47042	2.31913	0	0	0	0	0	1.60375	0.756247	4.10852	1.07145	0	1.13476	0	1	NA
NC_000067.7	74984474	74990831	-	3049	gene-Ihh	Ihh	protein_coding	16147	Indian hedgehog	0	0	0	0	5	5	9	14	0	0	0	0	10	11	8	2	0	0	0	0	2.41392	3.44254	6.6169	8.11694	0	0	0	0	8.32144	8.82062	6.04998	1.64341	2.83911	0	1.09345	0	1	1
NC_000067.7	75006505	75101870	-	1405	gene-Nhej1	Nhej1	protein_coding	75570	non-homologous end joining factor 1	101	146	0	0	326	193	192	217	0	46	99	106	169	144	193	167	116.499	227.656	0	0	157.387	132.882	141.16	125.813	0	104.65	84.5206	87.6355	140.632	115.47	145.956	137.224	107.343	-0.228387	1.00848	-0.226466	0.820839	0.999032
NC_000067.7	75102185	75112113	-	3588	gene-Slc23a3	Slc23a3	protein_coding	22626	solute carrier family 23 %28nucleobase transporters%29%2C member 3	0	0	0	0	16	13	25	13	0	0	18	0	12	7	2	3	0	0	0	0	7.72453	8.9506	18.3803	7.53716	0	0	15.3674	0	9.98573	5.61312	1.51249	2.46511	4.84602	2.14937	1.09031	1.97134	0.0486847	0.426961
NC_000067.7	75112406	75119374	-	2787	gene-Cnppd1	Cnppd1	protein_coding	69171	cyclin Pas1/PHO80 domain containing 1	892	697	629	1687	2824	1838	1656	1667	1384	374	1699	1549	1825	1581	1569	1352	1028.88	1086.82	1654.49	1720.68	1363.38	1265.48	1217.51	966.496	1509.11	850.852	1450.51	1280.64	1518.66	1267.76	1186.55	1110.94	1279.92	-0.105004	0.246359	-0.426223	0.669945	0.979033
NC_000067.7	75119364	75124553	+	2742	gene-Retreg2	Retreg2	protein_coding	227298	reticulophagy regulator family member 2	1389	1911	1556	1624	5916	4593	3634	4393	2396	834	2328	1875	2739	4051	3409	3822	1602.15	2979.8	4092.83	1656.42	2856.15	3162.32	2671.76	2546.98	2612.59	1897.36	1987.51	1550.16	2279.24	3248.39	2578.05	3140.55	2553.89	-0.352373	0.305655	-1.15285	0.248973	0.800415
NC_000067.7	75145290	75148270	+	1299	gene-Zfand2b	Zfand2b	protein_coding	68818	zinc finger%2C AN1 type domain 2B	752	555	154	471	1263	780	598	941	576	455	853	602	600	777	669	894	867.398	865.405	405.074	480.404	609.755	537.036	439.656	545.575	628.068	1035.13	728.243	497.704	499.287	623.056	505.929	734.602	625.145	0.134131	0.30784	0.435716	0.663043	0.977794
NC_000067.7	75148284	75157066	-	3073	gene-Abcb6	Abcb6	protein_coding	74104	ATP-binding cassette%2C sub-family B %28MDR/TAP%29%2C member 6	373	1118	0	0	2209	2609	2350	4564	784	412	1806	1739	1274	2054	1989	3192	430.239	1743.28	0	0	1066.47	1796.32	1727.75	2646.12	854.87	937.303	1541.86	1437.72	1060.15	1647.05	1504.18	2622.88	1313.51	0.823051	0.995498	0.826773	0.408366	0.913554
NC_000067.7	75157505	75168654	-	4394	gene-Atg9a	Atg9a	protein_coding	245860	autophagy related 9A	1007	1856	2344	2818	4934	4687	4087	4159	1645	886	2300	2861	3531	4038	3304	3009	1161.53	2894.04	6165.55	2874.26	2382.05	3227.04	3004.81	2411.31	1793.7	2015.66	1963.61	2365.33	2938.3	3237.97	2498.64	2472.5	2712.89	-0.6661	0.376718	-1.76817	0.0770332	0.524307
NC_000067.7	75168801	75176031	+	3695	gene-Ankzf1	Ankzf1	protein_coding	52231	ankyrin repeat and zinc finger domain containing 1	203	197	0	796	768	448	374	456	249	55	368	376	386	354	398	335	234.151	307.18	0	811.893	370.777	308.451	274.969	264.38	271.509	125.125	314.178	310.858	321.208	283.863	300.986	275.271	298.425	-0.356365	0.753006	-0.473256	0.63603	0.971981
NC_000067.7	75174178	75187460	-	5541	gene-Glb1l	Glb1l	protein_coding	74577	galactosidase%2C beta 1-like	123	86	0	124	648	308	275	294	89	79	104	645	352	277	290	194	141.875	134.099	0	126.476	312.843	212.06	202.183	170.456	97.0452	179.726	88.7893	533.254	292.915	222.119	219.312	159.41	193.285	1.02344	0.715682	1.43002	0.152711	0.682862
NC_000067.7	75187463	75192250	+	3021	gene-Stk16	Stk16	protein_coding	20872	serine/threonine kinase 16	1005	906	349	2146	2554	1682	1703	2676	1226	590	1744	2126	1372	1356	1482	1874	1159.22	1412.72	917.993	2188.85	1233.03	1158.07	1252.06	1551.5	1336.83	1342.25	1488.93	1757.67	1141.7	1087.34	1120.76	1539.87	1355.55	0.058966	0.260828	0.226072	0.821145	0.999032
NC_000067.7	75191616	75197905	-	4165	gene-Tuba4a	Tuba4a	protein_coding	22145	tubulin%2C alpha 4A	85	1703	235	4142	1482	3962	3134	8122	328	554	1820	4295	1194	2439	2785	6500	98.0437	2655.47	618.133	4224.7	715.485	2727.87	2304.15	4708.99	357.65	1260.35	1553.81	3550.89	993.58	1955.77	2106.15	5341.07	2198.26	-0.151586	0.787513	-0.192486	0.847361	1
NC_000067.7	75196739	75208737	-	767	gene-A630095N17Rik	A630095N17Rik	protein_coding	381272	RIKEN cDNA A630095N17 gene	0	0	0	0	2	2	0	0	0	0	0	0	4	2	0	1	0	0	0	0	0.965566	1.37702	0	0	0	0	0	0	3.32858	1.60375	0	0.821703	0.506038	0	1.08096	0	1	NA
NC_000067.7	75213039	75222336	+	3515	gene-Dnajb2	Dnajb2	protein_coding	56812	DnaJ heat shock protein family %28Hsp40%29 member B2	596	1615	527	2426	3914	4066	3224	4076	1036	442	2194	2674	2320	3346	2889	3543	687.459	2518.25	1386.2	2474.44	1889.61	2799.47	2370.32	2363.19	1129.65	1005.55	1873.11	2210.73	1930.58	2683.07	2184.8	2911.29	2026.11	-0.178157	0.389703	-0.457161	0.647555	0.974139
NC_000067.7	75223679	75241437	-	4235	gene-Ptprn	Ptprn	protein_coding	19275	protein tyrosine phosphatase%2C receptor type%2C N	1271	626	177	1565	1379	3489	3643	6095	1184	599	2197	1861	2349	2776	3526	4346	1466.04	976.114	465.573	1596.25	665.758	2402.2	2678.37	3533.77	1291.03	1362.73	1875.67	1538.58	1954.71	2226	2666.53	3571.12	1891.9	0.410559	0.458823	0.894808	0.37089	0.892979
NC_000067.7	75248841	75255059	-	750	gene-Resp18	Resp18	protein_coding	19711	regulated endocrine-specific protein 18	0	88	0	579	44	144	99	550	22	47	75	514	16	68	95	450	0	137.217	0	590.56	21.2425	99.1451	72.7859	318.88	23.9887	106.925	64.0308	424.95	13.3143	54.5275	71.8435	369.766	148.074	-0.164564	1.04929	-0.156834	0.875376	1
NC_000067.7	75285209	75294298	-	2216	gene-Dnpep	Dnpep	protein_coding	13437	aspartyl aminopeptidase	1704	2251	1206	4137	7362	5974	5263	7317	2872	1512	4196	4208	4033	4215	5448	5909	1965.49	3509.96	3172.21	4219.6	3554.25	4113.14	3869.41	4242.26	3131.62	3439.81	3582.31	3478.97	3356.04	3379.9	4120.03	4855.44	3624.4	0.0825154	0.223885	0.368562	0.712454	0.988096
NC_000067.7	75336936	75345223	+	3065	gene-Des	Des	protein_coding	13346	desmin	97	0	31	0	362	106	464	423	139	0	61	106	264	79	409	119	111.885	0	81.541	0	174.767	72.9818	341.138	245.248	151.565	0	52.0784	87.6355	219.686	63.3481	309.305	97.7827	125.56	0.415378	1.01191	0.410488	0.681448	0.982736
NC_000067.7	75344854	75351659	-	676	gene-Gm15179	Gm15179	lncRNA	100503248	predicted gene 15179	0	0	0	0	0	0	0	0	0	0	0	0	0	0	0	0	0	0	0	0	0	0	0	0	0	0	0	0	0	0	0	0	0	NA	NA	NA	NA	NA
NC_000067.7	75351941	75408964	+	18106	gene-Speg	Speg	protein_coding	11790	SPEG complex locus	445	398	31	45	744	433	532	308	173	181	528	259	531	366	491	240	513.288	620.597	81.541	45.8985	359.191	298.124	391.132	178.573	188.638	411.776	450.777	214.128	441.869	293.486	371.317	197.209	316.096	0.0019992	0.622253	0.00321283	0.997437	1
NC_000067.7	75412555	75419823	+	1919	gene-Gmppa	Gmppa	protein_coding	69080	GDP-mannose pyrophosphorylase A	476	432	388	163	1682	1134	1038	1154	740	318	873	842	980	944	929	926	549.045	673.612	1020.58	166.254	812.041	780.768	763.149	669.068	806.893	723.452	745.318	696.124	815.502	756.969	702.553	760.897	715.139	0.29859	0.380488	0.784755	0.432597	0.923543
NC_000067.7	75418862	75429640	-	1655	gene-LOC118567755	LOC118567755	lncRNA	118567755		30	24	8	13	110	74	56	50	53	14	47	64	70	57	67	58	34.6037	37.4229	21.0428	13.2596	53.1061	50.9496	41.1718	28.9891	57.791	31.8501	40.1259	52.912	58.2501	45.7068	50.6685	47.6588	41.5943	0.780842	0.358567	2.17767	0.0294304	0.343709
NC_000067.7	75426467	75450984	+	3478	gene-Asic4	Asic4	protein_coding	241118	acid-sensing %28proton-gated%29 ion channel family member 4	0	107	0	0	18	215	143	208	0	44	0	87	11	195	87	180	0	166.844	0	0	8.6901	148.029	105.135	120.595	0	100.1	0	71.9273	9.15359	156.365	65.7935	147.907	68.7837	0.0211397	1.13256	0.0186654	0.985108	1
NC_000067.7	75432165	75436166	-	1183	gene-Gm32506	Gm32506	lncRNA	102635080		0	0	0	0	0	0	0	1	0	0	0	0	0	1	2	2	0	0	0	0	0	0	0	0.579782	0	0	0	0	0	0.801874	1.51249	1.64341	0.283597	0	0.945504	0	1	NA
NC_000067.7	75451213	75456115	-	3235	gene-Chpf	Chpf	protein_coding	74241	chondroitin polymerizing factor	4262	1729	482	2843	6838	4374	4497	5472	2960	1856	4388	2426	4170	3824	4438	3706	4916.03	2696.01	1267.83	2899.76	3301.27	3011.53	3306.24	3172.57	3227.57	4222.41	3746.23	2005.7	3470.04	3066.37	3356.22	3045.23	3169.44	0.159422	0.343314	0.464363	0.642388	0.972905
NC_000067.7	75456115	75462337	+	2246	gene-Tmem198	Tmem198	protein_coding	319998	transmembrane protein 198	76	376	0	0	498	644	285	486	242	156	374	259	228	494	332	460	87.6626	586.292	0	0	240.426	443.399	209.535	281.774	263.876	354.901	319.3	214.128	189.729	396.126	251.074	377.983	263.513	0.595697	0.95241	0.625463	0.531667	0.955958
NC_000067.7	75462469	75483143	-	7371	gene-Obsl1	Obsl1	protein_coding	98733	obscurin-like 1	1084	652	247	1302	2390	1256	1490	1637	744	346	2158	604	1503	1194	1537	1113	1250.35	1016.66	649.697	1328	1153.85	864.766	1095.46	949.103	811.255	787.152	1842.38	499.357	1250.71	957.438	1162.35	914.555	1033.32	-0.105315	0.364335	-0.289061	0.772535	0.995088
NC_000067.7	75483721	75487010	+	2921	gene-Inha	Inha	protein_coding	16322	inhibin alpha	121	469	742	1341	502	537	576	593	240	87	338	926	396	479	418	502	139.568	731.306	1951.72	1367.77	242.357	369.729	423.481	343.811	261.695	197.926	288.565	765.571	329.529	384.098	316.111	412.495	532.859	-1.36892	0.573613	-2.38648	0.0170104	0.261855
NC_000067.7	75498173	75513979	+	4634	gene-Stk11ip	Stk11ip	protein_coding	71728	serine/threonine kinase 11 interacting protein	956	517	26	714	2206	1574	1296	1294	784	338	840	1238	1360	1686	1178	1070	1102.7	806.152	68.3892	728.256	1065.02	1083.71	952.833	750.238	854.87	768.952	717.145	1023.52	1131.72	1351.96	890.859	879.222	885.971	0.295524	0.514444	0.574454	0.565661	0.960646
NC_000067.7	75517921	75519235	+	384	gene-Gm15183	Gm15183	pseudogene	108167599		0	0	0	0	0	0	0	0	0	0	0	0	0	0	0	0	0	0	0	0	0	0	0	0	0	0	0	0	0	0	0	0	0	NA	NA	NA	NA	NA
NC_000067.7	75522688	75536075	+	6111	gene-Slc4a3	Slc4a3	protein_coding	20536	solute carrier family 4 %28anion exchanger%29%2C member 3	313	204	959	921	582	573	618	778	201	122	408	413	545	602	524	350	361.032	318.095	2522.51	939.389	280.98	394.515	454.36	451.07	219.17	277.551	348.327	341.448	453.519	482.728	396.273	287.596	533.035	-1.7031	0.519364	-3.2792	0.00104103	0.054479
NC_000067.7	75544712	75545311	+	600	gene-Gm15180	Gm15180	pseudogene	102638885		1	0	0	0	0	0	0	0	0	0	0	0	0	0	0	1	1.15346	0	0	0	0	0	0	0	0	0	0	0	0	0	0	0.821703	0.123447	-0.237458	0.945504	-0.251144	0.801703	NA
NC_000067.7	75613022	75613865	+	844	gene-Gm5257	Gm5257	pseudogene	383531	predicted gene 5257	0	0	1	0	0	0	0	0	1	0	0	0	0	0	0	0	0	0	2.63035	0	0	0	0	0	1.0904	0	0	0	0	0	0	0	0.232547	-0.079874	0.945504	-0.0844777	0.932677	NA
NC_000067.7	75913369	76070979	+	1492	gene-Gm32622	Gm32622	lncRNA	102635231		0	0	0	0	0	0	1	0	0	0	0	0	0	0	0	0	0	0	0	0	0	0	0.735211	0	0	0	0	0	0	0	0	0	0.0459507	0	0.945504	0	1	NA
NC_000067.7	75992121	75995880	-	2148	gene-Gm29065	Gm29065	lncRNA	102635304		0	0	0	0	0	0	0	0	0	0	0	0	0	0	0	1	0	0	0	0	0	0	0	0	0	0	0	0	0	0	0	0.821703	0.0513564	0	0.945504	0	1	NA
NC_000067.7	76071146	76082853	+	2564	gene-Gm32737	Gm32737	lncRNA	102635380		0	0	0	0	0	0	0	0	0	0	0	0	0	0	0	0	0	0	0	0	0	0	0	0	0	0	0	0	0	0	0	0	0	NA	NA	NA	NA	NA
NC_000067.7	76145088	76196449	+	1026	gene-LOC118567756	LOC118567756	lncRNA	118567756		0	0	0	0	0	0	0	0	0	0	0	0	0	0	0	2	0	0	0	0	0	0	0	0	0	0	0	0	0	0	0	1.64341	0.102713	0	0.945504	0	1	NA
NC_000067.7	76465770	76478665	+	2188	gene-Gm17751	Gm17751	lncRNA	620079	predicted gene%2C 17751	0	0	0	0	0	0	0	0	0	0	0	0	0	0	0	0	0	0	0	0	0	0	0	0	0	0	0	0	0	0	0	0	0	NA	NA	NA	NA	NA
NC_000067.7	76486197	76486280	+	84	gene-Mir6343	Mir6343	miRNA	102465175	microRNA 6343	0	0	0	0	0	0	0	0	0	0	0	0	0	0	0	0	0	0	0	0	0	0	0	0	0	0	0	0	0	0	0	0	0	NA	NA	NA	NA	NA
NC_000067.7	76490630	76505269	+	1114	gene-LOC118567757	LOC118567757	lncRNA	118567757		0	0	0	0	0	0	0	0	0	0	0	0	0	0	0	0	0	0	0	0	0	0	0	0	0	0	0	0	0	0	0	0	0	NA	NA	NA	NA	NA
NC_000067.7	77042507	77044329	+	1823	gene-Tfdp1-ps	Tfdp1-ps	pseudogene	21782	transcription factor Dp 1%2C pseudogene	0	1	0	0	6	0	0	0	1	0	0	0	2	1	0	2	0	1.55929	0	0	2.8967	0	0	0	1.0904	0	0	0	1.66429	0.801874	0	1.64341	0.603497	-0.114117	1.1227	-0.101645	0.919038	NA
NC_000067.7	77343819	77491763	-	6398	gene-Epha4	Epha4	protein_coding	13838	Eph receptor A4	604	229	0	1204	1473	627	1449	1357	455	405	2315	442	1614	372	1423	788	696.687	357.077	0	1228.04	711.14	431.694	1065.32	786.764	496.13	921.378	1976.42	365.424	1343.08	298.297	1076.14	647.502	775.068	0.603036	0.840191	0.717737	0.47292	0.940364
NC_000067.7	77473290	77473405	-	116	gene-Mir6352	Mir6352	miRNA	102465180	microRNA 6352	0	0	0	0	0	0	0	0	0	0	0	0	0	0	0	0	0	0	0	0	0	0	0	0	0	0	0	0	0	0	0	0	0	NA	NA	NA	NA	NA
NC_000067.7	77498827	77579019	+	20068	gene-Gm32793	Gm32793	lncRNA	102635461		26	26	4	6	7	3	5	13	9	25	6	49	0	1	2	3	29.9898	40.5415	10.5214	6.1198	3.37948	2.06552	3.67605	7.53716	9.81356	56.8752	5.12246	40.5108	0	0.801874	1.51249	2.46511	13.8083	0.301875	0.74784	0.403663	0.686461	0.983209
NC_000067.7	77579654	77622456	+	7874	gene-Gm32974	Gm32974	lncRNA	102635703		0	0	0	0	1	0	0	0	0	0	0	0	0	0	0	1	0	0	0	0	0.482783	0	0	0	0	0	0	0	0	0	0	0.821703	0.0815304	0	0.945504	0	1	NA
NC_000067.7	77747185	77872935	-	1500	gene-Gm33083	Gm33083	lncRNA	102635843		0	0	0	0	4	0	0	3	0	0	0	0	0	0	1	0	0	0	0	0	1.93113	0	0	1.73935	0	0	0	0	0	0	0.756247	0	0.27667	0	0.945504	0	1	NA
NC_000067.7	77790280	77892130	+	710	gene-Gm33030	Gm33030	lncRNA	102635779		0	0	0	0	0	0	0	1	0	0	0	0	1	0	0	0	0	0	0	0	0	0	0	0.579782	0	0	0	0	0.832144	0	0	0	0.0882454	0	0.945504	0	1	NA
NC_000067.7	77874920	77875083	-	164	gene-Gm26263	Gm26263	snRNA	115487657		0	0	0	0	0	0	0	0	0	0	0	0	0	0	0	0	0	0	0	0	0	0	0	0	0	0	0	0	0	0	0	0	0	NA	NA	NA	NA	NA
NC_000067.7	78077904	78173773	-	3868	gene-Pax3	Pax3	protein_coding	18505	paired box 3	289	0	0	0	336	42	52	10	173	6	11	0	126	36	101	12	333.349	0	0	0	162.215	28.9173	38.231	5.79782	188.638	13.65	9.39118	0	104.85	28.8675	76.3809	9.86044	62.5093	-0.390076	1.12679	-0.346182	0.729206	0.991247
NC_000067.7	78177859	78179688	+	1083	gene-Gm33152	Gm33152	lncRNA	102635943	predicted gene%2C 33152	0	0	0	0	0	0	0	0	0	0	0	0	0	0	0	0	0	0	0	0	0	0	0	0	0	0	0	0	0	0	0	0	0	NA	NA	NA	NA	NA
NC_000067.7	78191601	78194907	-	2872	gene-Gm2102	Gm2102	protein_coding	100039210	predicted gene 2102	35	404	51	32	378	748	643	982	189	149	395	301	342	709	574	816	40.3709	629.952	134.148	32.6389	182.492	515.004	472.74	569.346	206.085	338.976	337.229	248.852	284.593	568.529	434.086	670.51	354.097	0.391618	0.675562	0.579692	0.562123	0.959614
NC_000067.7	78286186	78396926	+	4671	gene-Sgpp2	Sgpp2	protein_coding	433323	sphingosine-1-phosphate phosphatase 2	178	274	2	779	1194	864	514	381	432	140	200	2	976	1072	443	346	205.315	427.245	5.26071	794.554	576.443	594.871	377.898	220.897	471.051	318.501	170.749	1.6535	812.173	859.609	335.017	284.309	403.472	-0.465932	0.886701	-0.525467	0.599259	0.963712
NC_000067.7	78330988	78333466	-	706	gene-Gm51634	Gm51634	lncRNA	115487102		0	0	0	0	0	0	0	0	0	0	0	0	0	0	0	0	0	0	0	0	0	0	0	0	0	0	0	0	0	0	0	0	0	NA	NA	NA	NA	NA
NC_000067.7	78394595	78465534	-	6480	gene-Farsb	Farsb	protein_coding	23874	phenylalanyl-tRNA synthetase%2C beta subunit	1930	2094	975	3712	4246	4468	3656	6288	3060	1748	3371	4086	2490	3605	3298	4246	2226.17	3265.15	2564.59	3786.11	2049.9	3076.25	2687.93	3645.67	3336.61	3976.71	2877.97	3378.1	2072.04	2890.76	2494.1	3488.95	2988.56	0.193296	0.249094	0.775995	0.437752	0.926988
NC_000067.7	78487697	78597882	+	2514	gene-Mogat1	Mogat1	protein_coding	68393	monoacylglycerol O-acyltransferase 1	0	0	14	0	4	1	1	6	58	0	2	0	0	0	1	10	0	0	36.8249	0	1.93113	0.688508	0.735211	3.47869	63.243	0	1.70749	0	0	0	0.756247	8.21703	7.34889	0.509038	1.14403	0.44495	NA	NA
NC_000067.7	78536678	78565024	-	933	gene-Gm39665	Gm39665	lncRNA	105243959		0	0	0	0	0	0	0	0	0	0	0	0	0	0	0	0	0	0	0	0	0	0	0	0	0	0	0	0	0	0	0	0	0	NA	NA	NA	NA	NA
NC_000067.7	78572246	78588395	-	2469	gene-5730419F03Rik	5730419F03Rik	lncRNA	70537		0	0	0	0	0	0	0	0	0	0	0	0	0	0	0	0	0	0	0	0	0	0	0	0	0	0	0	0	0	0	0	0	0	NA	NA	NA	NA	NA
NC_000067.7	78583953	78584057	-	105	gene-LOC115489320	LOC115489320	snRNA	115489320		0	0	0	0	0	0	0	0	0	0	0	0	0	0	0	0	0	0	0	0	0	0	0	0	0	0	0	0	0	0	0	0	0	NA	NA	NA	NA	NA
NC_000067.7	78635542	78685460	+	3950	gene-Acsl3	Acsl3	protein_coding	74205	acyl-CoA synthetase long-chain family member 3	612	508	730	4476	2389	3014	3205	4486	928	475	1872	3020	1514	2162	2592	4029	705.915	792.118	1920.16	4565.37	1153.37	2075.16	2356.35	2600.9	1011.89	1080.63	1598.21	2496.79	1259.87	1733.65	1960.19	3310.64	1913.83	-0.345458	0.542878	-0.636346	0.524551	0.955056
NC_000067.7	78635542	78645318	+	3981	gene-Utp14b	Utp14b	protein_coding	195434	UTP14B small subunit processome component	110	51	22	142	298	272	195	280	156	44	218	90	210	186	165	234	126.88	79.5237	57.8678	144.835	143.869	187.274	143.366	162.339	170.102	100.1	186.116	74.4075	174.75	149.149	124.781	192.279	138.602	0.351552	0.350995	1.00159	0.316543	0.852861
NC_000067.7	78657685	78658421	-	434	gene-Gm51635	Gm51635	lncRNA	115487103		0	0	0	0	2	0	0	1	0	0	0	0	0	0	6	0	0	0	0	0	0.965566	0	0	0.579782	0	0	0	0	0	0	4.53748	0	0.380177	0	0.945504	0	1	NA
NC_000067.7	78691230	78723909	+	6264	gene-Gm38631	Gm38631	lncRNA	102642773		0	0	0	0	0	4	2	12	0	4	0	0	1	2	5	0	0	0	0	0	0	2.75403	1.47042	6.95738	0	9.10003	0	0	0.832144	1.60375	3.78123	0	1.65619	1.24367	1.14072	1.09026	0.2756	NA
NC_000067.7	78704376	78718497	-	1039	gene-Gm33693	Gm33693	lncRNA	102636693		0	0	0	0	0	0	0	0	0	0	0	0	0	4	0	0	0	0	0	0	0	0	0	0	0	0	0	0	0	3.2075	0	0	0.200469	0	0.945504	0	1	NA
NC_000067.7	78769340	79202228	-	3283	gene-Gm29536	Gm29536	lncRNA	102636764	predicted gene 29536	0	0	0	0	0	0	0	0	0	0	0	0	0	0	0	0	0	0	0	0	0	0	0	0	0	0	0	0	0	0	0	0	0	NA	NA	NA	NA	NA
NC_000067.7	78794628	78797749	+	2508	gene-Kcne4	Kcne4	protein_coding	57814	potassium voltage-gated channel%2C Isk-related subfamily%2C gene 4	306	0	0	0	299	96	46	32	0	30	0	0	108	70	41	32	352.957	0	0	0	144.352	66.0967	33.8197	18.553	0	68.2502	0	0	89.8716	56.1312	31.0061	26.2945	55.4583	-1.16197	1.14303	-1.01656	0.309362	0.847879
NC_000067.7	78944098	78945814	-	1717	gene-Gm5830	Gm5830	pseudogene	545332	predicted pseudogene 5830	337	211	99	460	703	429	412	552	289	171	304	449	395	310	386	387	388.714	329.01	260.405	469.184	339.397	295.37	302.907	320.04	315.124	389.026	259.538	371.211	328.697	248.581	291.911	317.999	326.695	-0.13215	0.207096	-0.638112	0.523401	0.954644
NC_000067.7	79124650	79124793	-	144	gene-LOC115487654	LOC115487654	snoRNA	115487654		0	0	0	0	0	0	0	0	0	0	0	0	0	0	0	0	0	0	0	0	0	0	0	0	0	0	0	0	0	0	0	0	0	NA	NA	NA	NA	NA
NC_000067.7	79412083	79417743	-	2724	gene-Scg2	Scg2	protein_coding	20254	secretogranin II	791	808	0	5441	5279	4420	3010	4836	395	397	637	6220	4293	3900	2691	4442	912.383	1259.9	0	5549.64	2548.61	3043.2	2212.98	2803.82	430.706	903.178	543.835	5142.39	3572.4	3127.31	2035.06	3650	2358.46	-0.108729	0.919237	-0.118281	0.905845	1
NC_000067.7	79491456	79491581	-	126	gene-Gm24160	Gm24160	snoRNA	115485787		0	0	0	0	0	0	0	0	0	0	0	0	0	0	0	0	0	0	0	0	0	0	0	0	0	0	0	0	0	0	0	0	0	NA	NA	NA	NA	NA
NC_000067.7	79584593	79649736	-	3115	gene-Ap1s3	Ap1s3	protein_coding	252903	adaptor-related protein complex AP-1%2C sigma 3	0	0	0	0	3	1	0	1	0	0	0	2	2	0	1	0	0	0	0	0	1.44835	0.688508	0	0.579782	0	0	0	1.6535	1.66429	0	0.756247	0	0.424417	0.392714	1.12514	0.349035	0.727063	NA
NC_000067.7	79679979	79753764	-	7886	gene-Wdfy1	Wdfy1	protein_coding	69368	WD repeat and FYVE domain containing 1	529	151	440	859	874	450	401	444	722	148	334	343	454	418	364	231	610.178	235.453	1157.36	876.151	421.952	309.828	294.819	257.423	787.266	336.701	285.15	283.575	377.794	335.183	275.274	189.813	439.62	-0.732853	0.459787	-1.5939	0.110959	0.605705
NC_000067.7	79753735	79759162	+	1424	gene-Mrpl44	Mrpl44	protein_coding	69163	mitochondrial ribosomal protein L44	512	268	161	416	997	615	442	617	174	113	521	391	428	534	450	562	590.569	417.889	423.487	424.306	481.335	423.432	324.963	357.725	189.729	257.076	444.8	323.259	356.158	428.201	340.311	461.797	390.315	-0.599755	0.269277	-2.22728	0.0259284	0.320092
NC_000067.7	79765968	79769466	+	1206	gene-Gm39666	Gm39666	lncRNA	105243960		0	0	0	0	0	0	0	0	0	0	0	0	0	0	0	0	0	0	0	0	0	0	0	0	0	0	0	0	0	0	0	0	0	NA	NA	NA	NA	NA
NC_000067.7	79772038	79836382	-	2555	gene-Serpine2	Serpine2	protein_coding	20720	serine %28or cysteine%29 peptidase inhibitor%2C clade E%2C member 2	110926	8191	8091	6764	75921	21834	23518	17787	60946	17529	26523	11895	31661	17984	22206	10830	127948	12772.1	21282.2	6899.05	36653.4	15032.9	17290.7	10312.6	66455.3	39878.6	22643.8	9834.2	26346.5	14420.9	16793.2	8899.04	28341.4	-0.252629	0.720277	-0.350738	0.725785	0.990878
NC_000067.7	79899994	79901223	-	1230	gene-Gm5529	Gm5529	pseudogene	433326	predicted pseudogene 5529	180	99	45	124	428	201	182	317	162	67	221	152	184	154	199	226	207.622	154.37	118.366	126.476	206.631	138.39	133.808	183.791	176.644	152.425	188.677	125.666	153.115	123.489	150.493	185.705	157.854	0.0751174	0.25642	0.292946	0.769563	0.995088
NC_000067.7	79935281	79935846	+	566	gene-Gm28071	Gm28071	pseudogene	102636960		1	1	0	1	8	0	2	4	2	0	2	1	2	3	3	0	1.15346	1.55929	0	1.01997	3.86227	0	1.47042	2.31913	2.18079	0	1.70749	0.82675	1.66429	2.40562	2.26874	0	1.40239	0.222234	1.01033	0.219962	0.825901	NA
NC_000067.7	80014895	80016639	-	768	gene-Gm33970	Gm33970	lncRNA	102637066		0	0	0	0	0	0	0	0	0	0	0	0	0	0	0	0	0	0	0	0	0	0	0	0	0	0	0	0	0	0	0	0	0	NA	NA	NA	NA	NA
NC_000067.7	80113183	80113289	+	107	gene-Gm23934	Gm23934	snRNA	115487702		1	4	0	0	0	0	0	0	0	0	5	8	1	0	0	0	1.15346	6.23715	0	0	0	0	0	0	0	0	4.26872	6.614	0.832144	0	0	0	1.19409	0.325828	1.11396	0.292495	0.769908	NA
NC_000067.7	80176416	80192050	-	3316	gene-Fam124b	Fam124b	protein_coding	241128	family with sequence similarity 124%2C member B	0	0	0	0	0	0	0	0	0	0	0	0	0	0	0	1	0	0	0	0	0	0	0	0	0	0	0	0	0	0	0	0.821703	0.0513564	0	0.945504	0	1	NA
NC_000067.7	80178928	80196220	-	1118	gene-LOC108167342	LOC108167342	lncRNA	108167342		0	0	0	0	0	0	0	1	0	0	0	0	0	0	0	0	0	0	0	0	0	0	0	0.579782	0	0	0	0	0	0	0	0	0.0362364	0	0.945504	0	1	NA
NC_000067.7	80185706	80207331	+	2439	gene-2310015K22Rik	2310015K22Rik	lncRNA	69565		0	0	0	0	1	12	0	7	0	0	0	0	0	10	0	8	0	0	0	0	0.482783	8.26209	0	4.05847	0	0	0	0	0	8.01874	0	6.57362	1.71223	0	1.09747	0	1	1
NC_000067.7	80213993	80226775	+	1563	gene-Gm34098	Gm34098	lncRNA	102637229		0	0	0	0	0	0	0	0	0	0	0	0	0	0	0	0	0	0	0	0	0	0	0	0	0	0	0	0	0	0	0	0	0	NA	NA	NA	NA	NA
NC_000067.7	80242640	80318407	-	5171	gene-Cul3	Cul3	protein_coding	26554	cullin 3	2225	1727	783	4166	2857	1437	3775	4533	1852	1043	2407	5137	2039	2836	3876	3152	2566.44	2692.89	2059.57	4249.18	1379.31	989.386	2775.42	2628.15	2019.41	2372.83	2054.96	4247.02	1696.74	2274.12	2931.21	2590.01	2470.42	-0.11021	0.386292	-0.285301	0.775413	0.995088
NC_000067.7	80318630	80326445	+	7739	gene-Gm39667	Gm39667	lncRNA	105243961		0	0	0	0	9	7	4	0	0	0	0	0	3	2	2	1	0	0	0	0	4.34505	4.81955	2.94084	0	0	0	0	0	2.49643	1.60375	1.51249	0.821703	1.15874	0	1.1396	0	1	NA
NC_000067.7	80405887	80475819	+	2006	gene-Gm38673	Gm38673	lncRNA	105242389		0	0	0	0	0	0	0	1	0	0	0	0	0	0	0	1	0	0	0	0	0	0	0	0.579782	0	0	0	0	0	0	0	0.821703	0.0875928	0	0.945504	0	1	NA
NC_000067.7	80423649	80453377	+	394	gene-1700016L21Rik	1700016L21Rik	lncRNA	72208	RIKEN cDNA 1700016L21 gene	0	0	0	0	0	0	0	0	0	0	0	0	0	0	0	0	0	0	0	0	0	0	0	0	0	0	0	0	0	0	0	0	0	NA	NA	NA	NA	NA
NC_000067.7	80478785	80736482	-	13167	gene-Dock10	Dock10	protein_coding	210293	dedicator of cytokinesis 10	916	3316	1524	4230	851	514	274	504	489	3538	1205	6632	495	479	311	187	1056.57	5170.6	4008.66	4314.46	410.848	353.893	201.448	292.21	533.204	8048.97	1028.76	5483.01	411.911	384.098	235.193	153.658	2005.47	0.0484136	0.65522	0.073889	0.941099	1
NC_000067.7	81054239	81345438	+	19895	gene-Nyap2	Nyap2	protein_coding	241134	neuronal tyrosine-phophorylated phosphoinositide 3-kinase adaptor 2	110	1113	0	1473	1339	2583	1548	4873	201	302	616	5171	1120	1923	1534	3522	126.88	1735.49	0	1502.41	646.447	1778.42	1138.11	2825.28	219.17	687.052	525.906	4275.13	932.002	1542	1160.08	2894.04	1374.28	0.593233	0.938796	0.631908	0.527447	0.955106
NC_000067.7	82063322	82066676	-	248	gene-LOC118567758	LOC118567758	lncRNA	118567758		0	0	0	0	0	0	0	0	0	0	0	0	0	0	0	0	0	0	0	0	0	0	0	0	0	0	0	0	0	0	0	0	0	NA	NA	NA	NA	NA
NC_000067.7	82109637	82109740	+	104	gene-Mir6344	Mir6344	miRNA	102466629	microRNA 6344	0	0	0	0	0	0	0	0	0	0	0	0	0	0	0	0	0	0	0	0	0	0	0	0	0	0	0	0	0	0	0	0	0	NA	NA	NA	NA	NA
NC_000067.7	82210826	82269160	-	9163	gene-Irs1	Irs1	protein_coding	16367	insulin receptor substrate 1	825	160	0	247	890	572	1592	824	981	189	1142	729	1609	502	1343	412	951.601	249.486	0	251.932	429.677	393.826	1170.46	477.74	1069.68	429.976	974.975	602.701	1338.92	402.541	1015.64	338.542	631.106	0.914119	0.821018	1.1134	0.265538	0.818611
NC_000067.7	82294178	82423087	+	11530	gene-Rhbdd1	Rhbdd1	protein_coding	76867	rhomboid domain containing 1	766	255	0	0	1776	687	938	969	1348	107	778	646	986	608	1014	622	883.547	397.618	0	0	857.423	473.005	689.628	561.809	1469.85	243.426	664.212	534.081	820.494	487.54	766.834	511.099	585.036	0.889868	0.978839	0.909106	0.363294	0.88825
NC_000067.7	82334249	82353001	-	11820	gene-Gm46095	Gm46095	lncRNA	108167630		0	0	0	0	11	3	2	2	0	0	14	0	1	7	4	1	0	0	0	0	5.31061	2.06552	1.47042	1.15956	0	0	11.9524	0	0.832144	5.61312	3.02499	0.821703	2.01566	1.97436	1.12097	1.76129	0.0781885	0.526744
NC_000067.7	82426140	82564570	-	10618	gene-Col4a4	Col4a4	protein_coding	12829	collagen%2C type IV%2C alpha 4	14	4	0	0	71	14	4	9	5	20	0	0	46	17	17	1	16.1484	6.23715	0	0	34.2776	9.63911	2.94084	5.21804	5.45198	45.5001	0	0	38.2786	13.6319	12.8562	0.821703	11.9376	0.711093	1.08229	0.657026	0.511164	0.949477
NC_000067.7	82564642	82699780	+	8971	gene-Col4a3	Col4a3	protein_coding	12828	collagen%2C type IV%2C alpha 3	0	0	0	0	77	7	16	10	0	0	0	0	63	22	24	2	0	0	0	0	37.1743	4.81955	11.7634	5.79782	0	0	0	0	52.4251	17.6412	18.1499	1.64341	9.33842	0	1.10731	0	1	1
NC_000067.7	82669228	82703614	-	2198	gene-C430014B12Rik	C430014B12Rik	lncRNA	105243964		66	72	48	80	277	166	134	204	112	35	114	167	120	148	117	153	76.1281	112.269	126.257	81.5973	133.731	114.292	98.5182	118.275	122.124	79.6252	97.3268	138.067	99.8573	118.677	88.4809	125.721	108.184	0.184409	0.24833	0.742598	0.457725	0.936935
NC_000067.7	82702599	82730111	+	2189	gene-Mff	Mff	protein_coding	75734	mitochondrial fission factor	1619	2134	1314	3516	7252	5478	4183	6785	2686	1316	3657	5509	3506	4430	4083	4847	1867.44	3327.52	3456.28	3586.2	3501.14	3771.65	3075.39	3933.82	2928.8	2993.91	3122.14	4554.57	2917.5	3552.3	3087.76	3982.79	3353.7	0.151383	0.238739	0.634095	0.526019	0.955106
NC_000067.7	82734368	82746182	-	1510	gene-Tm4sf20	Tm4sf20	protein_coding	66261	transmembrane 4 L six family member 20	0	0	0	0	1	0	4	0	0	0	0	0	0	0	0	0	0	0	0	0	0.482783	0	2.94084	0	0	0	0	0	0	0	0	0	0.213977	0	0.945504	0	1	NA
NC_000067.7	82753932	82755076	-	899	gene-Gm19257	Gm19257	pseudogene	100462980	predicted gene%2C 19257	0	0	0	0	0	0	0	0	0	0	0	0	0	0	1	2	0	0	0	0	0	0	0	0	0	0	0	0	0	0	0.756247	1.64341	0.149978	0	0.945504	0	1	NA
NC_000067.7	82786764	82795185	+	2565	gene-Gm34286	Gm34286	lncRNA	102637493		0	0	0	0	0	0	1	0	0	0	0	0	0	0	0	0	0	0	0	0	0	0	0.735211	0	0	0	0	0	0	0	0	0	0.0459507	0	0.945504	0	1	NA
NC_000067.7	82800177	82800845	-	669	gene-Gm17764	Gm17764	transcribed_pseudogene	100044526	predicted gene%2C 17764	0	0	0	0	0	0	4	0	0	0	0	0	0	0	0	0	0	0	0	0	0	0	2.94084	0	0	0	0	0	0	0	0	0	0.183803	0	0.945504	0	1	NA
NC_000067.7	82802000	82813776	+	7630	gene-Gm34450	Gm34450	lncRNA	102637709		0	0	0	0	0	2	0	0	0	0	0	0	0	0	0	0	0	0	0	0	0	1.37702	0	0	0	0	0	0	0	0	0	0	0.0860635	0	0.945504	0	1	NA
NC_000067.7	82816738	82878722	+	8383	gene-Agfg1	Agfg1	protein_coding	15463	ArfGAP with FG repeats 1	2230	1198	438	2657	5415	4519	4552	5393	2272	796	2843	4049	3407	3630	4132	3738	2572.21	1868.03	1152.09	2710.05	2614.27	3111.37	3346.68	3126.76	2477.38	1810.91	2427.19	3347.51	2835.12	2910.8	3124.81	3071.53	2656.67	0.272637	0.26796	1.01746	0.308936	0.847807
NC_000067.7	82990242	83016541	-	3710	gene-Slc19a3	Slc19a3	protein_coding	80721	solute carrier family 19%2C member 3	0	0	0	0	26	39	32	37	0	0	48	184	16	30	16	16	0	0	0	0	12.5524	26.8518	23.5267	21.4519	0	0	40.9797	152.122	13.3143	24.0562	12.1	13.1472	21.2564	4.41019	1.04849	4.20624	2.5965e-05	0.00493013
NC_000067.7	83038651	83039642	+	992	gene-Krtap28-13	Krtap28-13	protein_coding	71386	keratin associated protein 28-13	0	0	0	0	0	0	0	0	0	0	0	0	0	0	0	0	0	0	0	0	0	0	0	0	0	0	0	0	0	0	0	0	0	NA	NA	NA	NA	NA
NC_000067.7	83094487	83096888	+	802	gene-Ccl20	Ccl20	protein_coding	20297	chemokine %28C-C motif%29 ligand 20	46	0	0	0	28	1	1	0	0	123	0	0	1	0	0	0	53.0589	0	0	0	13.5179	0.688508	0.735211	0	0	279.826	0	0	0.832144	0	0	0	21.7912	1.11913	1.08729	1.02929	NA	NA
NC_000067.7	83136610	83188298	+	4522	gene-Daw1	Daw1	protein_coding	71227	dynein assembly factor with WDR repeat domains 1	0	0	1	0	4	0	0	1	1	0	2	0	1	0	4	0	0	0	2.63035	0	1.93113	0	0	0.579782	1.0904	0	1.70749	0	0.832144	0	3.02499	0	0.737268	0.368986	1.14277	0.322886	0.746782	NA
NC_000067.7	83233163	83386312	-	7795	gene-Sphkap	Sphkap	protein_coding	77629	SPHK1 interactor%2C AKAP domain containing	115	307	0	890	786	1598	722	464	0	88	0	1170	435	1271	686	415	132.647	478.701	0	907.77	379.468	1100.24	530.822	269.019	0	200.201	0	967.298	361.983	1019.18	518.785	341.007	450.445	-0.241453	1.08616	-0.222299	0.824081	0.999462
NC_000067.7	83292171	83293943	+	1773	gene-Gm6374	Gm6374	pseudogene	622958	predicted gene 6374	0	4	6	4	10	8	4	14	4	1	4	6	2	2	6	4	0	6.23715	15.7821	4.07986	4.82783	5.50806	2.94084	8.11694	4.36158	2.27501	3.41497	4.9605	1.66429	1.60375	4.53748	3.28681	4.59983	-0.490393	0.740604	-0.662153	0.507873	0.949181
NC_000067.7	83899639	83899762	+	124	gene-Gm24555	Gm24555	pseudogene	115485784		0	0	0	0	0	0	0	0	0	0	0	0	0	0	0	0	0	0	0	0	0	0	0	0	0	0	0	0	0	0	0	0	0	NA	NA	NA	NA	NA
NC_000067.7	83961350	83966288	-	4507	gene-Gm51636	Gm51636	pseudogene	115487104		7	2	1	0	6	5	4	2	5	2	2	3	5	4	5	1	8.07419	3.11858	2.63035	0	2.8967	3.44254	2.94084	1.15956	5.45198	4.55001	1.70749	2.48025	4.16072	3.2075	3.78123	0.821703	3.15148	-0.038305	0.799237	-0.047927	0.961774	1
NC_000067.7	84014014	84317550	-	3137	gene-Pid1	Pid1	protein_coding	98496	phosphotyrosine interaction domain containing 1	868	603	611	452	3310	1569	1718	3000	868	430	618	1257	1686	1260	1480	1993	1001.2	940.251	1607.15	461.025	1598.01	1080.27	1263.09	1739.35	946.464	978.253	527.613	1039.23	1403	1010.36	1119.25	1637.65	1147.01	-0.19263	0.357176	-0.539315	0.58967	0.963565
NC_000067.7	84145880	84146540	+	661	gene-Gm18304	Gm18304	pseudogene	100416887	predicted gene%2C 18304	0	0	0	0	2	0	0	0	0	0	0	0	0	0	0	0	0	0	0	0	0.965566	0	0	0	0	0	0	0	0	0	0	0	0.0603479	0	0.945504	0	1	NA
NC_000067.7	84196570	84196682	-	113	gene-Mir6353	Mir6353	miRNA	102465181	microRNA 6353	0	0	0	0	0	0	0	0	0	0	0	0	0	0	0	0	0	0	0	0	0	0	0	0	0	0	0	0	0	0	0	0	0	NA	NA	NA	NA	NA
NC_000067.7	84347560	84673942	-	3632	gene-Dner	Dner	protein_coding	227325	delta/notch-like EGF repeat containing	1462	3418	1826	3642	3732	10974	5962	7565	1748	2705	4420	4589	1955	9398	5798	5595	1686.35	5329.65	4803.03	3714.72	1801.75	7555.68	4383.33	4386.05	1906.01	6153.89	3773.55	3793.96	1626.84	7536.01	4384.72	4597.43	4214.56	0.00813648	0.522034	0.0155861	0.987565	1
NC_000067.7	84667369	84674052	+	1277	gene-LOC118567658	LOC118567658	protein_coding	118567658		57	116	41	144	135	364	192	293	48	72	164	172	77	328	202	195	65.747	180.877	107.844	146.875	65.1757	250.617	141.16	169.876	52.339	163.8	140.014	142.201	64.0751	263.015	152.762	160.232	141.663	-0.0116528	0.506846	-0.0229908	0.981658	1
NC_000067.7	84673560	84673636	+	77	gene-Mir5126	Mir5126	miRNA	100628595	microRNA 5126	1	5	4	7	4	18	11	13	0	3	5	2	1	16	5	6	1.15346	7.79644	10.5214	7.13976	1.93113	12.3931	8.08732	7.53716	0	6.82502	4.26872	1.6535	0.832144	12.83	3.78123	4.93022	5.73004	-0.938021	0.841995	-1.11405	0.265259	0.818611
NC_000067.7	84687467	84689199	+	1648	gene-Gm51637	Gm51637	lncRNA	115487105		0	1	0	0	0	0	1	0	4	0	2	0	0	0	1	0	0	1.55929	0	0	0	0	0.735211	0	4.36158	0	1.70749	0	0	0	0.756247	0	0.569989	0.812095	1.09635	0.740726	0.458859	NA
NC_000067.7	84698910	84818285	-	10622	gene-Trip12	Trip12	protein_coding	14897	thyroid hormone receptor interactor 12	2101	699	239	132	3614	3252	3388	2912	2542	428	1909	1127	3015	2712	3006	1890	2423.41	1089.94	628.654	134.636	1744.78	2239.03	2490.89	1688.32	2771.79	973.703	1629.8	931.748	2508.92	2174.68	2273.28	1553.02	1703.54	0.520436	0.583636	0.891713	0.372547	0.893659
NC_000067.7	84817562	84878208	+	4668	gene-Fbxo36	Fbxo36	protein_coding	66153	F-box protein 36	135	31	37	42	122	66	54	38	132	2	44	0	50	43	80	64	155.716	48.3379	97.3231	42.8386	58.8995	45.4415	39.7014	22.0317	143.932	4.55001	37.5647	0	41.6072	34.4806	60.4998	52.589	55.3446	-0.744	0.83861	-0.887182	0.374981	0.895128
NC_000067.7	84881344	84913091	-	5865	gene-Slc16a14	Slc16a14	protein_coding	71781	solute carrier family 16 %28monocarboxylic acid transporters%29%2C member 14	10	478	412	134	194	560	295	550	121	284	332	572	77	484	330	462	11.5346	745.34	1083.71	136.675	93.6599	385.564	216.887	318.88	131.938	646.102	283.443	472.901	64.0751	388.107	249.561	379.627	350.5	-0.315361	0.793401	-0.39748	0.691013	0.983486
NC_000067.7	84909861	84913738	+	3481	gene-Gm39669	Gm39669	lncRNA	105243965		0	40	10	0	20	38	23	33	8	15	38	42	7	39	32	36	0	62.3715	26.3035	0	9.65566	26.1633	16.9098	19.1328	8.72317	34.1251	32.4423	34.7235	5.82501	31.2731	24.1999	29.5813	22.5894	0.266012	0.891742	0.298306	0.765469	0.994996
NC_000067.7	84989807	84990508	+	702	gene-Rpl19-ps1	Rpl19-ps1	pseudogene	100039695	ribosomal protein L19%2C pseudogene 1	292	216	103	185	357	131	130	245	273	239	369	248	138	93	126	148	336.809	336.806	270.926	188.694	172.354	90.1945	95.5774	142.047	297.678	543.727	315.031	205.034	114.836	74.5743	95.2871	121.612	212.574	0.252236	0.343453	0.734412	0.462697	0.937901
NC_000067.7	85004070	85006593	-	2524	gene-Gm7582	Gm7582	pseudogene	665317	predicted gene 7582	0	0	10	0	0	0	0	0	0	0	0	0	0	0	0	0	0	0	26.3035	0	0	0	0	0	0	0	0	0	0	0	0	0	1.64397	-1.62826	0.954825	-1.7053	0.088139	NA
NC_000067.7	85065860	85088016	-	2743	gene-A530032D15Rik	A530032D15Rik	protein_coding	381287	RIKEN cDNA A530032D15Rik gene	0	0	2	1	1	2	1	1	1	0	0	0	1	1	2	0	0	0	5.26071	1.01997	0.482783	1.37702	0.735211	0.579782	1.0904	0	0	0	0.832144	0.801874	1.51249	0	0.855773	-1.06577	1.10594	-0.963677	0.335208	NA
NC_000067.7	85083814	85091759	+	1876	gene-A530040E14Rik	A530040E14Rik	lncRNA	621875	RIKEN cDNA A530040E14 gene	0	0	13	0	3	0	0	0	0	0	0	0	1	0	0	4	0	0	34.1946	0	1.44835	0	0	0	0	0	0	0	0.832144	0	0	3.28681	2.48512	-1.52926	1.01913	-1.50055	0.133472	0.647956
NC_000067.7	85132922	85286736	-	3369	gene-Gm38510	Gm38510	protein_coding	102638555	predicted gene%2C 38510	0	0	7	0	0	0	0	0	2	0	0	0	1	1	0	0	0	0	18.4125	0	0	0	0	0	2.18079	0	0	0	0.832144	0.801874	0	0	1.38921	-1.01968	1.01147	-1.00812	0.313398	NA
NC_000067.7	85148753	85250268	+	653	gene-LOC118567331	LOC118567331	protein_coding	118567331		4	6	4	10	8	6	6	5	7	0	2	0	9	5	10	7	4.61382	9.35573	10.5214	10.1997	3.86227	4.13105	4.41126	2.89891	7.63277	0	1.70749	0	7.4893	4.00937	7.56247	5.75192	5.25921	-1.60872	0.697474	-2.3065	0.021083	0.290685
NC_000067.7	85169849	85170531	+	206	gene-LOC118567761	LOC118567761	lncRNA	118567761		2	2	0	3	1	0	2	1	0	0	1	0	1	2	1	2	2.30691	3.11858	0	3.0599	0.482783	0	1.47042	0.579782	0	0	0.853743	0	0.832144	1.60375	0.756247	1.64341	1.04423	-1.95568	1.03034	-1.8981	0.0576835	NA
NC_000067.7	85177313	85193119	+	3330	gene-Gm7609	Gm7609	protein_coding	665378	predicted pseudogene 7609	0	0	8	0	0	0	0	0	0	0	0	0	1	2	0	0	0	0	21.0428	0	0	0	0	0	0	0	0	0	0.832144	1.60375	0	0	1.46742	-1.26171	0.956957	-1.31846	0.187349	NA
NC_000067.7	85219007	85260602	-	6476	gene-C130026I21Rik	C130026I21Rik	protein_coding	620078	RIKEN cDNA C130026I21 gene	0	0	0	0	4	0	0	0	0	0	0	1	1	1	1	0	0	0	0	0	1.93113	0	0	0	0	0	0	0.82675	0.832144	0.801874	0.756247	0	0.321759	0.108029	1.05225	0.102664	0.918229	NA
NC_000067.7	85250516	85254756	+	585	gene-LOC118567760	LOC118567760	protein_coding	118567760		0	0	1	0	1	0	0	0	0	0	0	0	0	0	1	0	0	0	2.63035	0	0.482783	0	0	0	0	0	0	0	0	0	0.756247	0	0.241836	-0.237458	0.945504	-0.251144	0.801703	NA
NC_000067.7	85257384	85267618	+	1213	gene-LOC118567759	LOC118567759	protein_coding	118567759		0	0	0	0	0	0	0	0	0	0	0	0	0	0	0	0	0	0	0	0	0	0	0	0	0	0	0	0	0	0	0	0	0	NA	NA	NA	NA	NA
NC_000067.7	85291128	85305100	-	1397	gene-Gm2619	Gm2619	transcribed_pseudogene	108167347	predicted gene 2619	0	0	10	0	0	0	0	0	0	0	0	0	1	0	0	0	0	0	26.3035	0	0	0	0	0	0	0	0	0	0.832144	0	0	0	1.69598	-1.44334	0.95745	-1.50749	0.131686	NA
NC_000067.7	85304553	85483402	+	3849	gene-Gm7592	Gm7592	protein_coding	101055758	predicted gene 7592	0	1	7	0	4	1	1	0	0	0	0	0	2	1	1	0	0	1.55929	18.4125	0	1.93113	0.688508	0.735211	0	0	0	0	0	1.66429	0.801874	0.756247	0	1.65931	-2.46333	1.14022	-2.1604	0.0307416	NA
NC_000067.7	85318288	85319735	-	374	gene-LOC118567762	LOC118567762	lncRNA	118567762		0	0	0	0	1	0	0	0	0	0	0	0	0	1	0	0	0	0	0	0	0.482783	0	0	0	0	0	0	0	0	0.801874	0	0	0.0802911	0	0.945504	0	1	NA
NC_000067.7	85425706	85441068	+	1130	gene-Gm2427	Gm2427	protein_coding	100039794		8	8	1	28	17	10	16	11	13	0	7	0	19	14	20	15	9.22764	12.4743	2.63035	28.559	8.20731	6.88508	11.7634	6.3776	14.1751	0	5.9762	0	15.8107	11.2262	15.1249	12.3255	10.0477	-1.21036	0.750689	-1.61234	0.106888	0.598045
NC_000067.7	85498462	85538571	-	3398	gene-Sp110	Sp110	protein_coding	109032	Sp110 nuclear body protein	0	0	81	0	54	5	7	6	0	0	0	0	17	13	19	4	0	0	213.059	0	26.0703	3.44254	5.14647	3.47869	0	0	0	0	14.1465	10.4244	14.3687	3.28681	18.3389	-3.50573	1.13147	-3.09839	NA	NA
NC_000067.7	85515212	85572761	+	3550	gene-Sp140	Sp140	protein_coding	434484	Sp140 nuclear body protein	7	6	10	36	46	24	33	31	20	0	21	5	29	27	22	14	8.07419	9.35573	26.3035	36.7188	22.208	16.5242	24.262	17.9732	21.8079	0	17.9286	4.13375	24.1322	21.6506	16.6374	11.5038	17.4509	-0.739533	0.637133	-1.16072	0.245756	0.798358
NC_000067.7	85577683	85637719	+	5034	gene-Sp100	Sp100	protein_coding	20684	nuclear antigen Sp100	0	16	111	0	78	16	9	5	0	1	0	0	36	5	49	0	0	24.9486	291.969	0	37.6571	11.0161	6.6169	2.89891	0	2.27501	0	0	29.9572	4.00937	37.0561	0	28.0253	-3.37926	1.12482	-3.00428	0.00266212	0.0945671
NC_000067.7	85644804	85664377	-	2389	gene-A630001G21Rik	A630001G21Rik	protein_coding	319997	RIKEN cDNA A630001G21 gene	0	0	98	0	64	8	7	0	0	14	0	0	14	6	9	2	0	0	257.775	0	30.8981	5.50806	5.14647	0	0	31.8501	0	0	11.65	4.81125	6.80622	1.64341	22.2555	-1.56217	1.14217	-1.36773	NA	NA
NC_000067.7	85679669	85679795	+	127	gene-Mir8096	Mir8096	miRNA	102466882	microRNA 8096	0	0	0	0	0	0	0	0	0	0	0	0	0	0	0	0	0	0	0	0	0	0	0	0	0	0	0	0	0	0	0	0	0	NA	NA	NA	NA	NA
NC_000067.7	85702992	85712415	+	821	gene-9930111H07Rik	9930111H07Rik	lncRNA	77762	RIKEN cDNA 9930111H07 gene	1	0	0	0	0	0	0	0	0	0	0	0	0	0	0	0	1.15346	0	0	0	0	0	0	0	0	0	0	0	0	0	0	0	0.072091	-0.237458	0.945504	-0.251144	0.801703	NA
NC_000067.7	85721148	85779298	+	5349	gene-Cab39	Cab39	protein_coding	12283	calcium binding protein 39	3468	2547	625	2833	9079	8360	6166	7668	2797	1330	4664	7318	4837	6534	6495	6142	4000.18	3971.51	1643.97	2889.56	4383.19	5755.92	4533.31	4445.77	3049.84	3025.76	3981.86	6050.16	4025.08	5239.45	4911.82	5046.9	4184.64	0.358199	0.306858	1.16731	0.243085	0.795672
NC_000067.7	85822231	85836419	+	2024	gene-Itm2c	Itm2c	protein_coding	64294	integral membrane protein 2C	13822	2062	2103	876	17902	5843	7391	6389	9753	2941	5594	2106	8775	5133	7085	3901	15943.1	3215.25	5531.63	893.49	8642.78	4022.95	5433.94	3704.23	10634.6	6690.79	4775.84	1741.14	7302.07	4116.02	5358.01	3205.46	5700.71	-0.092899	0.647154	-0.14355	0.885856	1
NC_000067.7	85842543	85849276	+	1303	gene-Gm32302	Gm32302	lncRNA	102634803		0	0	0	0	5	0	0	2	0	0	0	0	0	0	0	1	0	0	0	0	2.41392	0	0	1.15956	0	0	0	0	0	0	0	0.821703	0.274699	0	0.945504	0	1	NA
NC_000067.7	85843983	85853059	-	529	gene-Gm51745	Gm51745	lncRNA	115487358		0	0	0	0	0	0	0	0	0	0	0	0	0	0	0	0	0	0	0	0	0	0	0	0	0	0	0	0	0	0	0	0	0	NA	NA	NA	NA	NA
NC_000067.7	85856204	85859477	+	1148	gene-4933407L21Rik	4933407L21Rik	lncRNA	71141	RIKEN cDNA 4933407L21 gene	0	0	0	0	4	8	2	3	0	1	23	0	1	5	4	0	0	0	0	0	1.93113	5.50806	1.47042	1.73935	0	2.27501	19.6361	0	0.832144	4.00937	3.02499	0	2.52666	2.49147	1.12168	2.22119	0.026338	0.32281
NC_000067.7	85860927	85924781	-	7109	gene-Gpr55	Gpr55	protein_coding	227326	G protein-coupled receptor 55	0	0	0	0	1	3	0	0	0	0	0	0	3	0	1	0	0	0	0	0	0.482783	2.06552	0	0	0	0	0	0	2.49643	0	0.756247	0	0.362562	0	0.945504	0	1	NA
NC_000067.7	85885037	85901092	+	833	gene-Gm41905	Gm41905	lncRNA	105246647		0	0	0	0	0	0	0	0	0	0	0	0	0	0	1	0	0	0	0	0	0	0	0	0	0	0	0	0	0	0	0.756247	0	0.0472654	0	0.945504	0	1	NA
NC_000067.7	85931348	85935843	-	434	gene-LOC118567763	LOC118567763	lncRNA	118567763		0	0	0	0	0	0	0	0	0	0	0	0	0	0	0	0	0	0	0	0	0	0	0	0	0	0	0	0	0	0	0	0	0	NA	NA	NA	NA	NA
NC_000067.7	85945728	85957683	+	2916	gene-Spata3	Spata3	protein_coding	70060	spermatogenesis associated 3	0	5	0	0	0	0	0	0	0	0	0	0	4	0	0	0	0	7.79644	0	0	0	0	0	0	0	0	0	0	3.32858	0	0	0	0.695314	-0.870689	0.949122	-0.917362	0.358953	NA
NC_000067.7	85973585	85983178	+	3331	gene-2810459M11Rik	2810459M11Rik	protein_coding	72792	RIKEN cDNA 2810459M11 gene	0	0	0	0	9	14	0	1	0	0	0	0	4	13	4	0	0	0	0	0	4.34505	9.63911	0	0.579782	0	0	0	0	3.32858	10.4244	3.02499	0	1.95887	0	1.1386	0	1	1
NC_000067.7	85992341	86067017	+	3256	gene-Psmd1	Psmd1	protein_coding	70247	proteasome %28prosome%2C macropain%29 26S subunit%2C non-ATPase%2C 1	5024	3514	2769	2949	14374	9493	8035	10573	5649	2189	5524	6126	7664	8351	7649	7012	5794.96	5479.34	7283.45	3007.88	6939.52	6536	5907.42	6130.03	6159.65	4979.99	4716.08	5064.67	6377.55	6696.45	5784.53	5761.78	5788.71	-0.0426092	0.232751	-0.183067	0.854745	1
NC_000067.7	86015023	86015144	+	122	gene-Gm22786	Gm22786	snoRNA	115485822		2	0	0	0	6	0	0	0	0	0	4	0	1	1	0	0	2.30691	0	0	0	2.8967	0	0	0	0	0	3.41497	0	0.832144	0.801874	0	0	0.640788	0.142035	1.05994	0.134002	0.893401	NA
NC_000067.7	86025268	86043960	-	7879	gene-Htr2b	Htr2b	protein_coding	15559	5-hydroxytryptamine %28serotonin%29 receptor 2B	0	2	0	394	22	6	10	24	0	3	0	0	18	11	20	1	0	3.11858	0	401.867	10.6212	4.13105	7.35211	13.9148	0	6.82502	0	0	14.9786	8.82062	15.1249	0.821703	30.4735	-3.48192	1.11674	-3.11793	NA	NA
NC_000067.7	86030339	86038963	+	8013	gene-LOC118567764	LOC118567764	lncRNA	118567764		26	20	0	291	28	4	18	7	36	2	0	0	16	5	9	2	29.9898	31.1858	0	296.81	13.5179	2.75403	13.2338	4.05847	39.2543	4.55001	0	0	13.3143	4.00937	6.80622	1.64341	28.8205	-2.24393	1.04556	-2.14614	0.0318614	0.35439
NC_000067.7	86082436	86206006	+	31018	gene-Armc9	Armc9	protein_coding	78795	armadillo repeat containing 9	365	417	93	2038	1165	857	860	1316	123	187	571	763	668	823	766	933	421.011	650.223	244.623	2078.69	562.442	590.051	632.281	762.993	134.119	425.426	487.488	630.811	555.872	659.943	579.285	766.649	636.369	-0.955198	0.549863	-1.73716	0.0823594	0.537929
NC_000067.7	86173939	86184507	-	2382	gene-Gm46098	Gm46098	lncRNA	108167633		0	2	0	0	0	3	0	1	0	0	0	0	0	1	0	0	0	3.11858	0	0	0	2.06552	0	0.579782	0	0	0	0	0	0.801874	0	0	0.41036	-0.396394	0.946667	-0.418725	0.675417	NA
NC_000067.7	86209194	86229492	-	3488	gene-Gm16341	Gm16341	lncRNA	102634967		0	0	0	0	0	0	0	0	0	0	0	0	0	0	0	0	0	0	0	0	0	0	0	0	0	0	0	0	0	0	0	0	0	NA	NA	NA	NA	NA
NC_000067.7	86230785	86231782	-	653	gene-Gm28626	Gm28626	lncRNA	102635143	predicted gene 28626	2	6	0	0	9	13	6	29	0	3	2	44	4	10	8	20	2.30691	9.35573	0	0	4.34505	8.9506	4.41126	16.8137	0	6.82502	1.70749	36.377	3.32858	8.01874	6.04998	16.4341	7.80776	1.45407	0.973494	1.49366	0.135264	0.65116
NC_000067.7	86230943	86235027	+	2595	gene-B3gnt7	B3gnt7	protein_coding	227327	UDP-GlcNAc:betaGal beta-1%2C3-N-acetylglucosaminyltransferase 7	18	64	0	0	76	182	208	595	38	48	90	656	66	161	204	426	20.7622	99.7944	0	0	36.6915	125.308	152.924	344.97	41.435	109.2	76.8369	542.348	54.9215	129.102	154.274	350.045	139.913	2.01963	0.954518	2.11587	0.0343562	0.363663
NC_000067.7	86250957	86253155	+	515	gene-Gm5258	Gm5258	protein_coding	383538		1	0	0	0	0	0	0	0	0	0	0	0	0	0	0	0	1.15346	0	0	0	0	0	0	0	0	0	0	0	0	0	0	0	0.072091	-0.237458	0.945504	-0.251144	0.801703	NA
NC_000067.7	86272441	86287177	-	8770	gene-Ncl	Ncl	protein_coding	17975	nucleolin	10711	4077	5944	8098	10887	6802	9236	12232	9430	3732	10180	11598	7092	5306	9208	8001	12354.7	6357.22	15634.8	8259.69	5256.06	4683.23	6790.41	7091.89	10282.4	8490.32	8691.11	9588.65	5901.57	4254.74	6963.52	6574.45	7948.42	-0.198039	0.285894	-0.692703	0.488496	0.943315
NC_000067.7	86278892	86279007	-	116	gene-Snora75	Snora75	snoRNA	100303740	small nucleolar RNA%2C H/ACA box 75	6	0	19	0	1	2	2	0	0	0	0	0	1	0	2	0	6.92073	0	49.9767	0	0.482783	1.37702	1.47042	0	0	0	0	0	0.832144	0	1.51249	0	3.91077	-3.2906	1.14224	-2.88084	0.00396623	0.119957
NC_000067.7	86279703	86279849	-	147	gene-Gm24148	Gm24148	miRNA	102465895	predicted gene%2C 24148	0	0	0	0	0	0	3	0	2	0	3	0	0	0	0	0	0	0	0	0	0	0	2.20563	0	2.18079	0	2.56123	0	0	0	0	0	0.434228	0.605601	0.948314	0.638608	0.523078	NA
NC_000067.7	86283982	86284049	-	68	gene-Snord82	Snord82	snoRNA	80828	small nucleolar RNA%2C C/D box 82	0	0	0	0	0	0	0	0	0	0	1	0	0	0	0	0	0	0	0	0	0	0	0	0	0	0	0.853743	0	0	0	0	0	0.053359	0.07771	0.945504	0.082189	0.934496	NA
NC_000067.7	86287306	86296229	+	1799	gene-C130036L24Rik	C130036L24Rik	lncRNA	319336	RIKEN cDNA C130036L24 gene	71	1	0	4	55	18	28	15	9	2	18	52	31	24	23	30	81.8953	1.55929	0	4.07986	26.5531	12.3931	20.5859	8.69673	9.81356	4.55001	15.3674	42.991	25.7965	19.245	17.3937	24.6511	19.7232	-0.223797	0.876113	-0.255443	0.798381	0.996784
NC_000067.7	86313964	86317083	-	1387	gene-Nmur1	Nmur1	protein_coding	14767	neuromedin U receptor 1	0	0	0	0	6	6	0	0	0	0	0	0	1	12	8	7	0	0	0	0	2.8967	4.13105	0	0	0	0	0	0	0.832144	9.62249	6.04998	5.75192	1.83027	0	1.14269	0	1	1
NC_000067.7	86354051	86355771	+	1721	gene-Tex44	Tex44	protein_coding	71863	testis expressed 44	0	0	0	0	0	0	0	0	0	0	0	0	0	0	0	0	0	0	0	0	0	0	0	0	0	0	0	0	0	0	0	0	0	NA	NA	NA	NA	NA
NC_000067.7	86357733	86369247	-	591	gene-Gm32700	Gm32700	lncRNA	102635333		0	9	0	0	0	0	0	0	0	0	0	0	1	0	0	0	0	14.0336	0	0	0	0	0	0	0	0	0	0	0.832144	0	0	0	0.929109	-1.24188	0.951004	-1.30586	0.1916	NA
NC_000067.7	86384374	86392135	-	1172	gene-Gm32758	Gm32758	lncRNA	102635408		0	0	0	0	0	0	0	0	0	0	0	0	0	0	0	0	0	0	0	0	0	0	0	0	0	0	0	0	0	0	0	0	0	NA	NA	NA	NA	NA
NC_000067.7	86392358	86400588	-	1942	gene-Gm41907	Gm41907	lncRNA	105246649		0	0	0	0	1	8	0	0	0	0	0	0	0	0	2	0	0	0	0	0	0.482783	5.50806	0	0	0	0	0	0	0	0	1.51249	0	0.468959	0	0.945504	0	1	NA
NC_000067.7	86401284	86401742	+	459	gene-Rpl30-ps6	Rpl30-ps6	pseudogene	100040414	ribosomal protein L30%2C pseudogene 6	0	0	0	0	0	0	0	0	0	0	0	0	0	0	0	0	0	0	0	0	0	0	0	0	0	0	0	0	0	0	0	0	0	NA	NA	NA	NA	NA
NC_000067.7	86454279	86458434	+	1389	gene-Ptma	Ptma	protein_coding	19231	prothymosin alpha	7568	3338	2030	6236	9210	6342	4535	6719	6403	3293	6189	6209	4400	5122	4882	5207	8729.35	5204.9	5339.62	6360.51	4446.43	4366.52	3334.18	3895.55	6981.81	7491.6	5283.82	5133.29	3661.44	4107.2	3692	4278.61	5144.18	-0.0429787	0.209157	-0.205485	0.837193	1
NC_000067.7	86470734	86510507	-	1554	gene-Pde6d	Pde6d	protein_coding	18582	phosphodiesterase 6D%2C cGMP-specific%2C rod%2C delta	448	609	334	1183	1608	1289	916	1515	536	295	680	955	800	1170	882	1150	516.748	949.606	878.538	1206.62	776.315	887.486	673.453	878.369	584.452	671.127	580.546	789.547	665.716	938.193	667.01	944.958	788.043	-0.430257	0.259965	-1.65506	0.0979122	0.579925
NC_000067.7	86510363	86534550	+	3099	gene-Cops7b	Cops7b	protein_coding	26895	COP9 signalosome subunit 7B	757	530	968	947	1816	1382	1380	1756	432	350	1018	1732	1056	1024	1186	1262	873.166	826.423	2546.18	965.908	876.734	951.518	1014.59	1018.1	471.051	796.252	869.111	1431.93	878.745	821.119	896.909	1036.99	1017.17	-0.527083	0.391713	-1.34559	0.178436	0.720802
NC_000067.7	86554787	86571965	+	783	gene-Gm41908	Gm41908	lncRNA	105246650		0	4	0	0	0	1	0	2	0	0	0	0	0	3	1	4	0	6.23715	0	0	0	0.688508	0	1.15956	0	0	0	0	0	2.40562	0.756247	3.28681	0.908369	-1.23159	1.12866	-1.09119	0.275189	NA
NC_000067.7	86594015	86598295	-	1042	gene-Nppc	Nppc	protein_coding	18159	natriuretic peptide type C	0	2	0	0	23	16	4	3	0	0	0	0	9	10	0	2	0	3.11858	0	0	11.104	11.0161	2.94084	1.73935	0	0	0	0	7.4893	8.01874	0	1.64341	2.9419	-0.992423	1.12365	-0.883211	0.377122	0.897368
NC_000067.7	86629646	86977819	+	6300	gene-Dis3l2	Dis3l2	protein_coding	208718	DIS3 like 3%27-5%27 exoribonuclease 2	246	410	0	14	1458	1324	1067	1165	295	486	530	776	890	1127	999	914	283.75	639.308	0	14.2795	703.898	911.584	784.47	675.446	321.667	1105.65	452.484	641.558	740.609	903.712	755.491	751.037	605.309	1.18408	0.841284	1.40747	0.15929	0.694375
NC_000067.7	86836484	86837430	-	947	gene-Gm6136	Gm6136	pseudogene	620213	predicted pseudogene 6136	521	378	256	708	916	473	516	941	619	376	639	641	483	361	481	546	600.95	589.411	673.37	722.136	442.229	325.664	379.369	545.575	674.955	855.402	545.542	529.947	401.926	289.477	363.755	448.65	524.272	0.0062155	0.228221	0.0272346	0.978273	1
NC_000067.7	86850662	86855827	-	895	gene-Gm41909	Gm41909	lncRNA	105246651		0	0	0	0	1	0	0	0	0	0	0	0	0	0	0	0	0	0	0	0	0.482783	0	0	0	0	0	0	0	0	0	0	0	0.0301739	0	0.945504	0	1	NA
NC_000067.7	86984227	86995259	-	594	gene-Gm28375	Gm28375	lncRNA	102635655		0	0	0	0	0	0	0	0	0	0	0	0	0	0	0	0	0	0	0	0	0	0	0	0	0	0	0	0	0	0	0	0	0	NA	NA	NA	NA	NA
NC_000067.7	86999141	87000488	+	1237	gene-Gm41910	Gm41910	lncRNA	105246652		0	0	9	0	65	5	3	0	0	0	0	0	14	1	6	0	0	0	23.6732	0	31.3809	3.44254	2.20563	0	0	0	0	0	11.65	0.801874	4.53748	0	4.85573	-1.48284	1.13917	-1.30168	0.193025	0.738244
NC_000067.7	87007984	87025733	+	1948	gene-Gm29371	Gm29371	lncRNA	102635830		0	0	0	0	2	0	0	0	0	0	0	0	0	0	0	0	0	0	0	0	0.965566	0	0	0	0	0	0	0	0	0	0	0	0.0603479	0	0.945504	0	1	NA
NC_000067.7	87014412	87023656	-	2234	gene-Alppl2	Alppl2	protein_coding	11650	alkaline phosphatase%2C placental-like 2	0	0	0	0	2	0	0	0	0	0	0	0	0	0	0	0	0	0	0	0	0.965566	0	0	0	0	0	0	0	0	0	0	0	0.0603479	0	0.945504	0	1	NA
NC_000067.7	87025724	87029328	-	2337	gene-Alpi	Alpi	protein_coding	76768	alkaline phosphatase%2C intestinal	0	0	0	0	2	0	0	0	0	0	0	0	3	0	0	0	0	0	0	0	0.965566	0	0	0	0	0	0	0	2.49643	0	0	0	0.216375	0	0.945504	0	1	NA
NC_000067.7	87052676	87056450	+	2550	gene-Akp3	Akp3	protein_coding	11648	alkaline phosphatase 3%2C intestine%2C not Mn requiring	0	0	0	0	0	0	0	0	0	0	0	0	0	0	0	0	0	0	0	0	0	0	0	0	0	0	0	0	0	0	0	0	0	NA	NA	NA	NA	NA
NC_000067.7	87070596	87084807	-	6103	gene-Ecel1	Ecel1	protein_coding	13599	endothelin converting enzyme-like 1	180	22	0	0	1476	256	105	44	378	96	140	0	463	327	74	34	207.622	34.3043	0	0	712.588	176.258	77.1971	25.5104	412.17	218.401	119.524	0	385.283	262.213	55.9623	27.9379	169.686	1.02169	1.08505	0.94161	0.346392	0.877059
NC_000067.7	87070625	87076353	+	435	gene-Gm51638	Gm51638	lncRNA	115487106		6	0	0	0	37	8	1	1	6	6	7	0	6	9	3	2	6.92073	0	0	0	17.863	5.50806	0.735211	0.579782	6.54238	13.65	5.9762	0	4.99287	7.21687	2.26874	1.64341	4.61858	1.20671	1.04214	1.15791	0.246902	0.798484
NC_000067.7	87077567	87103201	+	3080	gene-Gm33292	Gm33292	lncRNA	102636138		16	2	0	0	131	24	9	3	29	8	9	0	40	30	3	3	18.4553	3.11858	0	0	63.2446	16.5242	6.6169	1.73935	31.6215	18.2001	7.68369	0	33.2858	24.0562	2.26874	2.46511	14.33	0.927374	1.04122	0.890657	0.373113	0.894471
NC_000067.7	87111002	87116127	+	2257	gene-Prss56	Prss56	protein_coding	69453	protease%2C serine 56	47	0	0	0	30	10	13	7	0	0	79	0	4	9	21	1	54.2124	0	0	0	14.4835	6.88508	9.55774	4.05847	0	0	67.4457	0	3.32858	7.21687	15.8812	0.821703	11.4932	0.18455	1.13797	0.162174	NA	NA
NC_000067.7	87118319	87127792	+	2965	gene-Chrnd	Chrnd	protein_coding	11447	cholinergic receptor%2C nicotinic%2C delta polypeptide	0	0	0	0	0	0	0	0	0	0	0	0	0	0	0	0	0	0	0	0	0	0	0	0	0	0	0	0	0	0	0	0	0	NA	NA	NA	NA	NA
NC_000067.7	87133533	87139557	+	2110	gene-Chrng	Chrng	protein_coding	11449	cholinergic receptor%2C nicotinic%2C gamma polypeptide	0	0	0	0	1	0	0	0	0	0	0	0	0	1	0	0	0	0	0	0	0.482783	0	0	0	0	0	0	0	0	0.801874	0	0	0.0802911	0	0.945504	0	1	NA
NC_000067.7	87141633	87168210	+	8237	gene-Eif4e2	Eif4e2	protein_coding	26987	eukaryotic translation initiation factor 4E member 2	2080	2294	922	2616	6326	4410	3822	5115	2546	1618	3306	3370	3478	3504	3795	3917	2399.19	3577.01	2425.19	2668.23	3054.09	3036.32	2809.98	2965.58	2776.15	3680.96	2822.48	2786.15	2894.2	2809.77	2869.96	3218.61	2924.62	0.121966	0.158188	0.771019	0.440696	0.928109
NC_000067.7	87167238	87174458	-	7013	gene-LOC118567765	LOC118567765	lncRNA	118567765		31	92	40	0	310	228	178	231	72	48	52	129	145	182	184	179	35.7571	143.455	105.214	0	149.663	156.98	130.868	133.93	78.5085	109.2	44.3947	106.651	120.661	145.941	139.149	147.085	109.216	0.229375	0.717382	0.31974	0.749166	0.993296
NC_000067.7	87178870	87178970	+	101	gene-Gm26187	Gm26187	pseudogene	115487620		0	0	0	0	0	0	0	0	0	0	0	0	0	0	0	0	0	0	0	0	0	0	0	0	0	0	0	0	0	0	0	0	0	NA	NA	NA	NA	NA
NC_000067.7	87192075	87238563	+	1866	gene-Efhd1	Efhd1	protein_coding	98363	EF hand domain containing 1	113	5	0	0	480	26	8	0	0	31	56	0	71	51	18	2	130.34	7.79644	0	0	231.736	17.9012	5.88169	0	0	70.5252	47.8096	0	59.0823	40.8956	13.6124	1.64341	39.2015	-0.120887	1.14042	-0.106002	0.91558	1
NC_000067.7	87221554	87237443	-	780	gene-Gm41911	Gm41911	lncRNA	105246653		5	0	0	0	28	0	0	0	0	2	1	0	9	3	0	0	5.76728	0	0	0	13.5179	0	0	0	0	4.55001	0.853743	0	7.4893	2.40562	0	0	2.16149	-0.0630503	1.09943	-0.0573483	0.954268	1
NC_000067.7	87254653	87378532	+	6161	gene-Gigyf2	Gigyf2	protein_coding	227331	GRB10 interacting GYF protein 2	1364	434	678	1870	2339	1411	1519	1347	514	328	454	495	1395	1149	1201	842	1573.31	676.731	1783.38	1907.34	1129.23	971.484	1116.79	780.966	560.463	746.202	387.6	409.241	1160.84	921.354	908.253	691.874	982.816	-1.46879	0.33365	-4.40219	1.07165e-05	0.00275421
NC_000067.7	87269177	87269283	-	107	gene-Gm22549	Gm22549	snRNA	115487582		0	1	0	0	1	0	0	0	0	0	0	0	0	0	0	0	0	1.55929	0	0	0.482783	0	0	0	0	0	0	0	0	0	0	0	0.127629	-0.237458	0.945504	-0.251144	0.801703	NA
NC_000067.7	87309133	87322451	-	6225	gene-Kcnj13	Kcnj13	protein_coding	100040591	potassium inwardly-rectifying channel%2C subfamily J%2C member 13	9	0	0	0	16	1	4	1	0	0	0	0	2	3	3	0	10.3811	0	0	0	7.72453	0.688508	2.94084	0.579782	0	0	0	0	1.66429	2.40562	2.26874	0	1.79084	-1.87161	1.13804	-1.64459	0.100054	0.584783
NC_000067.7	87397734	87403204	+	612	gene-Snorc	Snorc	protein_coding	73234	secondary ossification center associated regulator of chondrocyte maturation	0	0	0	0	3	1	2	1	0	0	6	0	0	0	0	0	0	0	0	0	1.44835	0.688508	1.47042	0.579782	0	0	5.12246	0	0	0	0	0	0.581845	0.906787	1.08844	0.833105	0.404786	NA
NC_000067.7	87404551	87501661	-	3967	gene-Ngef	Ngef	protein_coding	53972	neuronal guanine nucleotide exchange factor	0	21	0	0	20	75	99	66	0	12	35	0	54	70	62	77	0	32.7451	0	0	9.65566	51.6381	72.7859	38.2656	0	27.3001	29.881	0	44.9358	56.1312	46.8873	63.2711	29.5935	0.474714	1.07505	0.441575	0.658797	0.976594
NC_000067.7	87471342	87472438	-	1097	gene-Gm6153	Gm6153	pseudogene	620454		0	0	0	0	0	0	0	0	0	0	0	0	0	0	0	0	0	0	0	0	0	0	0	0	0	0	0	0	0	0	0	0	0	NA	NA	NA	NA	NA
NC_000067.7	87478783	87496041	+	1341	gene-Gm46099	Gm46099	lncRNA	108167634		0	0	0	0	0	0	0	0	0	0	0	0	0	0	0	0	0	0	0	0	0	0	0	0	0	0	0	0	0	0	0	0	0	NA	NA	NA	NA	NA
NC_000067.7	87501749	87525567	+	2218	gene-Neu2	Neu2	protein_coding	23956	neuraminidase 2	0	0	0	0	0	10	2	1	0	0	0	0	1	3	6	0	0	0	0	0	0	6.88508	1.47042	0.579782	0	0	0	0	0.832144	2.40562	4.53748	0	1.04441	0	1.1289	0	1	NA
NC_000067.7	87548034	87648232	+	5165	gene-Inpp5d	Inpp5d	protein_coding	16331	inositol polyphosphate-5-phosphatase D	0	0	46	0	770	259	332	52	0	0	0	0	524	257	374	8	0	0	120.996	0	371.743	178.323	244.09	30.1487	0	0	0	0	436.044	206.082	282.836	6.57362	117.302	-1.63177	1.12178	-1.45462	0.145774	0.668603
NC_000067.7	87627495	87652630	-	742	gene-Gm33470	Gm33470	lncRNA	102636392		0	0	0	0	5	4	6	2	0	0	0	0	4	3	7	0	0	0	0	0	2.41392	2.75403	4.41126	1.15956	0	0	0	0	3.32858	2.40562	5.29373	0	1.36042	0	1.13352	0	1	NA
NC_000067.7	87656290	87683468	-	3283	gene-Gm33517	Gm33517	lncRNA	102636458	predicted gene%2C 33517	0	0	0	0	0	1	0	2	0	2	0	0	0	0	0	0	0	0	0	0	0	0.688508	0	1.15956	0	4.55001	0	0	0	0	0	0	0.39988	0.235294	0.945504	0.248856	0.803472	NA
NC_000067.7	87683730	87720150	+	3308	gene-Atg16l1	Atg16l1	protein_coding	77040	autophagy related 16-like 1 %28S. cerevisiae%29	480	717	11	2644	2560	2188	1929	2598	775	416	1646	1535	1490	1912	1635	1827	553.659	1118.01	28.9339	2696.79	1235.92	1506.45	1418.22	1506.27	845.057	946.403	1405.26	1269.06	1239.9	1533.18	1236.46	1501.25	1252.55	0.0193653	0.672498	0.0287961	0.977027	1
NC_000067.7	87704660	87704931	+	272	gene-Gm25395	Gm25395	guide_RNA	115485773		13	7	0	0	2	2	2	0	0	0	11	16	1	3	2	4	14.9949	10.915	0	0	0.965566	1.37702	1.47042	0	0	0	9.39118	13.228	0.832144	2.40562	1.51249	3.28681	3.7737	-0.123142	1.0362	-0.11884	0.905402	1
NC_000067.7	87708329	87713598	-	3332	gene-LOC118567766	LOC118567766	lncRNA	118567766		44	22	0	76	102	75	58	88	33	4	40	43	52	67	58	54	50.752	34.3043	0	77.5174	49.2439	51.6381	42.6422	51.0208	35.9831	9.10003	34.1497	35.5503	43.2715	53.7256	43.8623	44.372	41.0708	-0.476251	0.578884	-0.822705	0.410676	0.914431
NC_000067.7	87712293	87712540	+	248	gene-Scarna6	Scarna6	guide_RNA	100217415	small Cajal body-specific RNA 6	6	0	0	0	0	0	0	0	6	0	0	0	0	0	0	0	6.92073	0	0	0	0	0	0	0	6.54238	0	0	0	0	0	0	0	0.841444	-0.0393493	0.954328	-0.0412325	0.967111	NA
NC_000067.7	87731402	87772880	+	3695	gene-Sag	Sag	protein_coding	20215	S-antigen%2C retina and pineal gland %28arrestin%29	8	0	0	0	38	2	11	3	0	11	0	75	25	7	15	7	9.22764	0	0	0	18.3458	1.37702	8.08732	1.73935	0	25.0251	0	62.0063	20.8036	5.61312	11.3437	5.75192	10.5825	2.01544	1.08726	1.85368	0.0637845	0.485055
NC_000067.7	87780942	87872900	+	17540	gene-Dgkd	Dgkd	protein_coding	227333	diacylglycerol kinase%2C delta	854	1221	8	1758	2104	3113	2662	3442	1666	402	1500	1044	2018	3050	2607	2494	985.051	1903.89	21.0428	1793.1	1015.78	2143.32	1957.13	1995.61	1816.6	914.553	1280.62	863.127	1679.27	2445.72	1971.54	2049.33	1552.23	0.0460635	0.679695	0.0677709	0.945968	1
NC_000067.7	87781069	87782021	-	841	gene-Gm19582	Gm19582	lncRNA	100503175	predicted gene%2C 19582	20	19	7	10	32	30	28	27	29	6	12	13	22	20	18	22	23.0691	29.6265	18.4125	10.1997	15.4491	20.6552	20.5859	15.6541	31.6215	13.65	10.2449	10.7478	18.3072	16.0375	13.6124	18.0775	17.8719	-0.274622	0.450212	-0.609985	0.541872	0.95814
NC_000067.7	87872841	87936308	-	8770	gene-Usp40	Usp40	protein_coding	227334	ubiquitin specific peptidase 40	408	178	410	1336	1440	855	996	913	798	118	879	696	914	638	924	555	470.61	277.553	1078.44	1362.67	695.208	588.674	732.27	529.341	870.136	268.451	750.441	575.418	760.58	511.596	698.772	456.045	664.138	-0.354217	0.460401	-0.769367	0.441675	0.928635
NC_000067.7	87950003	87951881	+	1879	gene-Gm5832	Gm5832	pseudogene	545344	predicted gene 5832	0	0	0	0	6	1	1	3	0	0	0	0	0	1	0	0	0	0	0	0	2.8967	0.688508	0.735211	1.73935	0	0	0	0	0	0.801874	0	0	0.428852	0	1.09439	0	1	NA
NC_000067.7	87952876	87953785	+	910	gene-Gm15375	Gm15375	pseudogene	677561	predicted gene 15375	0	0	0	0	0	0	0	1	0	0	0	0	0	0	0	0	0	0	0	0	0	0	0	0.579782	0	0	0	0	0	0	0	0	0.0362364	0	0.945504	0	1	NA
NC_000067.7	87983133	88147724	+	3242	gene-Ugt1a10	Ugt1a10	protein_coding	394430	UDP glycosyltransferase 1 family%2C polypeptide A10	54	3	4	0	130	25	50	20	108	7	37	0	48	24	51	9	62.2866	4.67786	10.5214	0	62.7618	17.2127	36.7605	11.5956	117.763	15.925	31.5885	0	39.9429	19.245	38.5686	7.39533	29.7653	0.82199	0.980548	0.838297	0.401864	0.910371
NC_000067.7	87983133	87984062	+	930	gene-Gm38421	Gm38421	pseudogene	100418104	predicted gene%2C 38421	0	0	0	0	0	0	0	0	0	0	0	0	0	0	1	0	0	0	0	0	0	0	0	0	0	0	0	0	0	0	0.756247	0	0.0472654	0	0.945504	0	1	NA
NC_000067.7	87998501	88147724	+	3216	gene-Ugt1a9	Ugt1a9	protein_coding	394434	UDP glucuronosyltransferase 1 family%2C polypeptide A9	54	3	4	0	130	25	50	20	108	7	37	0	48	24	51	9	62.2866	4.67786	10.5214	0	62.7618	17.2127	36.7605	11.5956	117.763	15.925	31.5885	0	39.9429	19.245	38.5686	7.39533	29.7653	0.82199	0.980548	0.838297	0.401864	0.910371
NC_000067.7	88015550	88146720	+	2206	gene-Ugt1a8	Ugt1a8	protein_coding	613123	UDP glucuronosyltransferase 1 family%2C polypeptide A8	54	3	4	0	129	25	50	21	108	7	37	0	47	24	50	9	62.2866	4.67786	10.5214	0	62.279	17.2127	36.7605	12.1754	117.763	15.925	31.5885	0	39.1108	19.245	37.8123	7.39533	29.6721	0.823151	0.979299	0.840551	0.400599	0.910371
NC_000067.7	88022723	88147724	+	3294	gene-Ugt1a7c	Ugt1a7c	protein_coding	394432	UDP glucuronosyltransferase 1 family%2C polypeptide A7C	170	21	4	0	412	131	236	118	572	32	185	0	206	72	257	49	196.087	32.7451	10.5214	0	198.907	90.1945	173.51	68.4142	623.706	72.8002	157.943	0	171.422	57.7349	194.355	40.2634	130.538	1.32749	1.0177	1.3044	0.192099	0.73785
NC_000067.7	88030979	88146720	+	2293	gene-Ugt1a6b	Ugt1a6b	protein_coding	394435	UDP glucuronosyltransferase 1 family%2C polypeptide A6B	85	4	4	0	209	30	58	23	118	8	42	0	68	40	65	11	98.0437	6.23715	10.5214	0	100.902	20.6552	42.6422	13.335	128.667	18.2001	35.8572	0	56.5858	32.075	49.156	9.03873	38.8697	0.491456	1.00101	0.490962	0.623453	0.969036
NC_000067.7	88054440	88055332	+	893	gene-Gm15372	Gm15372	pseudogene	100418105	predicted gene 15372	0	0	0	0	1	0	0	0	0	0	0	0	0	0	0	0	0	0	0	0	0.482783	0	0	0	0	0	0	0	0	0	0	0	0.0301739	0	0.945504	0	1	NA
NC_000067.7	88062531	88147724	+	3302	gene-Ugt1a6a	Ugt1a6a	protein_coding	94284	UDP glucuronosyltransferase 1 family%2C polypeptide A6A	217	4	4	0	425	53	83	25	155	18	67	0	120	92	116	20	250.3	6.23715	10.5214	0	205.183	36.4909	61.0225	14.4945	169.011	40.9501	57.2008	0	99.8573	73.7724	87.7246	16.4341	70.575	-0.0020154	1.03986	-0.00193814	0.998454	1
NC_000067.7	88093734	88147724	+	3208	gene-Ugt1a5	Ugt1a5	protein_coding	394433	UDP glucuronosyltransferase 1 family%2C polypeptide A5	54	3	4	0	130	25	50	20	108	7	37	0	48	24	50	9	62.2866	4.67786	10.5214	0	62.7618	17.2127	36.7605	11.5956	117.763	15.925	31.5885	0	39.9429	19.245	37.8123	7.39533	29.718	0.822222	0.980374	0.838683	0.401647	0.910371
NC_000067.7	88128333	88147724	+	3206	gene-Ugt1a2	Ugt1a2	protein_coding	22236	UDP glucuronosyltransferase 1 family%2C polypeptide A2	54	3	4	0	130	25	50	21	108	7	37	0	48	24	50	9	62.2866	4.67786	10.5214	0	62.7618	17.2127	36.7605	12.1754	117.763	15.925	31.5885	0	39.9429	19.245	37.8123	7.39533	29.7543	0.822714	0.979659	0.839796	0.401023	0.910371
NC_000067.7	88132454	88133470	-	1017	gene-Dnajb3	Dnajb3	protein_coding	15504	DnaJ heat shock protein family %28Hsp40%29 member B3	10	56	0	155	120	74	101	129	89	58	142	102	67	90	70	95	11.5346	87.3201	0	158.095	57.934	50.9496	74.2563	74.7918	97.0452	131.95	121.232	84.3285	55.7537	72.1687	52.9373	78.0618	75.5224	0.665531	0.703249	0.946366	0.343962	0.874286
NC_000067.7	88139681	88147724	+	3229	gene-Ugt1a1	Ugt1a1	protein_coding	394436	UDP glucuronosyltransferase 1 family%2C polypeptide A1	54	3	4	0	130	27	50	24	108	7	37	0	48	24	50	9	62.2866	4.67786	10.5214	0	62.7618	18.5897	36.7605	13.9148	117.763	15.925	31.5885	0	39.9429	19.245	37.8123	7.39533	29.949	0.824371	0.977086	0.843703	0.398835	0.910371
NC_000067.7	88154713	88190011	+	8603	gene-Mroh2a	Mroh2a	protein_coding	100040766	maestro heat-like repeat family member 2A	0	0	14	0	17	12	8	2	0	0	0	0	11	7	6	6	0	0	36.8249	0	8.20731	8.26209	5.88169	1.15956	0	0	0	0	9.15359	5.61312	4.53748	4.93022	5.28563	-2.8243	1.1099	-2.54464	0.0109389	0.208128
NC_000067.7	88186578	88205366	-	8504	gene-Hjurp	Hjurp	protein_coding	381280	Holliday junction recognition protein	933	462	154	0	3213	1647	1436	1159	430	328	874	950	1560	1658	1222	932	1076.17	720.391	405.074	0	1551.18	1133.97	1055.76	671.967	468.87	746.202	746.172	785.413	1298.15	1329.51	924.134	765.827	854.925	0.269056	0.818389	0.328763	0.742335	0.992364
NC_000067.7	88234457	88316575	+	4037	gene-Trpm8	Trpm8	protein_coding	171382	transient receptor potential cation channel%2C subfamily M%2C member 8	0	90	0	0	79	139	82	9	4	2	50	14	213	113	109	18	0	140.336	0	0	38.1399	95.7026	60.2873	5.21804	4.36158	4.55001	42.6872	11.5745	177.247	90.6118	82.4309	14.7907	47.9961	-0.73717	1.06141	-0.694522	0.487355	0.94279
NC_000067.7	88334688	88356022	+	980	gene-Spp2	Spp2	protein_coding	75396	secreted phosphoprotein 2	0	0	0	0	1	13	6	0	0	21	0	0	0	1	2	1	0	0	0	0	0.482783	8.9506	4.41126	0	0	47.7751	0	0	0	0.801874	1.51249	0.821703	4.04724	2.35238	1.13722	2.06852	0.0385907	0.385541
NC_000067.7	88371691	88390341	-	607	gene-Gm29538	Gm29538	lncRNA	102636980	predicted gene 29538	0	0	0	0	1	0	0	0	0	0	0	0	0	0	0	0	0	0	0	0	0.482783	0	0	0	0	0	0	0	0	0	0	0	0.0301739	0	0.945504	0	1	NA
NC_000067.7	88387897	88425016	+	3563	gene-Gm28888	Gm28888	lncRNA	102636823		0	0	0	0	0	0	0	0	0	0	0	0	0	1	3	0	0	0	0	0	0	0	0	0	0	0	0	0	0	0.801874	2.26874	0	0.191913	0	0.945504	0	1	NA
NC_000067.7	88427593	88437788	-	1957	gene-Glrp1	Glrp1	protein_coding	14659	glutamine repeat protein 1	0	0	0	0	3	0	3	1	0	0	0	0	1	1	19	0	0	0	0	0	1.44835	0	2.20563	0.579782	0	0	0	0	0.832144	0.801874	14.3687	0	1.26478	0	1.12739	0	1	NA
NC_000067.7	88479239	88489888	+	2622	gene-Gm19589	Gm19589	lncRNA	100503197	predicted gene%2C 19589	0	0	0	0	2	0	0	0	0	0	0	0	2	0	0	1	0	0	0	0	0.965566	0	0	0	0	0	0	0	1.66429	0	0	0.821703	0.215722	0	0.945504	0	1	NA
NC_000067.7	88494428	88497696	-	1242	gene-Gm41912	Gm41912	lncRNA	105246654		0	0	0	0	0	5	0	0	0	11	0	0	0	0	0	0	0	0	0	0	0	3.44254	0	0	0	25.0251	0	0	0	0	0	0	1.77923	1.24406	0.959041	1.29719	0.194566	0.740364
NC_000067.7	88625947	88629913	-	3967	gene-Arl4c	Arl4c	protein_coding	320982	ADP-ribosylation factor-like 4C	201	96	128	151	423	619	450	344	213	55	243	277	519	514	390	258	231.845	149.692	336.685	154.015	204.217	426.186	330.845	199.445	232.254	125.125	207.46	229.01	431.883	412.163	294.936	211.999	261.11	-0.118395	0.374561	-0.31609	0.751934	0.993296
NC_000067.7	88682612	88683455	+	476	gene-Platr5	Platr5	lncRNA	78650	pluripotency associated transcript 5	0	0	0	0	0	0	0	0	0	0	0	0	0	0	0	0	0	0	0	0	0	0	0	0	0	0	0	0	0	0	0	0	0	NA	NA	NA	NA	NA
NC_000067.7	88859966	88861298	+	1333	gene-Gm4753	Gm4753	pseudogene	208347		0	0	0	0	0	0	0	0	0	0	0	0	0	0	0	0	0	0	0	0	0	0	0	0	0	0	0	0	0	0	0	0	0	NA	NA	NA	NA	NA
NC_000067.7	88907467	88943900	-	7252	gene-Gm34194	Gm34194	lncRNA	102637364		0	0	0	0	0	0	0	2	0	0	0	0	0	5	0	1	0	0	0	0	0	0	0	1.15956	0	0	0	0	0	4.00937	0	0.821703	0.374415	0	0.945504	0	1	NA
NC_000067.7	88943835	88949932	+	603	gene-1700067G17Rik	1700067G17Rik	lncRNA	73475	RIKEN cDNA 1700067G17 gene	0	0	0	0	0	0	0	0	0	0	0	0	0	0	0	0	0	0	0	0	0	0	0	0	0	0	0	0	0	0	0	0	0	NA	NA	NA	NA	NA
NC_000067.7	88998061	89082809	+	5455	gene-Sh3bp4	Sh3bp4	protein_coding	98402	SH3-domain binding protein 4	329	148	0	0	1087	651	865	648	556	196	966	0	984	628	772	358	379.487	230.775	0	0	524.785	448.219	635.957	375.699	606.26	445.901	824.716	0	818.83	503.577	583.823	294.17	417.012	1.07363	1.05935	1.01348	0.31083	0.849359
NC_000067.7	89029977	89031775	-	1562	gene-Gm34331	Gm34331	lncRNA	102637553		0	0	0	0	0	0	3	1	0	0	5	0	0	0	1	0	0	0	0	0	0	0	2.20563	0.579782	0	0	4.26872	0	0	0	0.756247	0	0.488149	0.541336	0.954742	0.566998	0.570716	NA
NC_000067.7	89183865	89184722	-	858	gene-Gm5259	Gm5259	pseudogene	383542	predicted gene 5259	1	0	0	0	0	0	0	0	0	0	0	0	0	0	0	0	1.15346	0	0	0	0	0	0	0	0	0	0	0	0	0	0	0	0.072091	-0.237458	0.945504	-0.251144	0.801703	NA
NC_000067.7	89288064	89333855	-	591	gene-C030007H22Rik	C030007H22Rik	lncRNA	77331	RIKEN cDNA C030007H22 gene	0	0	0	0	0	0	0	0	0	0	0	0	0	0	0	0	0	0	0	0	0	0	0	0	0	0	0	0	0	0	0	0	0	NA	NA	NA	NA	NA
NC_000067.7	89315418	89322029	+	1375	gene-Gm41913	Gm41913	lncRNA	105246655		0	0	0	0	0	0	0	0	0	0	0	0	0	0	0	0	0	0	0	0	0	0	0	0	0	0	0	0	0	0	0	0	0	NA	NA	NA	NA	NA
NC_000067.7	89382533	89823004	+	9581	gene-Agap1	Agap1	protein_coding	347722	ArfGAP with GTPase domain%2C ankyrin repeat and PH domain 1	2421	1249	691	1072	2996	3188	3800	3078	2556	828	2768	2416	2693	3160	3301	2262	2792.52	1947.55	1817.57	1093.4	1446.42	2194.96	2793.8	1784.57	2787.05	1883.71	2363.16	1997.43	2240.96	2533.92	2496.37	1858.69	2127.01	0.235495	0.296461	0.794354	0.42699	0.92029
NC_000067.7	89482230	89508649	-	9150	gene-Gm41914	Gm41914	lncRNA	105246657		47	9	10	47	36	39	33	7	16	7	12	11	16	32	23	10	54.2124	14.0336	26.3035	47.9384	17.3802	26.8518	24.262	4.05847	17.4463	15.925	10.2449	9.09425	13.3143	25.66	17.3937	8.21703	20.771	-1.38002	0.577853	-2.38818	0.0169321	0.26153
NC_000067.7	89604229	89611614	-	3611	gene-4933400F21Rik	4933400F21Rik	lncRNA	74403	RIKEN cDNA 4933400F21 gene	7	0	208	0	6	4	2	5	0	0	57	0	7	0	3	2	8.07419	0	547.113	0	2.8967	2.75403	1.47042	2.89891	0	0	48.6634	0	5.82501	0	2.26874	1.64341	38.9755	-2.22242	1.14177	-1.94646	NA	NA
NC_000067.7	89855684	89858898	-	2126	gene-Gbx2	Gbx2	protein_coding	14472	gastrulation brain homeobox 2	0	0	0	0	14	14	3	14	0	0	0	0	0	22	3	3	0	0	0	0	6.75896	9.63911	2.20563	8.11694	0	0	0	0	0	17.6412	2.26874	2.46511	3.06848	0	1.13755	0	1	1
NC_000067.7	89857930	89862331	+	1524	gene-LOC102637806	LOC102637806	protein_coding	102637806		0	0	0	0	2	2	0	0	0	0	0	0	0	2	0	0	0	0	0	0	0.965566	1.37702	0	0	0	0	0	0	0	1.60375	0	0	0.246646	0	0.945504	0	1	NA
NC_000067.7	89880313	89942388	-	2636	gene-Asb18	Asb18	protein_coding	208372	ankyrin repeat and SOCS box-containing 18	0	0	0	0	5	10	1	7	0	0	0	0	3	7	11	4	0	0	0	0	2.41392	6.88508	0.735211	4.05847	0	0	0	0	2.49643	5.61312	8.31872	3.28681	2.11298	0	1.10703	0	1	1
NC_000067.7	89890242	89894241	-	2052	gene-Gm41915	Gm41915	lncRNA	105246658		0	0	0	0	0	0	2	0	0	0	0	0	2	1	2	0	0	0	0	0	0	0	1.47042	0	0	0	0	0	1.66429	0.801874	1.51249	0	0.340567	0	0.945504	0	1	NA
NC_000067.7	89932383	89935083	+	1574	gene-Gm34616	Gm34616	lncRNA	102637925		0	0	0	0	0	0	0	0	0	0	0	0	0	0	0	0	0	0	0	0	0	0	0	0	0	0	0	0	0	0	0	0	0	NA	NA	NA	NA	NA
NC_000067.7	89969854	90081158	-	3272	gene-Iqca	Iqca	protein_coding	74918	IQ motif containing with AAA domain	0	0	0	0	3	0	0	0	0	0	0	0	0	0	0	0	0	0	0	0	1.44835	0	0	0	0	0	0	0	0	0	0	0	0.0905218	0	0.945504	0	1	NA
NC_000067.7	90081214	90087177	+	1388	gene-4930434B07Rik	4930434B07Rik	lncRNA	73973		0	0	0	0	0	0	0	0	0	0	0	0	1	0	0	0	0	0	0	0	0	0	0	0	0	0	0	0	0.832144	0	0	0	0.052009	0	0.945504	0	1	NA
NC_000067.7	90131702	90143446	+	2332	gene-Ackr3	Ackr3	protein_coding	12778	atypical chemokine receptor 3	87	16	0	0	312	78	71	62	0	0	0	0	133	85	60	11	100.351	24.9486	0	0	150.628	53.7036	52.2	35.9465	0	0	0	0	110.675	68.1593	45.3748	9.03873	40.6891	-3.59933	1.04239	-3.45295	0.000554489	0.0370608
NC_000067.7	90176098	90218492	+	4989	gene-2700003A03Rik	2700003A03Rik	lncRNA	102638195		0	6	0	0	2	1	1	0	0	0	0	0	1	0	0	0	0	9.35573	0	0	0.965566	0.688508	0.735211	0	0	0	0	0	0.832144	0	0	0	0.786072	-1.37745	1.08349	-1.27131	0.20362	NA
NC_000067.7	90265375	90379504	+	1821	gene-Gm34992	Gm34992	lncRNA	102638421		0	0	0	0	0	0	0	0	0	0	0	0	0	0	0	0	0	0	0	0	0	0	0	0	0	0	0	0	0	0	0	0	0	NA	NA	NA	NA	NA
NC_000067.7	90381252	90431678	-	1071	gene-Gm28722	Gm28722	lncRNA	105246660		0	0	0	0	0	0	0	0	0	0	0	0	0	0	0	0	0	0	0	0	0	0	0	0	0	0	0	0	0	0	0	0	0	NA	NA	NA	NA	NA
NC_000067.7	90434448	90452633	+	4141	gene-Gm35048	Gm35048	lncRNA	102638497		0	0	0	0	0	3	0	3	0	0	0	0	1	0	0	0	0	0	0	0	0	2.06552	0	1.73935	0	0	0	0	0.832144	0	0	0	0.289813	0	0.945504	0	1	NA
NC_000067.7	90466717	90475593	-	538	gene-Gm35141	Gm35141	lncRNA	108167648		0	0	0	0	0	0	0	0	0	0	0	0	0	0	0	0	0	0	0	0	0	0	0	0	0	0	0	0	0	0	0	0	0	NA	NA	NA	NA	NA
NC_000067.7	90475775	90510509	-	746	gene-Gm41917	Gm41917	lncRNA	105246662		0	0	0	0	0	0	0	0	0	0	0	0	0	0	0	0	0	0	0	0	0	0	0	0	0	0	0	0	0	0	0	0	0	NA	NA	NA	NA	NA
NC_000067.7	90510585	90511014	+	353	gene-Gm35192	Gm35192	lncRNA	102638691		0	0	0	0	0	0	0	0	0	0	0	0	0	0	0	0	0	0	0	0	0	0	0	0	0	0	0	0	0	0	0	0	0	NA	NA	NA	NA	NA
NC_000067.7	90531147	90541063	+	1843	gene-Cops8	Cops8	protein_coding	108679	COP9 signalosome subunit 8	2137	1181	371	2648	4693	3107	2814	4113	1861	1008	3245	2425	2536	2652	2874	3035	2464.93	1841.52	975.861	2700.87	2265.7	2139.19	2068.88	2384.64	2029.23	2293.21	2770.4	2004.87	2110.32	2126.57	2173.45	2493.87	2177.72	0.183855	0.269519	0.68216	0.495137	0.945503
NC_000067.7	90576800	90581668	+	2765	gene-Gm35242	Gm35242	lncRNA	102638753		0	0	0	0	0	0	3	0	0	0	0	0	0	1	0	0	0	0	0	0	0	0	2.20563	0	0	0	0	0	0	0.801874	0	0	0.187969	0	0.945504	0	1	NA
NC_000067.7	90588683	90607377	+	1437	gene-Gm9991	Gm9991	lncRNA	433332		0	0	0	0	0	0	0	0	0	0	0	0	0	0	0	0	0	0	0	0	0	0	0	0	0	0	0	0	0	0	0	0	0	NA	NA	NA	NA	NA
NC_000067.7	90614567	90631612	-	586	gene-Gm35332	Gm35332	lncRNA	102638873		0	0	0	0	0	0	0	0	0	0	0	0	0	0	0	0	0	0	0	0	0	0	0	0	0	0	0	0	0	0	0	0	0	NA	NA	NA	NA	NA
NC_000067.7	90686484	90691736	-	3363	gene-Gm41918	Gm41918	lncRNA	105246663		0	0	0	0	1	0	0	0	0	0	0	0	0	0	0	0	0	0	0	0	0.482783	0	0	0	0	0	0	0	0	0	0	0	0.0301739	0	0.945504	0	1	NA
NC_000067.7	90694582	90771710	-	10858	gene-Col6a3	Col6a3	protein_coding	12835	collagen%2C type VI%2C alpha 3	4657	686	597	0	1540	2622	267	633	1858	715	1415	0	1585	2915	921	120	5371.64	1069.67	1570.32	0	743.486	1805.27	196.301	367.002	2025.96	1626.63	1208.05	0	1318.95	2337.46	696.503	98.6044	1277.24	-0.499781	1.07076	-0.466754	0.640676	0.972298
NC_000067.7	90815589	90836959	-	1431	gene-Gm35381	Gm35381	lncRNA	102638944		0	0	0	0	0	1	0	0	0	0	0	0	0	6	0	0	0	0	0	0	0	0.688508	0	0	0	0	0	0	0	4.81125	0	0	0.343735	0	0.945504	0	1	NA
NC_000067.7	90842750	90878864	+	4556	gene-Mlph	Mlph	protein_coding	171531	melanophilin	13	0	0	0	21	8	26	5	15	0	0	0	15	7	28	2	14.9949	0	0	0	10.1384	5.50806	19.1155	2.89891	16.3559	0	0	0	12.4822	5.61312	21.1749	1.64341	6.87033	0.0527105	1.10708	0.0476121	0.962025	1
NC_000067.7	90879431	90881881	+	616	gene-Prlh	Prlh	protein_coding	623503	prolactin releasing hormone	0	0	0	0	3	0	0	0	0	0	0	0	0	0	0	0	0	0	0	0	1.44835	0	0	0	0	0	0	0	0	0	0	0	0.0905218	0	0.945504	0	1	NA
NC_000067.7	90885855	90897395	-	2003	gene-Rab17	Rab17	protein_coding	19329	RAB17%2C member RAS oncogene family	0	0	0	0	7	3	1	0	0	0	0	0	0	3	0	2	0	0	0	0	3.37948	2.06552	0.735211	0	0	0	0	0	0	2.40562	0	1.64341	0.639328	0	1.08342	0	1	NA
NC_000067.7	90924652	91056666	+	12092	gene-Lrrfip1	Lrrfip1	protein_coding	16978	leucine rich repeat %28in FLII%29 interacting protein 1	3829	759	1288	2561	6031	1788	4230	3357	3567	882	2968	2113	3600	1416	4223	1665	4416.58	1183.5	3387.9	2612.13	2911.67	1231.05	3109.94	1946.33	3889.44	2006.56	2533.91	1746.92	2995.72	1135.45	3193.63	1368.14	2479.3	-0.180484	0.468775	-0.385012	0.700229	0.984689
NC_000067.7	91072695	91098521	+	4025	gene-Rbm44	Rbm44	protein_coding	329207	RNA binding motif protein 44	0	1	1	0	2	0	0	6	2	0	0	0	8	5	2	4	0	1.55929	2.63035	0	0.965566	0	0	3.47869	2.18079	0	0	0	6.65716	4.00937	1.51249	3.28681	1.64253	-0.29272	1.11003	-0.263704	0.792008	NA
NC_000067.7	91075173	91075467	+	295	gene-Gm35443	Gm35443	pseudogene	102639030		0	0	0	0	0	0	0	0	0	0	0	0	0	0	0	0	0	0	0	0	0	0	0	0	0	0	0	0	0	0	0	0	0	NA	NA	NA	NA	NA
NC_000067.7	91099010	91099885	-	876	gene-Gm7776	Gm7776	pseudogene	665766	predicted gene 7776	6	5	2	4	22	5	2	4	4	4	1	7	5	2	3	7	6.92073	7.79644	5.26071	4.07986	10.6212	3.44254	1.47042	2.31913	4.36158	9.10003	0.853743	5.78725	4.16072	1.60375	2.26874	5.75192	4.73742	-0.319745	0.745872	-0.428686	0.668152	0.978722
NC_000067.7	91107544	91152918	+	5991	gene-Ramp1	Ramp1	protein_coding	51801	receptor %28calcitonin%29 activity modifying protein 1	38	7	0	161	27	23	24	14	0	5	17	25	14	8	26	20	43.8313	10.915	0	164.215	13.0351	15.8357	17.6451	8.11694	0	11.375	14.5136	20.6688	11.65	6.41499	19.6624	16.4341	23.3945	-1.85373	0.881514	-2.10289	0.0354757	0.368961
NC_000067.7	91177412	91214243	+	2461	gene-Ube2f	Ube2f	protein_coding	67921	ubiquitin-conjugating enzyme E2F %28putative%29	815	391	781	1123	1739	799	890	1320	1153	344	1202	1003	1065	666	1044	864	940.066	609.682	2054.31	1145.42	839.56	550.118	654.338	765.312	1257.23	782.602	1026.2	829.231	886.234	534.048	789.522	709.951	898.364	-0.27669	0.340883	-0.811686	0.416972	0.916561
NC_000067.7	91218053	91225305	+	7253	gene-Gm7785	Gm7785	pseudogene	102639127		134	59	28	102	148	116	74	146	56	28	77	210	82	72	86	125	154.563	91.998	73.6499	104.037	71.4519	79.8669	54.4056	84.6481	61.0622	63.7002	65.7382	173.618	68.2358	57.7349	65.0372	102.713	85.7787	-0.211491	0.389302	-0.543257	0.586953	0.96271
NC_000067.7	91226017	91248802	+	2739	gene-Scly	Scly	protein_coding	50880	selenocysteine lyase	128	118	203	83	155	110	198	174	187	39	134	247	149	113	188	158	147.642	183.996	533.962	84.6572	74.8314	75.7358	145.572	100.882	203.904	88.7252	114.402	204.207	123.99	90.6118	142.174	129.829	152.82	-0.591101	0.490543	-1.20499	0.228206	0.777286
NC_000067.7	91249797	91276025	+	5442	gene-Espnl	Espnl	protein_coding	227357	espin-like	0	0	0	0	7	1	1	19	0	0	0	0	2	0	4	3	0	0	0	0	3.37948	0.688508	0.735211	11.0159	0	0	0	0	1.66429	0	3.02499	2.46511	1.43584	0	1.14363	0	1	NA
NC_000067.7	91278795	91290126	+	3020	gene-Klhl30	Klhl30	protein_coding	70788	kelch-like 30	0	0	0	0	170	36	50	18	0	16	18	0	102	22	46	2	0	0	0	0	82.0731	24.7863	36.7605	10.4361	0	36.4001	15.3674	0	84.8787	17.6412	34.7874	1.64341	21.5484	2.6535	1.07575	2.46665	0.0136383	0.233538
NC_000067.7	91293033	91301939	+	3934	gene-Erfe	Erfe	protein_coding	227358	erythroferrone	4	6	0	0	34	13	26	15	0	1	4	3	14	14	14	13	4.61382	9.35573	0	0	16.4146	8.9506	19.1155	8.69673	0	2.27501	3.41497	2.48025	11.65	11.2262	10.5875	10.6821	7.46644	-0.650079	0.764241	-0.85062	0.39498	0.909255
NC_000067.7	91301568	91326566	-	3389	gene-Ilkap	Ilkap	protein_coding	67444	integrin-linked kinase-associated serine/threonine phosphatase 2C	918	792	1079	693	2524	1612	1285	1716	991	451	1226	633	1321	1248	1379	1298	1058.87	1234.96	2838.15	706.836	1218.54	1109.87	944.746	994.905	1080.58	1026.03	1046.69	523.333	1099.26	1000.74	1042.86	1066.57	1124.56	-0.647025	0.375704	-1.72217	0.0850394	0.545635
NC_000067.7	91332601	91333751	-	547	gene-1700020N18Rik	1700020N18Rik	lncRNA	67086	RIKEN cDNA 1700020N18 gene	0	0	0	0	0	0	0	0	0	0	0	0	0	0	0	0	0	0	0	0	0	0	0	0	0	0	0	0	0	0	0	0	0	NA	NA	NA	NA	NA
NC_000067.7	91339204	91342901	-	2771	gene-Hes6	Hes6	protein_coding	55927	hairy and enhancer of split 6	622	1165	621	1768	1906	1721	1152	2175	430	550	1258	2016	874	1399	1163	1849	717.449	1816.57	1633.45	1803.3	920.185	1184.92	846.963	1261.03	468.87	1251.25	1074.01	1666.73	727.294	1121.82	879.515	1519.33	1180.79	-0.407126	0.399902	-1.01807	0.308647	0.847807
NC_000067.7	91343699	91387072	-	6106	gene-Per2	Per2	protein_coding	18627	period circadian clock 2	228	110	64	228	120	338	296	558	227	24	379	779	174	294	474	349	262.988	171.522	168.343	232.552	57.934	232.716	217.622	323.518	247.52	54.6002	323.569	644.039	144.793	235.751	358.461	286.774	247.669	0.564602	0.579501	0.97429	0.329913	0.86451
NC_000067.7	91370725	91381244	+	9217	gene-Gm35591	Gm35591	lncRNA	102639235		10	10	170	0	10	30	38	72	13	2	9	115	22	26	62	21	11.5346	15.5929	447.16	0	4.82783	20.6552	27.938	41.7443	14.1751	4.55001	7.68369	95.0763	18.3072	20.8487	46.8873	17.2558	49.6398	-1.49437	0.992244	-1.50605	NA	NA
NC_000067.7	91406493	91412497	+	2110	gene-Gm28382	Gm28382	lncRNA	102639373		0	0	0	0	0	0	0	0	0	0	0	0	0	0	0	0	0	0	0	0	0	0	0	0	0	0	0	0	0	0	0	0	0	NA	NA	NA	NA	NA
NC_000067.7	91422311	91457029	+	3940	gene-Traf3ip1	Traf3ip1	protein_coding	74019	TRAF3 interacting protein 1	92	81	0	722	392	295	207	318	0	70	254	116	237	262	252	225	106.118	126.302	0	736.415	189.251	203.11	152.189	184.371	0	159.25	216.851	95.903	197.218	210.091	190.574	184.883	184.533	-0.808303	0.948566	-0.852132	0.394141	0.908949
NC_000067.7	91467725	91487312	+	6820	gene-Asb1	Asb1	protein_coding	65247	ankyrin repeat and SOCS box-containing 1	730	2174	1087	465	3226	5081	3489	4300	619	1025	2045	3149	2174	4472	3255	3714	842.022	3389.89	2859.19	474.284	1557.46	3498.31	2565.15	2493.06	674.955	2331.88	1745.91	2603.44	1809.08	3585.98	2461.58	3051.8	2246.5	-0.0374346	0.550532	-0.0679971	0.945788	1
NC_000067.7	91538933	91552235	+	515	gene-Gm28380	Gm28380	lncRNA	102639494		0	0	0	0	0	0	0	0	0	0	0	0	0	1	0	0	0	0	0	0	0	0	0	0	0	0	0	0	0	0.801874	0	0	0.0501171	0	0.945504	0	1	NA
NC_000067.7	91729183	91775756	+	1335	gene-Twist2	Twist2	protein_coding	13345	twist basic helix-loop-helix transcription factor 2	0	18	0	0	134	51	73	81	158	12	133	0	121	31	104	45	0	28.0672	0	0	64.6929	35.1139	53.6704	46.9623	172.283	27.3001	113.548	0	100.689	24.8581	78.6497	36.9766	48.9257	2.366	1.02959	2.29802	0.0215609	0.293347
NC_000067.7	91743149	91759044	-	502	gene-Gm46117	Gm46117	lncRNA	108167658		6	0	0	0	0	0	0	1	0	0	0	0	0	0	0	0	6.92073	0	0	0	0	0	0	0.579782	0	0	0	0	0	0	0	0	0.468782	-0.939614	0.946891	-0.992315	0.321044	NA
NC_000067.7	91806444	91808157	-	1211	gene-Gm46242	Gm46242	lncRNA	108167833		0	0	0	0	1	0	0	0	0	0	0	0	0	0	3	0	0	0	0	0	0.482783	0	0	0	0	0	0	0	0	0	2.26874	0	0.17197	0	0.945504	0	1	NA
NC_000067.7	91856501	92123424	-	22164	gene-Hdac4	Hdac4	protein_coding	208727	histone deacetylase 4	1394	844	761	1038	4262	2836	2370	3118	1401	716	1624	4072	2284	3091	2242	2296	1607.92	1316.04	2001.7	1058.72	2057.62	1952.61	1742.45	1807.76	1527.64	1628.9	1386.48	3366.53	1900.62	2478.59	1695.51	1886.63	1838.48	0.397043	0.303709	1.30731	0.191107	0.736002
NC_000067.7	91931387	91940384	-	6914	gene-LOC108167659	LOC108167659	lncRNA	108167659		0	0	0	0	34	15	7	8	0	0	28	0	30	10	6	12	0	0	0	0	16.4146	10.3276	5.14647	4.63825	0	0	23.9048	0	24.9643	8.01874	4.53748	9.86044	6.7383	2.37539	1.09453	2.17024	0.0299889	0.345306
NC_000067.7	92268385	92271022	-	1183	gene-LOC118567767	LOC118567767	lncRNA	118567767		0	0	0	0	0	0	0	0	0	0	0	0	0	0	0	1	0	0	0	0	0	0	0	0	0	0	0	0	0	0	0	0.821703	0.0513564	0	0.945504	0	1	NA
NC_000067.7	92276100	92282163	+	5310	gene-LOC118567768	LOC118567768	lncRNA	118567768		0	0	0	0	1	0	0	7	0	0	0	0	0	1	2	2	0	0	0	0	0.482783	0	0	4.05847	0	0	0	0	0	0.801874	1.51249	1.64341	0.531189	0	1.06828	0	1	NA
NC_000067.7	92307279	92321349	+	1310	gene-Gm35992	Gm35992	lncRNA	102639756		0	5	0	0	0	0	0	0	0	0	0	0	0	1	0	0	0	7.79644	0	0	0	0	0	0	0	0	0	0	0	0.801874	0	0	0.537395	-0.887357	0.94646	-0.937554	0.348474	NA
NC_000067.7	92357606	92358340	-	735	gene-Gm7837	Gm7837	pseudogene	108167661		0	0	0	0	0	0	0	0	0	0	0	0	0	0	0	0	0	0	0	0	0	0	0	0	0	0	0	0	0	0	0	0	0	NA	NA	NA	NA	NA
NC_000067.7	92367208	92401547	-	1785	gene-Ndufa10	Ndufa10	protein_coding	67273	NADH:ubiquinone oxidoreductase subunit A10	2854	5651	3633	6168	7336	6426	4233	8689	4198	4813	6752	8950	3671	5007	4299	6367	3291.96	8811.54	9556.07	6291.15	3541.7	4424.35	3112.15	5037.72	4577.48	10949.6	5764.48	7399.42	3054.8	4014.98	3251.11	5231.78	5519.39	0.0367392	0.365876	0.100414	0.920016	1
NC_000067.7	92392205	92392264	-	60	gene-Mir6900	Mir6900	miRNA	102465542	microRNA 6900	0	0	0	0	0	0	1	0	0	0	0	0	0	0	0	0	0	0	0	0	0	0	0.735211	0	0	0	0	0	0	0	0	0	0.0459507	0	0.945504	0	1	NA
NC_000067.7	92407403	92408341	-	939	gene-Olfr1416	Olfr1416	protein_coding	259040	olfactory receptor 1416	0	0	0	0	0	0	0	2	0	0	0	0	0	0	0	0	0	0	0	0	0	0	0	1.15956	0	0	0	0	0	0	0	0	0.0724727	0	0.945504	0	1	NA
NC_000067.7	92418540	92419475	-	936	gene-Olfr1415	Olfr1415	protein_coding	258228	olfactory receptor 1415	0	0	0	0	0	0	0	0	0	0	0	0	0	0	0	0	0	0	0	0	0	0	0	0	0	0	0	0	0	0	0	0	0	NA	NA	NA	NA	NA
NC_000067.7	92438770	92446237	-	1189	gene-Olfr1414	Olfr1414	protein_coding	259041	olfactory receptor 1414	0	0	0	0	0	0	0	0	0	0	0	0	0	0	0	0	0	0	0	0	0	0	0	0	0	0	0	0	0	0	0	0	0	NA	NA	NA	NA	NA
NC_000067.7	92500847	92501928	+	1082	gene-Olfr1413	Olfr1413	protein_coding	259039	olfactory receptor 1413	0	0	0	0	0	0	0	0	0	0	0	0	0	0	0	0	0	0	0	0	0	0	0	0	0	0	0	0	0	0	0	0	0	NA	NA	NA	NA	NA
NC_000067.7	92516054	92517019	+	966	gene-Olfr1412	Olfr1412	protein_coding	258274	olfactory receptor 1412	0	0	0	0	0	0	0	0	0	0	0	0	0	2	0	0	0	0	0	0	0	0	0	0	0	0	0	0	0	1.60375	0	0	0.100234	0	0.945504	0	1	NA
NC_000067.7	92524243	92525214	+	972	gene-Olfr1411	Olfr1411	protein_coding	258483	olfactory receptor 1411	0	0	0	0	0	0	0	0	0	0	0	0	0	0	0	0	0	0	0	0	0	0	0	0	0	0	0	0	0	0	0	0	0	NA	NA	NA	NA	NA
NC_000067.7	92535561	92536529	+	969	gene-Olfr1410	Olfr1410	protein_coding	258484	olfactory receptor 1410	0	0	0	0	0	0	0	0	0	0	0	0	0	0	0	0	0	0	0	0	0	0	0	0	0	0	0	0	0	0	0	0	0	NA	NA	NA	NA	NA
NC_000067.7	92547603	92548723	+	1121	gene-Olfr12	Olfr12	protein_coding	257890	olfactory receptor 12	0	0	0	0	6	5	2	0	0	0	0	0	9	3	0	0	0	0	0	0	2.8967	3.44254	1.47042	0	0	0	0	0	7.4893	2.40562	0	0	1.10654	0	1.09535	0	1	NA
NC_000067.7	92564867	92569707	-	711	gene-Cops9	Cops9	protein_coding	66915	COP9 signalosome subunit 9	6649	14575	5479	4797	4221	1526	939	2356	6430	18622	14116	10503	1606	1298	1053	1692	7669.32	22726.6	14411.7	4892.78	2037.83	1050.66	690.363	1365.97	7011.25	42365.2	12051.4	8683.36	1336.42	1040.83	796.328	1390.32	8095.02	0.465434	0.5727	0.812701	0.41639	0.91646
NC_000067.7	92571940	92576630	-	1358	gene-Otos	Otos	protein_coding	260301	otospiralin	0	0	0	0	8	3	0	1	0	0	0	0	6	0	1	2	0	0	0	0	3.86227	2.06552	0	0.579782	0	0	0	0	4.99287	0	0.756247	1.64341	0.868756	0	1.13215	0	1	NA
NC_000067.7	92641956	92658465	-	1295	gene-Gm29483	Gm29483	lncRNA	102641120	predicted gene 29483	0	9	0	0	1	2	1	25	0	0	25	0	4	7	9	13	0	14.0336	0	0	0.482783	1.37702	0.735211	14.4945	0	0	21.3436	0	3.32858	5.61312	6.80622	10.6821	4.93105	0.358492	1.12991	0.317274	0.751036	0.993296
NC_000067.7	92679866	92688860	+	1125	gene-Gm36102	Gm36102	lncRNA	102639900		39	0	0	0	22	1	0	0	0	0	0	0	5	2	2	3	44.9848	0	0	0	10.6212	0.688508	0	0	0	0	0	0	4.16072	1.60375	1.51249	2.46511	4.12729	-2.32858	1.14024	-2.04218	NA	NA
NC_000067.7	92722787	92761295	-	1379	gene-Gm29481	Gm29481	lncRNA	115487108		0	0	0	0	0	3	6	3	0	0	0	0	2	1	0	0	0	0	0	0	0	2.06552	4.41126	1.73935	0	0	0	0	1.66429	0.801874	0	0	0.667643	0	1.09257	0	1	NA
NC_000067.7	92759367	92787933	+	7119	gene-Gpc1	Gpc1	protein_coding	14733	glypican 1	8150	3592	972	9482	14848	7322	6542	7692	7523	1404	4932	5515	8456	7540	6550	5855	9400.66	5600.96	2556.7	9671.32	7168.36	5041.25	4809.75	4459.68	8203.05	3194.11	4210.66	4559.53	7036.61	6046.13	4953.42	4811.07	5732.7	-0.419522	0.402157	-1.04318	0.296866	0.840698
NC_000067.7	92772399	92776519	-	571	gene-Gm29480	Gm29480	lncRNA	102640163	predicted gene 29480	2	12	0	0	10	18	18	5	0	3	4	0	12	11	12	12	2.30691	18.7115	0	0	4.82783	12.3931	13.2338	2.89891	0	6.82502	3.41497	0	9.98573	8.82062	9.07496	9.86044	6.39711	-0.879318	0.966294	-0.90999	0.362828	0.88825
NC_000067.7	92778100	92778165	+	66	gene-Mir149	Mir149	miRNA	387167	microRNA 149	0	0	0	0	1	0	0	0	0	0	0	0	2	0	0	0	0	0	0	0	0.482783	0	0	0	0	0	0	0	1.66429	0	0	0	0.134192	0	0.945504	0	1	NA
NC_000067.7	92787541	92830708	-	4979	gene-Ankmy1	Ankmy1	protein_coding	241158	ankyrin repeat and MYND domain containing 1	587	213	100	766	1142	563	452	516	530	82	317	440	579	482	400	395	677.078	332.128	263.035	781.294	551.338	387.63	332.315	299.167	577.91	186.551	270.637	363.77	481.812	386.503	302.499	324.573	407.39	-0.535979	0.413315	-1.29678	0.194707	0.740364
NC_000067.7	92820508	92820696	+	189	gene-LOC115487694	LOC115487694	snRNA	115487694		0	0	0	0	0	0	0	0	0	0	0	0	0	0	0	0	0	0	0	0	0	0	0	0	0	0	0	0	0	0	0	0	0	NA	NA	NA	NA	NA
NC_000067.7	92834711	92836342	+	1491	gene-Dusp28	Dusp28	protein_coding	67446	dual specificity phosphatase 28	64	112	352	0	298	198	178	200	107	148	202	220	125	172	142	218	73.8211	174.64	925.884	0	143.869	136.325	130.868	115.956	116.672	336.701	172.456	181.885	104.018	137.922	107.387	179.131	189.846	-0.45105	0.854288	-0.527983	0.597511	0.963704
NC_000067.7	92836100	92838486	-	1944	gene-5033417F24Rik	5033417F24Rik	lncRNA	75995	RIKEN cDNA 5033417F24 gene	8	24	20	118	44	36	58	66	26	24	21	24	20	26	16	48	9.22764	37.4229	52.6071	120.356	21.2425	24.7863	42.6422	38.2656	28.3503	54.6002	17.9286	19.842	16.6429	20.8487	12.1	39.4417	34.769	-0.833705	0.607557	-1.37223	0.169993	0.711097
NC_000067.7	92837697	92848307	+	6060	gene-Rnpepl1	Rnpepl1	protein_coding	108657	arginyl aminopeptidase %28aminopeptidase B%29-like 1	338	323	464	1014	977	750	1000	978	386	346	938	770	1060	909	848	714	389.868	503.65	1220.48	1034.25	471.679	516.381	735.211	567.027	420.893	787.152	800.811	636.598	882.073	728.904	641.297	586.696	682.686	-0.243233	0.361858	-0.672179	0.50147	0.947919
NC_000067.7	92861248	92878312	-	1689	gene-9430060I03Rik	9430060I03Rik	lncRNA	100037260	RIKEN cDNA 9430060I03 gene	36	68	20	177	134	100	78	172	82	14	133	78	86	99	82	103	41.5244	106.032	52.6071	180.534	64.6929	68.8508	57.3464	99.7225	89.4125	31.8501	113.548	64.4865	71.5644	79.3856	62.0122	84.6354	79.2628	-0.329193	0.459072	-0.717083	0.473323	0.940384
NC_000067.7	92862130	92875670	+	2877	gene-Capn10	Capn10	protein_coding	23830	calpain 10	444	640	282	759	1714	1484	1166	2366	298	198	1271	1446	1040	1321	1126	1919	512.134	997.944	741.76	774.154	827.49	1021.75	857.256	1371.76	324.938	450.451	1085.11	1195.48	865.43	1059.28	851.534	1576.85	907.082	0.0159105	0.410265	0.038781	0.969065	1
NC_000067.7	92875774	92914113	+	14817	gene-Gpr35	Gpr35	protein_coding	64095	G protein-coupled receptor 35	0	90	0	0	78	92	44	166	0	18	62	157	79	74	67	106	0	140.336	0	0	37.6571	63.3427	32.3493	96.2438	0	40.9501	52.9321	129.8	65.7394	59.3387	50.6685	87.1005	53.5286	0.443574	1.07479	0.412708	0.679821	0.981775
NC_000067.7	92924872	92925655	+	453	gene-Gm36424	Gm36424	lncRNA	102640333		0	0	0	0	0	0	0	0	0	0	0	0	0	0	0	0	0	0	0	0	0	0	0	0	0	0	0	0	0	0	0	0	0	NA	NA	NA	NA	NA
NC_000067.7	92929596	92932762	-	941	gene-LOC115487353	LOC115487353	pseudogene	115487353		0	0	0	0	0	0	0	0	0	0	0	0	0	0	0	0	0	0	0	0	0	0	0	0	0	0	0	0	0	0	0	0	0	NA	NA	NA	NA	NA
NC_000067.7	92934056	92939991	+	1088	gene-Aqp12	Aqp12	protein_coding	208760	aquaporin 12	0	0	0	0	0	0	0	0	0	0	0	0	0	0	0	0	0	0	0	0	0	0	0	0	0	0	0	0	0	0	0	0	0	NA	NA	NA	NA	NA
NC_000067.7	92943177	93029760	-	8764	gene-Kif1a	Kif1a	protein_coding	16560	kinesin family member 1A	298560	242338	213770	140364	12806	35628	26965	37808	223085	258270	209291	658306	16818	30213	24008	25224	344376	377875	562291	143167	6182.52	24530.2	19825	21920.4	243251	587566	178681	544255	13995	24227	18156	20726.6	195689	0.116364	0.498548	0.233405	0.815447	0.998971
NC_000067.7	93043004	93043617	+	273	gene-Gm36472	Gm36472	lncRNA	102640407		0	0	0	0	0	0	0	0	0	0	0	0	0	0	0	0	0	0	0	0	0	0	0	0	0	0	0	0	0	0	0	0	0	NA	NA	NA	NA	NA
NC_000067.7	93062962	93073143	+	1553	gene-Agxt	Agxt	protein_coding	11611	alanine-glyoxylate aminotransferase	0	0	0	0	0	0	0	0	0	0	0	0	0	0	0	0	0	0	0	0	0	0	0	0	0	0	0	0	0	0	0	0	0	NA	NA	NA	NA	NA
NC_000067.7	93079076	93088679	-	2390	gene-Mab21l4	Mab21l4	protein_coding	71874	mab-21-like 4	0	0	0	0	0	0	0	0	0	0	0	0	0	0	1	3	0	0	0	0	0	0	0	0	0	0	0	0	0	0	0.756247	2.46511	0.201335	0	0.945504	0	1	NA
NC_000067.7	93096145	93158789	+	11524	gene-Crocc2	Crocc2	protein_coding	381284	ciliary rootlet coiled-coil%2C rootletin family member 2	0	0	0	0	56	7	14	9	0	0	0	0	19	27	13	0	0	0	0	0	27.0359	4.81955	10.2929	5.21804	0	0	0	0	15.8107	21.6506	9.83121	0	5.91618	0	1.1261	0	1	1
NC_000067.7	93163518	93228787	+	9625	gene-Sned1	Sned1	protein_coding	208777	sushi%2C nidogen and EGF-like domains 1	158	391	311	0	1404	548	196	130	0	135	20	249	512	1096	202	56	182.246	609.682	818.04	0	677.828	377.302	144.101	75.3716	0	307.126	17.0749	205.861	426.058	878.854	152.762	46.0154	307.395	-1.10477	1.04484	-1.05735	0.290352	0.837718
NC_000067.7	93202271	93202332	+	62	gene-Mir6901	Mir6901	miRNA	102465543	microRNA 6901	1	3	0	0	12	4	0	0	0	1	0	0	4	10	2	1	1.15346	4.67786	0	0	5.7934	2.75403	0	0	0	2.27501	0	0	3.32858	8.01874	1.51249	0.821703	1.89595	-0.927019	1.12559	-0.823588	0.410174	0.914224
NC_000067.7	93228927	93233601	-	1330	gene-Mterf4	Mterf4	protein_coding	69821	mitochondrial transcription termination factor 4	270	173	355	556	578	436	275	629	56	117	432	579	360	355	328	403	311.433	269.757	933.775	567.101	279.049	300.189	202.183	364.683	61.0622	266.176	368.817	478.688	299.572	284.665	248.049	331.146	347.897	-0.779665	0.50597	-1.54093	0.123334	0.627807
NC_000067.7	93233686	93245034	+	888	gene-Gm28535	Gm28535	lncRNA	105246665	predicted gene 28535	12	7	0	45	12	4	4	8	6	0	6	22	8	10	10	2	13.8415	10.915	0	45.8985	5.7934	2.75403	2.94084	4.63825	6.54238	0	5.12246	18.1885	6.65716	8.01874	7.56247	1.64341	8.78229	-1.05851	0.803413	-1.31752	0.187665	0.733163
NC_000067.7	93234383	93234996	-	614	gene-Gm7867	Gm7867	pseudogene	108167665	predicted gene 7867	56	25	22	25	43	24	24	39	32	25	31	22	22	13	24	27	64.5935	38.9822	57.8678	25.4992	20.7597	16.5242	17.6451	22.6115	34.8927	56.8752	26.466	18.1885	18.3072	10.4244	18.1499	22.186	29.3733	-0.48052	0.407998	-1.17775	0.238897	0.791687
NC_000067.7	93237159	93271244	-	5573	gene-Pask	Pask	protein_coding	269224	PAS domain containing serine/threonine kinase	17	86	0	1123	360	124	128	144	304	12	108	300	186	228	180	100	19.6087	134.099	0	1145.42	173.802	85.375	94.107	83.4886	331.48	27.3001	92.2043	248.025	154.779	182.827	136.124	82.1703	186.926	-0.720149	0.924454	-0.779	0.43598	0.926177
NC_000067.7	93271350	93295344	+	3854	gene-Ppp1r7	Ppp1r7	protein_coding	66385	protein phosphatase 1%2C regulatory subunit 7	576	1444	1241	908	3184	2566	2102	3237	1522	846	1954	2158	1582	2110	1901	2487	664.39	2251.61	3264.27	926.129	1537.18	1766.71	1545.41	1876.75	1659.58	1924.66	1668.21	1784.13	1316.45	1691.95	1437.63	2043.58	1709.92	-0.0122605	0.402155	-0.030487	0.975679	1
NC_000067.7	93273814	93273877	+	64	gene-Mir6902	Mir6902	miRNA	102465544	microRNA 6902	3	0	0	0	3	1	2	7	0	2	2	0	1	4	5	1	3.46037	0	0	0	1.44835	0.688508	1.47042	4.05847	0	4.55001	1.70749	0	0.832144	3.2075	3.78123	0.821703	1.62664	0.244853	1.05999	0.230996	0.817318	NA
NC_000067.7	93279880	93280007	+	128	gene-Mir6345	Mir6345	miRNA	102466630	microRNA 6345	0	0	0	0	5	0	0	1	0	0	0	0	0	2	0	0	0	0	0	0	2.41392	0	0	0.579782	0	0	0	0	0	1.60375	0	0	0.28734	0	0.945504	0	1	NA
NC_000067.7	93290977	93291079	+	103	gene-Gm26446	Gm26446	snRNA	115487609		0	0	0	0	0	0	0	0	0	0	0	0	0	2	0	2	0	0	0	0	0	0	0	0	0	0	0	0	0	1.60375	0	1.64341	0.202947	0	0.945504	0	1	NA
NC_000067.7	93301518	93332026	+	4224	gene-Ano7	Ano7	protein_coding	404545	anoctamin 7	0	0	0	0	8	0	1	10	0	0	0	0	0	0	5	8	0	0	0	0	3.86227	0	0.735211	5.79782	0	0	0	0	0	0	3.78123	6.57362	1.29688	0	1.09661	0	1	NA
NC_000067.7	93333662	93406639	-	7074	gene-Hdlbp	Hdlbp	protein_coding	110611	high density lipoprotein %28HDL%29 binding protein	4520	2826	1448	2423	13470	9882	11285	10710	6426	1729	6001	5704	10120	8103	10453	6290	5213.62	4406.55	3808.75	2471.38	6503.09	6803.83	8296.85	6209.46	7006.88	3933.49	5123.31	4715.78	8421.3	6497.59	7905.05	5168.51	5780.34	0.38092	0.269862	1.41154	0.158086	0.692423
NC_000067.7	93349395	93350259	+	865	gene-Gm17415	Gm17415	protein_coding	108167670		0	0	0	0	0	0	0	0	0	4	0	0	3	0	1	0	0	0	0	0	0	0	0	0	0	9.10003	0	0	2.49643	0	0.756247	0	0.772044	0.640071	0.949312	0.674248	0.500154	NA
NC_000067.7	93406671	93437455	+	3612	gene-Septin2	Septin2	protein_coding	18000	septin 2	3717	517	623	256	9696	2766	5098	2868	3333	794	2584	1092	5556	2501	4565	1696	4287.39	806.152	1638.71	261.111	4681.07	1904.41	3748.1	1662.81	3634.29	1806.36	2206.07	902.811	4623.39	2005.49	3452.27	1393.61	2438.38	0.263676	0.650048	0.405626	0.685017	0.983209
NC_000067.7	93439826	93549698	+	3912	gene-Farp2	Farp2	protein_coding	227377	FERM%2C RhoGEF and pleckstrin domain protein 2	663	168	26	84	1198	525	484	664	620	187	212	246	590	470	451	362	764.741	261.96	68.3892	85.6771	578.374	361.467	355.842	384.975	676.045	425.426	180.994	203.381	490.965	376.881	341.067	297.456	365.853	0.302023	0.610972	0.494332	0.621072	0.968594
NC_000067.7	93467527	93482407	+	13586	gene-Gm41920	Gm41920	lncRNA	105246666		0	1	0	0	19	3	0	0	12	0	0	0	10	0	3	1	0	1.55929	0	0	9.17288	2.06552	0	0	13.0848	0	0	0	8.32144	0	2.26874	0.821703	2.3309	1.05732	1.1365	0.93033	0.3522	0.878495
NC_000067.7	93548473	93581937	-	3589	gene-Stk25	Stk25	protein_coding	59041	serine/threonine kinase 25 %28yeast%29	2874	3414	2000	6086	11458	9324	6945	10416	3198	2398	5981	7590	6396	7679	7037	8244	3315.03	5323.41	5260.71	6207.51	5531.73	6419.65	5106.04	6039.01	3487.09	5455.47	5106.24	6275.04	5322.4	6157.59	5321.71	6774.12	5443.92	0.0153874	0.231535	0.0664585	0.947013	1
NC_000067.7	93613297	93623492	+	1559	gene-Bok	Bok	protein_coding	51800	BCL2-related ovarian killer	141	129	220	309	821	362	791	794	516	125	847	128	785	293	680	413	162.637	201.148	578.678	315.17	396.365	249.24	581.552	460.347	562.644	284.376	723.121	105.824	653.233	234.949	514.248	339.363	397.681	0.393505	0.545568	0.721275	0.47074	0.939089
NC_000067.7	93633113	93682560	-	2230	gene-Thap4	Thap4	protein_coding	67026	THAP domain containing 4	584	401	0	420	1348	704	864	990	282	182	766	1390	813	607	820	689	673.618	625.275	0	428.386	650.792	484.709	635.222	573.984	307.492	414.051	653.968	1149.18	676.533	486.738	620.122	566.153	559.139	0.477515	0.758438	0.629603	0.528955	0.955106
NC_000067.7	93682627	93717328	+	3630	gene-Atg4b	Atg4b	protein_coding	66615	autophagy related 4B%2C cysteine peptidase	1309	1432	1134	3088	4338	3785	2854	3652	1752	1027	2150	1356	2858	3312	2694	2847	1509.87	2232.9	2982.82	3149.66	2094.31	2606	2098.29	2117.36	1910.37	2336.43	1835.55	1121.07	2378.27	2655.81	2037.33	2339.39	2212.84	-0.449427	0.270572	-1.66102	0.0967086	0.576864
NC_000067.7	93720298	93730246	-	3248	gene-Dtymk	Dtymk	protein_coding	21915	deoxythymidylate kinase	622	641	432	2523	1414	672	660	1088	813	553	1258	862	738	544	621	787	717.449	999.504	1136.31	2573.37	682.655	462.677	485.239	630.803	886.492	1258.08	1074.01	712.659	614.123	436.22	469.629	646.68	861.619	-0.454922	0.365587	-1.24436	0.213367	0.761732
NC_000067.7	93731648	93749823	+	4578	gene-Ing5	Ing5	protein_coding	66262	inhibitor of growth family%2C member 5	109	228	698	1100	836	544	582	557	391	158	411	264	431	384	589	321	125.727	355.518	1835.99	1121.96	403.607	374.548	427.893	322.938	426.345	359.451	350.889	218.262	358.654	307.92	445.429	263.767	481.181	-1.259	0.55586	-2.26496	0.0235149	0.305363
NC_000067.7	93736292	93736393	-	102	gene-Gm22089	Gm22089	snRNA	115487622		0	0	0	0	0	0	0	0	0	0	0	0	0	0	0	0	0	0	0	0	0	0	0	0	0	0	0	0	0	0	0	0	0	NA	NA	NA	NA	NA
NC_000067.7	93752539	93781579	+	5351	gene-D2hgdh	D2hgdh	protein_coding	98314	D-2-hydroxyglutarate dehydrogenase	0	374	218	770	753	621	591	635	246	30	522	1120	430	641	460	448	0	583.174	573.417	785.374	363.536	427.563	434.51	368.161	268.237	68.2502	445.654	925.96	357.822	514.001	347.874	368.123	426.979	-0.153718	0.849759	-0.180896	0.856449	1
NC_000067.7	93789066	93804216	+	2846	gene-Gal3st2	Gal3st2	protein_coding	381334	galactose-3-O-sulfotransferase 2	0	0	0	0	33	3	10	6	0	0	0	0	13	2	8	2	0	0	0	0	15.9318	2.06552	7.35211	3.47869	0	0	0	0	10.8179	1.60375	6.04998	1.64341	3.05895	0	1.11634	0	1	1
NC_000067.7	93834531	93844690	+	910	gene-Gm18666	Gm18666	pseudogene	100417527	predicted gene%2C 18666	0	38	34	87	84	52	56	63	17	4	47	136	48	66	36	40	0	59.2529	89.432	88.737	40.5538	35.8024	41.1718	36.5262	18.5367	9.10003	40.1259	112.438	39.9429	52.9237	27.2249	32.8681	45.2898	-0.329275	0.779188	-0.422588	0.672596	0.980049
NC_000067.7	93846159	93870367	+	2866	gene-Gal3st2b	Gal3st2b	protein_coding	100041596	galactose-3-O-sulfotransferase 2B	0	0	0	0	17	2	6	1	0	0	0	0	9	1	4	0	0	0	0	0	8.20731	1.37702	4.41126	0.579782	0	0	0	0	7.4893	0.801874	3.02499	0	1.61822	0	1.1439	0	1	NA
NC_000067.7	93903057	93914749	+	1993	gene-Gm7889	Gm7889	transcribed_pseudogene	666009	predicted gene 7889	0	23	18	57	40	32	40	60	14	7	37	61	21	53	23	20	0	35.8636	47.3464	58.1381	19.3113	22.0322	29.4084	34.7869	15.2655	15.925	31.5885	50.4318	17.475	42.4993	17.3937	16.4341	28.3687	-0.266371	0.705054	-0.377803	0.705577	0.98647
NC_000067.7	93918227	93939261	+	4175	gene-Gal3st2c	Gal3st2c	protein_coding	619597	galactose-3-O-sulfotransferase 2C	0	0	0	0	8	1	2	1	0	0	0	0	1	1	1	0	0	0	0	0	3.86227	0.688508	1.47042	0.579782	0	0	0	0	0.832144	0.801874	0.756247	0	0.561953	0	1.14392	0	1	NA
NC_000067.7	93948215	93956056	+	4595	gene-Neu4	Neu4	protein_coding	241159	sialidase 4	0	0	0	0	0	0	0	0	0	0	0	0	0	0	0	0	0	0	0	0	0	0	0	0	0	0	0	0	0	0	0	0	0	NA	NA	NA	NA	NA
NC_000067.7	93966027	93980278	-	1933	gene-Pdcd1	Pdcd1	protein_coding	18566	programmed cell death 1	0	0	0	0	0	0	0	0	0	0	0	0	0	1	0	0	0	0	0	0	0	0	0	0	0	0	0	0	0	0.801874	0	0	0.0501171	0	0.945504	0	1	NA
NC_000067.7	94132033	94133597	+	1203	gene-Gm7891	Gm7891	pseudogene	666012		0	0	0	0	0	0	0	0	0	0	0	0	0	0	0	0	0	0	0	0	0	0	0	0	0	0	0	0	0	0	0	0	0	NA	NA	NA	NA	NA
NC_000067.7	94543361	94543429	-	69	gene-Gm23389	Gm23389	snoRNA	115487639		0	0	0	0	0	0	0	0	0	0	0	0	0	0	0	0	0	0	0	0	0	0	0	0	0	0	0	0	0	0	0	0	0	NA	NA	NA	NA	NA
NC_000067.7	94725167	94730197	+	1565	gene-4930440C22Rik	4930440C22Rik	lncRNA	74689	RIKEN cDNA 4930440C22 gene	0	0	0	0	0	0	0	0	0	0	0	0	0	0	0	0	0	0	0	0	0	0	0	0	0	0	0	0	0	0	0	0	0	NA	NA	NA	NA	NA
NC_000067.7	94967659	94967768	-	110	gene-Gm23181	Gm23181	pseudogene	115485807		0	0	0	0	0	0	0	0	0	0	0	0	0	0	0	0	0	0	0	0	0	0	0	0	0	0	0	0	0	0	0	0	0	NA	NA	NA	NA	NA
NC_000067.7	95183686	95184535	-	850	gene-Gm5264	Gm5264	pseudogene	383603		0	0	0	0	1	0	0	0	1	0	0	0	0	0	0	0	0	0	0	0	0.482783	0	0	0	1.0904	0	0	0	0	0	0	0	0.0983237	0.07771	0.945504	0.082189	0.934496	NA
NC_000067.7	95241353	95263009	+	2107	gene-Fam174a	Fam174a	protein_coding	67698	family with sequence similarity 174%2C member A	421	306	637	1180	1417	1021	631	1435	606	351	548	1034	705	891	970	1122	485.605	477.142	1675.54	1203.56	684.104	702.966	463.918	831.987	660.78	798.527	467.851	854.86	586.662	714.47	733.559	921.951	766.467	-0.449845	0.397488	-1.13172	0.257752	0.808645
NC_000067.7	95426296	95426912	+	617	gene-Gm15427	Gm15427	pseudogene	100041686	predicted pseudogene 15427	2321	1928	1198	1501	2252	896	842	1401	2728	2044	2391	2319	1040	666	895	898	2677.17	3006.31	3151.16	1530.97	1087.23	616.903	619.047	812.274	2974.6	4650.11	2041.3	1917.23	865.43	534.048	676.841	737.889	1743.66	0.156237	0.342562	0.456086	0.648328	0.974141
NC_000067.7	95515407	95595473	-	19156	gene-St8sia4	St8sia4	protein_coding	20452	ST8 alpha-N-acetyl-neuraminide alpha-2%2C8-sialyltransferase 4	0	154	22	0	377	331	80	303	0	20	27	0	143	267	95	262	0	240.13	57.8678	0	182.009	227.896	58.8169	175.674	0	45.5001	23.0511	0	118.997	214.1	71.8435	215.286	101.948	-1.2575	1.08119	-1.16307	0.244801	0.797761
NC_000067.7	95595426	95605010	+	2206	gene-Gm30431	Gm30431	lncRNA	102632331	predicted gene%2C 30431	2	3	0	0	6	11	5	8	0	4	0	81	5	7	3	20	2.30691	4.67786	0	0	2.8967	7.57358	3.67605	4.63825	0	9.10003	0	66.9668	4.16072	5.61312	2.26874	16.4341	8.14455	2.37855	1.04221	2.28222	0.0224762	0.298557
NC_000067.7	95628909	95644243	-	761	gene-4930598F16Rik	4930598F16Rik	lncRNA	75381	RIKEN cDNA 4930598F16 gene	0	0	0	0	2	0	0	0	0	0	0	0	0	0	0	0	0	0	0	0	0.965566	0	0	0	0	0	0	0	0	0	0	0	0.0603479	0	0.945504	0	1	NA
NC_000067.7	95759854	95759960	-	107	gene-Gm22360	Gm22360	snRNA	115487703		2	2	0	0	0	7	2	0	8	10	5	3	1	0	0	0	2.30691	3.11858	0	0	0	4.81955	1.47042	0	8.72317	22.7501	4.26872	2.48025	0.832144	0	0	0	3.17311	2.00767	1.07116	1.87429	0.0608903	0.476606
NC_000067.7	95918384	95949483	-	356	gene-1700063A18Rik	1700063A18Rik	lncRNA	73454	RIKEN cDNA 1700063A18 gene	0	0	0	0	0	0	0	0	0	0	0	0	0	0	0	0	0	0	0	0	0	0	0	0	0	0	0	0	0	0	0	0	0	NA	NA	NA	NA	NA
NC_000067.7	96476066	96477721	-	114	gene-Gm30490	Gm30490	lncRNA	102632412		0	0	0	0	0	0	0	0	0	0	0	0	0	0	0	0	0	0	0	0	0	0	0	0	0	0	0	0	0	0	0	0	0	NA	NA	NA	NA	NA
NC_000067.7	96539782	96590298	-	583	gene-4930533P14Rik	4930533P14Rik	lncRNA	75159	RIKEN cDNA 4930533P14 gene	0	0	0	0	0	0	0	0	0	0	0	0	0	0	0	0	0	0	0	0	0	0	0	0	0	0	0	0	0	0	0	0	0	NA	NA	NA	NA	NA
NC_000067.7	96544824	96544930	+	107	gene-Gm26245	Gm26245	snRNA	115487705		0	0	0	0	0	0	0	0	0	0	0	0	0	0	0	0	0	0	0	0	0	0	0	0	0	0	0	0	0	0	0	0	0	NA	NA	NA	NA	NA
NC_000067.7	96573152	96574094	+	873	gene-Gm1833	Gm1833	pseudogene	227393	predicted gene 1833	0	1	0	0	4	0	0	0	0	0	0	0	0	0	0	0	0	1.55929	0	0	1.93113	0	0	0	0	0	0	0	0	0	0	0	0.218151	-0.237458	0.945504	-0.251144	0.801703	NA
NC_000067.7	96689756	96689883	+	128	gene-Gm26078	Gm26078	snoRNA	115485795		0	0	0	0	0	0	0	0	0	0	0	0	0	0	0	0	0	0	0	0	0	0	0	0	0	0	0	0	0	0	0	0	0	NA	NA	NA	NA	NA
NC_000067.7	96744918	96800027	-	4116	gene-Slco4c1	Slco4c1	protein_coding	227394	solute carrier organic anion transporter family%2C member 4C1	0	0	0	0	1	10	0	4	0	0	0	0	1	2	2	1	0	0	0	0	0.482783	6.88508	0	2.31913	0	0	0	0	0.832144	1.60375	1.51249	0.821703	0.903567	0	1.14412	0	1	NA
NC_000067.7	96798851	96808959	+	3917	gene-Panct2	Panct2	lncRNA	329217	pluripotency-associated noncoding transcript 2	0	10	0	0	0	6	14	47	0	0	0	0	5	4	7	58	0	15.5929	0	0	0	4.13105	10.2929	27.2497	0	0	0	0	4.16072	3.2075	5.29373	47.6588	7.34921	-1.53201	1.13812	-1.34609	0.178274	0.720802
NC_000067.7	96833901	96925285	-	2475	gene-Slco6b1	Slco6b1	lncRNA	67854	solute carrier organic anion transporter family%2C member 6b1	0	0	0	0	0	0	0	0	0	0	0	0	0	0	0	0	0	0	0	0	0	0	0	0	0	0	0	0	0	0	0	0	0	NA	NA	NA	NA	NA
NC_000067.7	96929349	96930519	-	1171	gene-Gm9499	Gm9499	pseudogene	670708	predicted gene 9499	0	0	0	0	0	0	0	0	0	0	0	0	0	0	0	0	0	0	0	0	0	0	0	0	0	0	0	0	0	0	0	0	0	NA	NA	NA	NA	NA
NC_000067.7	96952125	96954280	+	2156	gene-Gm6430	Gm6430	pseudogene	623430	predicted gene 6430	1059	346	312	742	2715	981	1285	1139	1157	331	1394	763	1320	867	1279	682	1221.51	539.514	820.67	756.815	1310.76	675.426	944.746	660.371	1261.59	753.027	1190.12	630.811	1098.43	695.225	967.24	560.401	880.416	0.195349	0.357111	0.547026	0.584361	0.96271
NC_000067.7	96986763	97056066	-	2945	gene-Slco6c1	Slco6c1	protein_coding	74441	solute carrier organic anion transporter family%2C member 6c1	0	0	0	0	2	0	0	0	0	0	0	0	0	0	0	0	0	0	0	0	0.965566	0	0	0	0	0	0	0	0	0	0	0	0.0603479	0	0.945504	0	1	NA
NC_000067.7	97090418	97238274	+	2327	gene-Gm7133	Gm7133	protein_coding	634331		0	0	0	0	0	0	0	0	0	0	0	0	0	0	0	1	0	0	0	0	0	0	0	0	0	0	0	0	0	0	0	0.821703	0.0513564	0	0.945504	0	1	NA
NC_000067.7	97273987	97406774	+	2398	gene-Gm7135	Gm7135	protein_coding	634346		0	0	0	0	0	0	0	0	0	0	0	0	0	0	0	0	0	0	0	0	0	0	0	0	0	0	0	0	0	0	0	0	0	NA	NA	NA	NA	NA
NC_000067.7	97571627	97589743	-	3684	gene-Macir	Macir	protein_coding	52392	macrophage immunometabolism regulator	544	1016	52	3016	2874	2379	1798	2472	836	513	1280	2943	1239	2150	1834	1926	627.48	1584.24	136.778	3076.22	1387.52	1637.96	1321.91	1433.22	911.571	1167.08	1092.79	2433.13	1031.03	1724.03	1386.96	1582.6	1408.41	0.0428933	0.599504	0.071548	0.942962	1
NC_000067.7	97633768	97698136	-	6695	gene-Ppip5k2	Ppip5k2	protein_coding	227399	diphosphoinositol pentakisphosphate kinase 2	912	2145	927	6666	5310	5491	3662	5878	1594	1064	2288	4846	3044	4878	3602	3548	1051.95	3344.67	2438.34	6799.09	2563.58	3780.6	2692.34	3407.96	1738.09	2420.61	1953.37	4006.43	2533.05	3911.54	2724	2915.4	3017.56	-0.412855	0.452293	-0.912803	0.361346	0.886468
NC_000067.7	97697894	97721435	+	5276	gene-Gin1	Gin1	protein_coding	252876	gypsy retrotransposon integrase 1	29	96	0	195	257	138	102	167	104	14	112	30	114	112	119	96	33.4502	149.692	0	198.893	124.075	95.0141	74.9915	96.8236	113.401	31.8501	95.6193	24.8025	94.8645	89.8099	89.9934	78.8835	87.0102	-0.464818	0.738207	-0.629658	0.528918	0.955106
NC_000067.7	97748816	98023578	-	6064	gene-Pam	Pam	protein_coding	18484	peptidylglycine alpha-amidating monooxygenase	1830	113	294	0	2378	734	526	240	1548	401	205	266	1254	708	616	174	2110.82	176.2	773.324	0	1148.06	505.365	386.721	139.148	1687.93	912.278	175.017	219.916	1043.51	567.727	465.848	142.976	653.428	-0.0244312	0.95725	-0.0255223	0.979638	1
NC_000067.7	97838828	97852645	+	334	gene-Gm31771	Gm31771	lncRNA	102634109		0	0	0	0	0	0	0	0	0	0	0	0	0	0	3	0	0	0	0	0	0	0	0	0	0	0	0	0	0	0	2.26874	0	0.141796	0	0.945504	0	1	NA
NC_000067.7	97958848	97975518	-	1178	gene-B230216N24Rik	B230216N24Rik	lncRNA	78603	RIKEN cDNA B230216N24 gene	12	46	0	0	23	44	26	26	0	35	7	35	14	36	14	27	13.8415	71.7273	0	0	11.104	30.2943	19.1155	15.0743	0	79.6252	5.9762	28.9363	11.65	28.8675	10.5875	22.186	21.8116	0.299484	1.00172	0.298968	0.764964	0.994711
NC_000067.7	97977547	97977653	+	107	gene-Gm24465	Gm24465	snRNA	115487584		0	0	0	0	0	0	0	0	0	0	0	0	0	0	0	0	0	0	0	0	0	0	0	0	0	0	0	0	0	0	0	0	0	NA	NA	NA	NA	NA
NC_000067.7	98007039	98023157	+	12115	gene-Gm51640	Gm51640	lncRNA	115487109		60	0	0	0	47	11	18	17	0	0	26	96	21	5	7	0	69.2073	0	0	0	22.6908	7.57358	13.2338	9.85629	0	0	22.1973	79.368	17.475	4.00937	5.29373	0	15.6816	0.337693	1.13175	0.298381	0.765413	0.994996
NC_000067.7	98059192	98072380	+	1687	gene-1810006J02Rik	1810006J02Rik	lncRNA	69030	RIKEN cDNA 1810006J02 gene	0	0	0	0	0	0	0	0	0	0	0	0	0	1	0	0	0	0	0	0	0	0	0	0	0	0	0	0	0	0.801874	0	0	0.0501171	0	0.945504	0	1	NA
NC_000067.7	98101373	98118423	+	4176	gene-Gm29461	Gm29461	lncRNA	102634194	predicted gene 29461	0	0	0	0	0	0	0	0	0	0	0	0	1	0	0	0	0	0	0	0	0	0	0	0	0	0	0	0	0.832144	0	0	0	0.052009	0	0.945504	0	1	NA
NC_000067.7	98215604	98220694	+	5091	gene-Gm46078	Gm46078	pseudogene	108167600		0	0	0	0	1	0	0	0	0	0	0	0	0	0	0	0	0	0	0	0	0.482783	0	0	0	0	0	0	0	0	0	0	0	0.0301739	0	0.945504	0	1	NA
NC_000067.7	98348812	98444710	+	3166	gene-Slco6d1	Slco6d1	protein_coding	70866	solute carrier organic anion transporter family%2C member 6d1	2	0	0	0	6	4	6	6	4	0	1	6	4	6	3	2	2.30691	0	0	0	2.8967	2.75403	4.41126	3.47869	4.36158	0	0.853743	4.9605	3.32858	4.81125	2.26874	1.64341	2.37971	1.44881	0.922032	1.57133	0.116107	0.613293
NC_000067.7	98517242	98535115	+	646	gene-Gm7967	Gm7967	lncRNA	666182	predicted gene 7967	0	0	0	0	0	0	1	0	0	0	0	0	0	0	0	0	0	0	0	0	0	0	0.735211	0	0	0	0	0	0	0	0	0	0.0459507	0	0.945504	0	1	NA
NC_000067.7	98945091	98945188	+	98	gene-Gm23434	Gm23434	pseudogene	115487631		0	0	0	0	0	0	0	0	0	0	0	0	0	0	0	0	0	0	0	0	0	0	0	0	0	0	0	0	0	0	0	0	0	NA	NA	NA	NA	NA
NC_000067.7	99566121	99568052	-	1932	gene-Gm18248	Gm18248	pseudogene	100416782	predicted gene%2C 18248	0	0	0	0	0	0	0	0	0	0	0	0	0	0	0	0	0	0	0	0	0	0	0	0	0	0	0	0	0	0	0	0	0	NA	NA	NA	NA	NA
NC_000067.7	99648795	99715100	-	414	gene-Gm51641	Gm51641	lncRNA	115487112		0	0	0	0	0	0	0	0	0	0	0	0	0	0	0	0	0	0	0	0	0	0	0	0	0	0	0	0	0	0	0	0	0	NA	NA	NA	NA	NA
NC_000067.7	99700006	100418324	+	10427	gene-Cntnap5b	Cntnap5b	protein_coding	241175	contactin associated protein-like 5B	0	1	0	1	15	16	12	20	0	1	0	0	4	17	13	18	0	1.55929	0	1.01997	7.24175	11.0161	8.82253	11.5956	0	2.27501	0	0	3.32858	13.6319	9.83121	14.7907	5.31954	-0.638493	0.995478	-0.641393	0.521268	0.953155
NC_000067.7	100152207	100159635	-	2125	gene-LOC118567769	LOC118567769	protein_coding	118567769		46	5	8	3	54	20	51	35	99	6	74	48	58	22	69	22	53.0589	7.79644	21.0428	3.0599	26.0703	13.7702	37.4957	20.2924	107.949	13.65	63.177	39.684	48.2644	17.6412	52.181	18.0775	33.9507	1.26137	0.701663	1.79768	0.0722272	0.512878
NC_000067.7	100177712	100180233	-	1005	gene-Gm41923	Gm41923	lncRNA	105246671		0	0	0	0	0	0	0	0	0	0	0	0	0	0	0	1	0	0	0	0	0	0	0	0	0	0	0	0	0	0	0	0.821703	0.0513564	0	0.945504	0	1	NA
NC_000067.7	100180642	100180773	-	132	gene-Gm23602	Gm23602	snoRNA	115485797		0	0	0	0	0	0	0	0	0	0	0	0	0	0	0	0	0	0	0	0	0	0	0	0	0	0	0	0	0	0	0	0	0	NA	NA	NA	NA	NA
NC_000067.7	100204797	100214830	+	10034	gene-Gm29667	Gm29667	protein_coding	115487111		6	8	0	3	6	4	5	9	5	2	11	4	2	3	14	2	6.92073	12.4743	0	3.0599	2.8967	2.75403	3.67605	5.21804	5.45198	4.55001	9.39118	3.307	1.66429	2.40562	10.5875	1.64341	4.75004	-0.0137951	0.748021	-0.0184421	0.985286	1
NC_000067.7	100524799	100525347	+	549	gene-Gm18700	Gm18700	pseudogene	100417587	predicted gene%2C 18700	0	0	0	0	0	0	0	0	0	0	0	0	0	0	0	0	0	0	0	0	0	0	0	0	0	0	0	0	0	0	0	0	0	NA	NA	NA	NA	NA
NC_000067.7	100705575	100711127	-	5511	gene-Gm46243	Gm46243	pseudogene	108167834		0	0	0	0	0	0	0	0	0	0	1	0	0	2	0	2	0	0	0	0	0	0	0	0	0	0	0.853743	0	0	1.60375	0	1.64341	0.256306	0.07771	0.945504	0.082189	0.934496	NA
NC_000067.7	101083493	101102927	+	886	gene-Gm20268	Gm20268	lncRNA	100504525	predicted gene%2C 20268	0	0	0	0	0	0	0	0	0	0	0	0	0	0	0	0	0	0	0	0	0	0	0	0	0	0	0	0	0	0	0	0	0	NA	NA	NA	NA	NA
NC_000067.7	101190455	101207931	+	928	gene-Gm31973	Gm31973	lncRNA	102634377		0	0	0	0	0	0	0	0	0	0	0	0	0	0	0	0	0	0	0	0	0	0	0	0	0	0	0	0	0	0	0	0	0	NA	NA	NA	NA	NA
NC_000067.7	101455737	101455865	+	129	gene-LOC115487674	LOC115487674	snoRNA	115487674		0	0	0	0	0	0	0	0	0	0	0	0	0	0	0	2	0	0	0	0	0	0	0	0	0	0	0	0	0	0	0	1.64341	0.102713	0	0.945504	0	1	NA
NC_000067.7	101807965	101830512	-	1054	gene-LOC118567770	LOC118567770	lncRNA	118567770		0	0	0	0	1	0	0	0	0	0	0	0	0	0	2	0	0	0	0	0	0.482783	0	0	0	0	0	0	0	0	0	1.51249	0	0.124705	0	0.945504	0	1	NA
NC_000067.7	102034174	102034305	-	132	gene-Gm24122	Gm24122	snoRNA	115485791		0	0	0	0	0	0	0	0	0	0	0	0	0	0	0	0	0	0	0	0	0	0	0	0	0	0	0	0	0	0	0	0	0	NA	NA	NA	NA	NA
NC_000067.7	102076823	102276184	+	743	gene-Gm3116	Gm3116	pseudogene	100041056	predicted gene 3116	0	0	0	0	0	0	0	0	0	0	0	0	0	0	0	0	0	0	0	0	0	0	0	0	0	0	0	0	0	0	0	0	0	NA	NA	NA	NA	NA
NC_000067.7	102341648	102341746	-	99	gene-Gm23036	Gm23036	pseudogene	115485818		0	0	0	0	0	0	0	0	0	0	0	0	0	0	0	0	0	0	0	0	0	0	0	0	0	0	0	0	0	0	0	0	0	NA	NA	NA	NA	NA
NC_000067.7	102386379	102386647	-	269	gene-Gm20281	Gm20281	pseudogene	102634495		0	0	0	0	0	0	0	0	0	0	0	0	0	0	0	0	0	0	0	0	0	0	0	0	0	0	0	0	0	0	0	0	0	NA	NA	NA	NA	NA
NC_000067.7	102881140	102881273	-	134	gene-Gm22034	Gm22034	snoRNA	115485796		0	0	0	0	0	0	0	0	0	0	0	0	0	0	0	0	0	0	0	0	0	0	0	0	0	0	0	0	0	0	0	0	0	NA	NA	NA	NA	NA
NC_000067.7	102899314	103328800	+	1943	gene-Gm18728	Gm18728	pseudogene	100417638	predicted gene%2C 18728	0	0	0	0	0	0	0	0	0	0	0	0	0	0	0	0	0	0	0	0	0	0	0	0	0	0	0	0	0	0	0	0	0	NA	NA	NA	NA	NA
NC_000067.7	103164351	103164492	-	142	gene-Gm23965	Gm23965	pseudogene	115485798		0	0	0	0	0	0	0	0	0	0	0	0	0	0	0	0	0	0	0	0	0	0	0	0	0	0	0	0	0	0	0	0	0	NA	NA	NA	NA	NA
NC_000067.7	104232424	104250719	-	262	gene-Gm41924	Gm41924	lncRNA	105246672		0	0	0	0	0	0	0	0	0	0	0	0	0	0	0	0	0	0	0	0	0	0	0	0	0	0	0	0	0	0	0	0	0	NA	NA	NA	NA	NA
NC_000067.7	104696242	104923206	+	4089	gene-Cdh20	Cdh20	protein_coding	23836	cadherin 20	0	0	0	0	19	31	0	0	0	0	14	0	11	44	0	0	0	0	0	0	9.17288	21.3437	0	0	0	0	11.9524	0	9.15359	35.2825	0	0	5.43157	0.550204	1.07831	0.510248	0.609878	0.966244
NC_000067.7	104919658	104927288	-	1338	gene-LOC118567771	LOC118567771	lncRNA	118567771		0	0	0	0	0	0	0	0	0	0	0	0	0	0	0	0	0	0	0	0	0	0	0	0	0	0	0	0	0	0	0	0	0	NA	NA	NA	NA	NA
NC_000067.7	105042219	105051874	-	820	gene-Gm41925	Gm41925	lncRNA	105246673		0	0	0	0	0	0	0	0	0	0	0	0	0	0	0	0	0	0	0	0	0	0	0	0	0	0	0	0	0	0	0	0	0	NA	NA	NA	NA	NA
NC_000067.7	105044178	105055505	+	884	gene-Gm29012	Gm29012	lncRNA	102634726	predicted gene 29012	0	0	0	0	0	0	0	0	0	0	0	0	0	0	0	0	0	0	0	0	0	0	0	0	0	0	0	0	0	0	0	0	0	NA	NA	NA	NA	NA
NC_000067.7	105204642	105284665	-	8619	gene-Rnf152	Rnf152	protein_coding	320311	ring finger protein 152	6	0	0	0	166	97	12	94	0	0	0	0	130	122	11	57	6.92073	0	0	0	80.142	66.7852	8.82253	54.4995	0	0	0	0	108.179	97.8287	8.31872	46.8371	29.8958	-1.53538	1.03283	-1.48657	0.137127	0.653677
NC_000067.7	105283732	105289462	+	1392	gene-Gm17634	Gm17634	lncRNA	100504568	predicted gene%2C 17634	0	0	0	0	4	4	2	10	0	0	0	0	4	3	0	2	0	0	0	0	1.93113	2.75403	1.47042	5.79782	0	0	0	0	3.32858	2.40562	0	1.64341	1.20819	0	1.13442	0	1	NA
NC_000067.7	105309860	105361521	-	1182	gene-Gm28403	Gm28403	lncRNA	105246674		0	0	0	0	0	0	0	1	0	0	0	0	0	0	0	0	0	0	0	0	0	0	0	0.579782	0	0	0	0	0	0	0	0	0.0362364	0	0.945504	0	1	NA
NC_000067.7	105378612	105378676	-	65	gene-LOC115487637	LOC115487637	snRNA	115487637		0	0	0	0	0	0	0	0	0	0	0	0	0	0	0	0	0	0	0	0	0	0	0	0	0	0	0	0	0	0	0	0	0	NA	NA	NA	NA	NA
NC_000067.7	105446147	105591466	-	8374	gene-Pign	Pign	protein_coding	27392	phosphatidylinositol glycan anchor biosynthesis%2C class N	768	60	0	0	1234	444	740	455	862	143	480	0	825	408	687	281	885.854	93.5573	0	0	595.754	305.697	544.056	263.801	939.921	325.326	409.797	0	686.519	327.165	519.542	230.899	382.993	0.502886	1.08191	0.464814	0.642065	0.972905
NC_000067.7	105502244	105502528	+	285	gene-Gm20302	Gm20302	pseudogene	102634805		24	24	7	10	31	6	3	12	11	32	11	11	5	4	2	5	27.6829	37.4229	18.4125	10.1997	14.9663	4.13105	2.20563	6.95738	11.9944	72.8002	9.39118	9.09425	4.16072	3.2075	1.51249	4.10852	14.8905	0.0721255	0.708495	0.101801	0.918915	1
NC_000067.7	105591570	105682856	+	5529	gene-Relch	Relch	protein_coding	227446	RAB11 binding and LisH domain%2C coiled-coil and HEAT repeat containing	2078	898	482	35	2768	3237	2440	3295	1312	479	1633	2634	1719	2634	2200	2277	2396.88	1400.24	1267.83	35.6988	1336.34	2228.7	1793.91	1910.38	1430.6	1089.73	1394.16	2177.66	1430.46	2112.14	1663.74	1871.02	1596.22	0.233849	0.647011	0.36143	0.717778	0.989378
NC_000067.7	105692004	105692442	+	439	gene-Gm10193	Gm10193	protein_coding	100042023		68	44	26	62	183	125	84	114	76	26	95	96	85	91	74	92	78.435	68.6087	68.3892	63.2379	88.3493	86.0635	61.7577	66.0951	82.8701	59.1502	81.1056	79.368	70.7323	72.9706	55.9623	75.5967	72.4183	0.139595	0.223376	0.624932	0.532016	0.95597
NC_000067.7	105708448	105777172	+	6487	gene-Tnfrsf11a	Tnfrsf11a	protein_coding	21934	tumor necrosis factor receptor superfamily%2C member 11a%2C NFKB activator	58	156	2	0	522	343	387	218	143	81	187	45	413	265	423	152	66.9004	243.249	5.26071	0	252.013	236.158	284.527	126.392	155.927	184.276	159.65	37.2038	343.676	212.497	319.892	124.899	172.032	0.62367	0.864708	0.721249	0.470756	0.939089
NC_000067.7	105791575	105806135	+	2563	gene-Gm41926	Gm41926	lncRNA	105246675		0	0	0	0	1	0	0	0	0	0	0	0	0	1	0	0	0	0	0	0	0.482783	0	0	0	0	0	0	0	0	0.801874	0	0	0.0802911	0	0.945504	0	1	NA
NC_000067.7	105831359	105862021	-	664	gene-Gm41927	Gm41927	lncRNA	105246676		0	0	0	0	0	3	0	0	0	0	0	0	1	2	0	0	0	0	0	0	0	2.06552	0	0	0	0	0	0	0.832144	1.60375	0	0	0.281339	0	0.945504	0	1	NA
NC_000067.7	105873286	105873390	+	105	gene-Gm26214	Gm26214	snRNA	115487626		0	0	0	0	0	0	0	0	0	0	0	0	0	0	0	0	0	0	0	0	0	0	0	0	0	0	0	0	0	0	0	0	0	NA	NA	NA	NA	NA
NC_000067.7	105907080	105918012	-	471	gene-Gm7160	Gm7160	lncRNA	635504	predicted gene 7160	2	2	16	18	7	2	6	10	0	0	2	4	6	0	4	0	2.30691	3.11858	42.0857	18.3594	3.37948	1.37702	4.41126	5.79782	0	0	1.70749	3.307	4.99287	0	3.02499	0	5.86678	-2.70901	0.973267	-2.78342	0.00537893	0.141688
NC_000067.7	105916929	105961807	+	7883	gene-Zcchc2	Zcchc2	protein_coding	227449	zinc finger%2C CCHC domain containing 2	410	126	121	112	394	218	990	527	551	118	545	246	445	326	854	348	472.917	196.47	318.273	114.236	190.217	150.095	727.859	305.545	600.808	268.451	465.29	203.381	370.304	261.411	645.835	285.953	348.565	0.452392	0.552518	0.818782	0.412911	0.915509
NC_000067.7	106080355	106099254	-	545	gene-Gm20753	Gm20753	lncRNA	626049	predicted gene%2C 20753	0	0	0	0	3	0	0	0	0	0	0	0	0	0	0	4	0	0	0	0	1.44835	0	0	0	0	0	0	0	0	0	0	3.28681	0.295948	0	0.945504	0	1	NA
NC_000067.7	106099599	106321975	+	6104	gene-Phlpp1	Phlpp1	protein_coding	98432	PH domain and leucine rich repeat protein phosphatase 1	319	107	0	0	268	214	466	289	0	48	405	498	376	244	452	171	367.952	166.844	0	0	129.386	147.341	342.608	167.557	0	109.2	345.766	411.722	312.886	195.657	341.824	140.511	198.703	0.477964	1.05271	0.454033	0.649805	0.974162
NC_000067.7	106367279	106367603	+	325	gene-Gm6651	Gm6651	pseudogene	626075		0	0	0	1	0	0	0	0	0	0	0	0	0	0	0	0	0	0	0	1.01997	0	0	0	0	0	0	0	0	0	0	0	0	0.0637479	-0.237458	0.945504	-0.251144	0.801703	NA
NC_000067.7	106448170	106457715	+	5955	gene-Gm41928	Gm41928	lncRNA	105246678		0	0	0	0	3	0	0	0	0	0	0	0	0	0	3	0	0	0	0	0	1.44835	0	0	0	0	0	0	0	0	0	2.26874	0	0.232318	0	0.945504	0	1	NA
NC_000067.7	106465906	106642020	-	7349	gene-Bcl2	Bcl2	protein_coding	12043	B cell leukemia/lymphoma 2	526	34	6	216	1193	317	325	314	256	108	640	307	603	476	303	234	606.718	53.0158	15.7821	220.313	575.96	218.257	238.943	182.051	279.141	245.701	546.396	253.812	501.783	381.692	229.143	192.279	296.312	0.500767	0.706665	0.708634	0.478551	0.941945
NC_000067.7	106474226	106474361	-	136	gene-Mir3473f	Mir3473f	miRNA	102466254	microRNA 3473f	0	0	0	0	0	0	0	0	0	0	0	0	0	0	0	0	0	0	0	0	0	0	0	0	0	0	0	0	0	0	0	0	0	NA	NA	NA	NA	NA
NC_000067.7	106531493	106542675	-	11149	gene-Gm37053	Gm37053	lncRNA	105246679		0	1	0	0	20	2	4	0	0	0	0	0	21	8	3	0	0	1.55929	0	0	9.65566	1.37702	2.94084	0	0	0	0	0	17.475	6.41499	2.26874	0	2.60572	-0.520648	1.14387	-0.455164	0.648991	0.974141
NC_000067.7	106648140	106689544	-	11264	gene-Kdsr	Kdsr	protein_coding	70750	3-ketodihydrosphingosine reductase	661	409	1	481	2030	997	1555	1203	538	198	1088	1654	1025	922	1305	895	762.434	637.749	2.63035	490.604	980.05	686.442	1143.25	697.477	586.633	450.451	928.873	1367.45	852.948	739.328	986.902	735.424	753.04	0.723719	0.71655	1.01	0.312493	0.850295
NC_000067.7	106698518	106724455	-	3272	gene-Vps4b	Vps4b	protein_coding	20479	vacuolar protein sorting 4B	1196	1230	2027	1812	4470	2835	2753	3331	1388	477	2130	3806	2230	2446	2858	2492	1379.53	1917.92	5331.73	1848.18	2158.04	1951.92	2024.04	1931.25	1513.47	1085.18	1818.47	3146.61	1855.68	1961.38	2161.35	2047.68	2133.28	-0.452713	0.409469	-1.10561	0.268896	0.8204
NC_000067.7	106724451	106752510	+	1328	gene-LOC118567772	LOC118567772	lncRNA	118567772		0	5	0	0	32	20	7	26	0	18	0	0	17	19	11	5	0	7.79644	0	0	15.4491	13.7702	5.14647	15.0743	0	40.9501	0	0	14.1465	15.2356	8.31872	4.10852	8.74974	1.32417	1.1042	1.19922	0.230442	0.780361
NC_000067.7	106788905	106811078	+	2700	gene-Serpinb5	Serpinb5	protein_coding	20724	serine %28or cysteine%29 peptidase inhibitor%2C clade B%2C member 5	0	7	0	0	1	10	0	4	0	0	0	0	1	4	5	15	0	10.915	0	0	0.482783	6.88508	0	2.31913	0	0	0	0	0.832144	3.2075	3.78123	12.3255	2.54678	-1.70049	1.13962	-1.49216	0.135657	0.651444
NC_000067.7	106862179	106884810	+	1735	gene-Serpinb12	Serpinb12	protein_coding	71869	serine %28or cysteine%29 peptidase inhibitor%2C clade B %28ovalbumin%29%2C member 12	0	0	0	0	0	2	0	27	0	0	0	0	0	4	0	31	0	0	0	0	0	1.37702	0	15.6541	0	0	0	0	0	3.2075	0	25.4728	2.85696	0	1.02079	0	1	1
NC_000067.7	106908714	106928925	+	1607	gene-Serpinb13	Serpinb13	protein_coding	241196	serine %28or cysteine%29 peptidase inhibitor%2C clade B %28ovalbumin%29%2C member 13	0	0	0	0	0	0	0	0	0	0	0	0	0	0	0	0	0	0	0	0	0	0	0	0	0	0	0	0	0	0	0	0	0	NA	NA	NA	NA	NA
NC_000067.7	106947867	106953055	-	1155	gene-Gm8080	Gm8080	pseudogene	666394	predicted gene 8080	0	0	0	0	2	0	2	0	0	0	0	0	1	1	0	2	0	0	0	0	0.965566	0	1.47042	0	0	0	0	0	0.832144	0.801874	0	1.64341	0.357088	0	1.06532	0	1	NA
NC_000067.7	106973317	106980033	-	1629	gene-Serpinb3a	Serpinb3a	protein_coding	20248	serine %28or cysteine%29 peptidase inhibitor%2C clade B %28ovalbumin%29%2C member 3A	0	0	0	0	0	0	0	1	0	0	0	0	0	0	0	0	0	0	0	0	0	0	0	0.579782	0	0	0	0	0	0	0	0	0.0362364	0	0.945504	0	1	NA
NC_000067.7	107005893	107011210	-	1198	gene-Serpinb3d	Serpinb3d	protein_coding	394252	serine %28or cysteine%29 peptidase inhibitor%2C clade B %28ovalbumin%29%2C member 3D	0	0	0	0	0	0	0	0	0	0	0	0	0	0	0	0	0	0	0	0	0	0	0	0	0	0	0	0	0	0	0	0	0	NA	NA	NA	NA	NA
NC_000067.7	107065539	107066340	-	802	gene-Gm15388	Gm15388	pseudogene	100041276	predicted gene 15388	0	0	0	0	0	0	0	0	0	0	0	0	0	0	0	0	0	0	0	0	0	0	0	0	0	0	0	0	0	0	0	0	0	NA	NA	NA	NA	NA
NC_000067.7	107081691	107088844	-	1632	gene-Serpinb3b	Serpinb3b	protein_coding	383548	serine %28or cysteine%29 peptidase inhibitor%2C clade B %28ovalbumin%29%2C member 3B	0	0	0	0	0	0	0	0	0	0	0	0	0	2	0	0	0	0	0	0	0	0	0	0	0	0	0	0	0	1.60375	0	0	0.100234	0	0.945504	0	1	NA
NC_000067.7	107198931	107206101	-	1659	gene-Serpinb3c	Serpinb3c	protein_coding	381286	serine %28or cysteine%29 peptidase inhibitor%2C clade B%2C member 3C	0	0	0	0	0	0	0	0	0	0	0	0	0	0	0	0	0	0	0	0	0	0	0	0	0	0	0	0	0	0	0	0	0	NA	NA	NA	NA	NA
NC_000067.7	107218071	107230084	-	988	gene-Gm8089	Gm8089	pseudogene	666414		0	0	0	0	0	0	0	0	0	0	0	0	0	0	0	1	0	0	0	0	0	0	0	0	0	0	0	0	0	0	0	0.821703	0.0513564	0	0.945504	0	1	NA
NC_000067.7	107290044	107308205	+	1699	gene-Serpinb11	Serpinb11	protein_coding	66957	serine %28or cysteine%29 peptidase inhibitor%2C clade B %28ovalbumin%29%2C member 11	0	0	0	0	0	5	0	0	0	0	0	0	0	0	0	0	0	0	0	0	0	3.44254	0	0	0	0	0	0	0	0	0	0	0.215159	0	0.945504	0	1	NA
NC_000067.7	107350419	107380419	+	1887	gene-Serpinb7	Serpinb7	protein_coding	116872	serine %28or cysteine%29 peptidase inhibitor%2C clade B%2C member 7	0	0	0	0	2	5	3	3	0	5	0	0	1	24	8	7	0	0	0	0	0.965566	3.44254	2.20563	1.73935	0	11.375	0	0	0.832144	19.245	6.04998	5.75192	3.22545	1.67901	1.11855	1.50107	0.133338	0.647644
NC_000067.7	107367777	107367907	-	131	gene-Gm24553	Gm24553	snoRNA	115485799		0	0	0	0	0	0	0	0	0	0	0	0	0	0	0	0	0	0	0	0	0	0	0	0	0	0	0	0	0	0	0	0	0	NA	NA	NA	NA	NA
NC_000067.7	107439153	107453330	+	2047	gene-Serpinb2	Serpinb2	protein_coding	18788	serine %28or cysteine%29 peptidase inhibitor%2C clade B%2C member 2	0	57	0	0	20	29	15	41	197	1	51	0	3	14	57	39	0	88.8794	0	0	9.65566	19.9667	11.0282	23.7711	214.808	2.27501	43.5409	0	2.49643	11.2262	43.1061	32.0464	31.425	1.0071	1.11018	0.907151	0.364327	0.888675
NC_000067.7	107456724	107488469	+	5316	gene-Serpinb10	Serpinb10	protein_coding	241197	serine %28or cysteine%29 peptidase inhibitor%2C clade B %28ovalbumin%29%2C member 10	2	9	1	5	1	2	0	1	1	10	1	2	0	1	1	0	2.30691	14.0336	2.63035	5.09983	0.482783	1.37702	0	0.579782	1.0904	22.7501	0.853743	1.6535	0	0.801874	0.756247	0	3.40101	-0.026588	0.961611	-0.0276495	0.977942	1
NC_000067.7	107517668	107536708	+	3357	gene-Serpinb8	Serpinb8	protein_coding	20725	serine %28or cysteine%29 peptidase inhibitor%2C clade B%2C member 8	280	552	269	632	353	843	302	1916	72	0	414	1234	112	514	439	979	322.968	860.727	707.565	644.619	170.422	580.412	222.034	1110.86	78.5085	0	353.45	1020.21	93.2002	412.163	331.992	804.447	482.099	-0.653537	0.890911	-0.73356	0.463217	0.937901
NC_000067.7	107614730	107621244	+	674	gene-Gm15389	Gm15389	lncRNA	102635334		0	0	0	0	0	0	0	0	0	11	0	0	0	0	0	0	0	0	0	0	0	0	0	0	0	25.0251	0	0	0	0	0	0	1.56407	1.59938	0.954699	1.67527	0.0938811	NA
NC_000067.7	107684332	107684438	-	107	gene-Gm24267	Gm24267	snRNA	115487706		0	0	1	0	0	0	0	0	0	1	0	0	0	0	0	0	0	0	2.63035	0	0	0	0	0	0	2.27501	0	0	0	0	0	0	0.306585	-0.079874	0.945504	-0.0844777	0.932677	NA
NC_000067.7	107820704	107820835	+	132	gene-Gm22438	Gm22438	snoRNA	115485786		0	0	0	0	0	0	0	0	0	0	0	0	0	0	0	0	0	0	0	0	0	0	0	0	0	0	0	0	0	0	0	0	0	NA	NA	NA	NA	NA
NC_000067.7	107844989	107878677	+	2219	gene-D830032E09Rik	D830032E09Rik	lncRNA	319596	RIKEN cDNA D830032E09 gene	0	0	0	0	0	11	0	1	0	0	0	0	0	0	0	0	0	0	0	0	0	7.57358	0	0.579782	0	0	0	0	0	0	0	0	0.509585	0	0.945504	0	1	NA
NC_000067.7	107900046	107906713	+	501	gene-Gm41929	Gm41929	lncRNA	105246680		0	0	0	0	0	2	2	0	0	0	5	0	0	0	0	0	0	0	0	0	0	1.37702	1.47042	0	0	0	4.26872	0	0	0	0	0	0.44476	0.552029	0.948232	0.582166	0.560455	NA
NC_000067.7	107945686	107954921	+	1259	gene-LOC115487113	LOC115487113	lncRNA	115487113		0	0	0	0	0	0	0	0	0	0	2	0	0	0	0	0	0	0	0	0	0	0	0	0	0	0	1.70749	0	0	0	0	0	0.106718	0.235294	0.945504	0.248856	0.803472	NA
NC_000067.7	108304421	108307212	-	2792	gene-Gm5702	Gm5702	pseudogene	435640	predicted gene 5702	0	0	0	0	3	2	0	8	2	0	0	1	0	1	0	1	0	0	0	0	1.44835	1.37702	0	4.63825	2.18079	0	0	0.82675	0	0.801874	0	0.821703	0.755921	0.81038	1.14327	0.708827	0.478432	NA
NC_000067.7	108925300	108926579	-	1280	gene-Gm17847	Gm17847	pseudogene	100415976	predicted gene%2C 17847	0	0	0	0	0	0	0	0	0	0	0	0	0	0	0	0	0	0	0	0	0	0	0	0	0	0	0	0	0	0	0	0	0	NA	NA	NA	NA	NA
NC_000067.7	109550738	109550867	-	130	gene-Gm22159	Gm22159	snoRNA	115485815		0	0	0	0	0	0	0	0	0	0	0	0	0	0	0	0	0	0	0	0	0	0	0	0	0	0	0	0	0	0	0	0	0	NA	NA	NA	NA	NA
NC_000067.7	109760674	109762627	+	1954	gene-Gm8141	Gm8141	pseudogene	666508	predicted gene 8141	7	5	3	5	54	13	4	16	8	3	6	8	5	13	5	7	8.07419	7.79644	7.89106	5.09983	26.0703	8.9506	2.94084	9.27651	8.72317	6.82502	5.12246	6.614	4.16072	10.4244	3.78123	5.75192	7.96892	-0.0643341	0.65528	-0.098178	0.921791	1
NC_000067.7	109909967	110073002	+	18764	gene-Cdh7	Cdh7	protein_coding	241201	cadherin 7%2C type 2	0	116	0	1356	50	287	142	202	0	2	68	575	18	234	116	164	0	180.877	0	1383.07	24.1392	197.602	104.4	117.116	0	4.55001	58.0546	475.381	14.9786	187.639	87.7246	134.759	185.643	-0.996308	1.11159	-0.896291	0.370097	0.892916
NC_000067.7	110166351	110167970	+	468	gene-Gm41930	Gm41930	lncRNA	105246682		0	0	0	0	0	0	0	0	0	0	0	0	0	0	0	0	0	0	0	0	0	0	0	0	0	0	0	0	0	0	0	0	0	NA	NA	NA	NA	NA
NC_000067.7	110811802	110905331	-	19295	gene-Cdh19	Cdh19	protein_coding	227485	cadherin 19%2C type 2	1748	82	347	0	8532	453	463	55	515	139	53	0	1979	1074	581	25	2016.24	127.862	912.733	0	4119.11	311.894	340.403	31.888	561.554	316.226	45.2484	0	1646.81	861.213	439.379	20.5426	734.444	-1.03138	1.09996	-0.937649	0.348425	0.877481
NC_000067.7	110832477	110832549	-	73	gene-n-TKctt7	n-TKctt7	tRNA	102467563		0	0	0	0	4	0	0	1	0	0	0	0	0	0	0	0	0	0	0	0	1.93113	0	0	0.579782	0	0	0	0	0	0	0	0	0.156932	0	0.945504	0	1	NA
NC_000067.7	111070038	111077966	-	251	gene-4921525D07Rik	4921525D07Rik	lncRNA	102635409		0	0	0	0	0	0	1	0	0	0	0	0	0	0	0	0	0	0	0	0	0	0	0.735211	0	0	0	0	0	0	0	0	0	0.0459507	0	0.945504	0	1	NA
NC_000067.7	111732500	111735556	-	2177	gene-Gm8173	Gm8173	pseudogene	666578	predicted gene 8173	1	0	0	0	4	0	0	2	0	0	0	0	0	0	4	0	1.15346	0	0	0	1.93113	0	0	1.15956	0	0	0	0	0	0	3.02499	0	0.454321	-0.240267	0.950352	-0.252819	0.800408	NA
NC_000067.7	111786431	111792782	-	5898	gene-Dsel	Dsel	protein_coding	319901	dermatan sulfate epimerase-like	314	83	0	0	1412	776	750	676	130	102	370	383	654	633	721	564	362.185	129.421	0	0	681.69	534.282	551.408	391.932	141.751	232.051	315.885	316.645	544.222	507.586	545.254	463.441	357.36	0.803877	0.91577	0.877815	0.380044	0.899912
NC_000067.7	111808367	111809064	-	698	gene-Gm6028	Gm6028	pseudogene	547247	predicted gene 6028	3	3	1	2	10	1	2	4	3	3	3	1	2	1	1	1	3.46037	4.67786	2.63035	2.03993	4.82783	0.688508	1.47042	2.31913	3.27119	6.82502	2.56123	0.82675	1.66429	0.801874	0.756247	0.821703	2.47767	-0.0842276	0.811075	-0.103847	0.917291	1
NC_000067.7	111976929	111985101	-	7220	gene-Gm17752	Gm17752	pseudogene	636474	predicted gene%2C 17752	0	0	0	0	0	2	0	0	0	0	0	0	1	0	0	0	0	0	0	0	0	1.37702	0	0	0	0	0	0	0.832144	0	0	0	0.138072	0	0.945504	0	1	NA
NC_000067.7	112065596	112066447	+	614	gene-Gm6717	Gm6717	pseudogene	626897		0	0	0	0	0	0	0	0	0	0	0	0	0	0	0	0	0	0	0	0	0	0	0	0	0	0	0	0	0	0	0	0	0	NA	NA	NA	NA	NA
NC_000067.7	112078681	112079680	+	1000	gene-Gm19086	Gm19086	pseudogene	100418230	predicted gene%2C 19086	0	0	0	0	0	0	0	0	0	0	0	0	0	0	0	0	0	0	0	0	0	0	0	0	0	0	0	0	0	0	0	0	0	NA	NA	NA	NA	NA
NC_000067.7	112305059	112344648	-	5573	gene-Gm32810	Gm32810	lncRNA	102635484	predicted gene%2C 32810	0	0	0	0	56	17	8	17	0	0	0	0	31	30	18	0	0	0	0	0	27.0359	11.7046	5.88169	9.85629	0	0	0	0	25.7965	24.0562	13.6124	0	7.37148	0	1.1201	0	1	1
NC_000067.7	112344478	112439878	+	211	gene-LOC118567773	LOC118567773	lncRNA	118567773		0	0	0	0	4	1	1	0	0	0	0	0	0	2	0	0	0	0	0	0	1.93113	0.688508	0.735211	0	0	0	0	0	0	1.60375	0	0	0.309912	0	0.945504	0	1	NA
NC_000067.7	112395641	112395776	+	136	gene-Gm22331	Gm22331	snoRNA	115485769		0	0	0	0	0	0	0	0	0	0	0	0	0	0	0	0	0	0	0	0	0	0	0	0	0	0	0	0	0	0	0	0	0	NA	NA	NA	NA	NA
NC_000067.7	113025949	113029648	-	226	gene-Gm41932	Gm41932	lncRNA	105246684		0	0	0	0	0	0	0	0	0	0	0	0	0	0	0	0	0	0	0	0	0	0	0	0	0	0	0	0	0	0	0	0	0	NA	NA	NA	NA	NA
NC_000067.7	113073251	113078443	+	171	gene-Gm46244	Gm46244	lncRNA	108167836		0	0	0	0	0	0	0	0	0	0	0	0	0	0	0	0	0	0	0	0	0	0	0	0	0	0	0	0	0	0	0	0	0	NA	NA	NA	NA	NA
NC_000067.7	113858655	113863035	-	392	gene-Gm32985	Gm32985	lncRNA	102635722		0	0	0	0	0	0	0	0	0	0	0	0	0	0	0	0	0	0	0	0	0	0	0	0	0	0	0	0	0	0	0	0	0	NA	NA	NA	NA	NA
NC_000067.7	114787918	114790819	-	538	gene-Gm33042	Gm33042	lncRNA	102635794		0	0	0	0	0	0	0	0	0	0	0	0	0	0	0	0	0	0	0	0	0	0	0	0	0	0	0	0	0	0	0	0	0	NA	NA	NA	NA	NA
NC_000067.7	115593279	115612676	-	5108	gene-LOC108167704	LOC108167704	lncRNA	108167704		0	10	0	24	16	29	26	22	0	22	0	72	10	36	14	36	0	15.5929	0	24.4792	7.72453	19.9667	19.1155	12.7552	0	50.0501	0	59.526	8.32144	28.8675	10.5875	29.5813	17.9105	1.0083	1.03814	0.971256	0.331421	0.865376
NC_000067.7	115612467	116515053	+	11044	gene-Cntnap5a	Cntnap5a	protein_coding	636808	contactin associated protein-like 5A	0	378	0	3	244	963	578	821	192	130	74	195	252	771	409	607	0	589.411	0	3.0599	117.799	663.033	424.952	476.001	209.356	295.751	63.177	161.216	209.7	618.245	309.305	498.774	289.986	0.207373	1.02482	0.202351	0.839642	1
NC_000067.7	117464031	117464194	+	164	gene-Gm24030	Gm24030	snRNA	115487666		0	0	0	0	0	0	0	0	0	0	0	0	0	0	0	0	0	0	0	0	0	0	0	0	0	0	0	0	0	0	0	0	0	NA	NA	NA	NA	NA
NC_000067.7	117708865	117731089	+	2709	gene-B020011L13Rik	B020011L13Rik	protein_coding	547097	RIKEN cDNA B020011L13 gene	0	0	0	0	1	1	0	0	0	0	0	0	0	2	0	0	0	0	0	0	0.482783	0.688508	0	0	0	0	0	0	0	1.60375	0	0	0.17344	0	0.945504	0	1	NA
NC_000067.7	118072462	118077551	-	5090	gene-LOC118567774	LOC118567774	pseudogene	118567774		0	0	0	0	0	0	0	0	0	0	0	0	0	0	0	0	0	0	0	0	0	0	0	0	0	0	0	0	0	0	0	0	0	NA	NA	NA	NA	NA
NC_000067.7	118219973	118220420	-	312	gene-LOC118567775	LOC118567775	lncRNA	118567775		0	0	0	0	0	0	0	0	0	0	0	0	0	0	0	0	0	0	0	0	0	0	0	0	0	0	0	0	0	0	0	0	0	NA	NA	NA	NA	NA
NC_000067.7	118226244	118239463	-	3736	gene-Tsn	Tsn	protein_coding	22099	translin	1558	1137	569	1673	3201	2165	1669	3030	2498	864	2245	2235	1723	1752	1747	2133	1797.08	1772.91	1496.67	1706.4	1545.39	1490.62	1227.07	1756.74	2723.81	1965.61	1916.65	1847.79	1433.78	1404.88	1321.16	1752.69	1697.45	0.316997	0.176405	1.79698	0.0723392	0.512924
NC_000067.7	118249573	118261561	+	1894	gene-Nifk	Nifk	protein_coding	67949	nucleolar protein interacting with the FHA domain of MKI67	1661	621	768	733	1957	1228	1556	2480	1342	498	1653	1537	1215	989	1673	1547	1915.89	968.318	2020.11	747.635	944.807	845.487	1143.99	1437.86	1463.31	1132.95	1411.24	1270.72	1011.06	793.054	1265.2	1271.17	1227.67	-0.0948758	0.328739	-0.288605	0.772884	0.995088
NC_000067.7	118287052	118291180	+	1153	gene-Gm28867	Gm28867	lncRNA	102636140	predicted gene 28867	0	0	0	0	0	0	0	0	0	0	0	0	0	0	0	0	0	0	0	0	0	0	0	0	0	0	0	0	0	0	0	0	0	NA	NA	NA	NA	NA
NC_000067.7	118314976	118537192	+	9900	gene-Clasp1	Clasp1	protein_coding	76707	CLIP associating protein 1	1711	1855	1063	2552	4663	8042	6902	6048	1640	943	2630	5692	5592	6982	6090	3651	1973.56	2892.48	2796.07	2602.95	2251.22	5536.98	5074.42	3506.52	1788.25	2145.33	2245.35	4705.86	4653.35	5598.69	4605.54	3000.04	3461.04	0.0829117	0.364424	0.227514	0.820024	0.998971
NC_000067.7	118381085	118381215	-	131	gene-Gm26080	Gm26080	snoRNA	115485782		0	0	0	70	0	0	0	0	0	0	0	0	0	0	0	0	0	0	0	71.3976	0	0	0	0	0	0	0	0	0	0	0	0	4.46235	-1.73701	0.96631	-1.79757	NA	NA
NC_000067.7	118386399	118386995	-	597	gene-2900060B14Rik	2900060B14Rik	lncRNA	68204	RIKEN cDNA 2900060B14 gene	1	1	2	0	12	0	0	2	0	3	13	0	2	0	1	1	1.15346	1.55929	5.26071	0	5.7934	0	0	1.15956	0	6.82502	11.0987	0	1.66429	0	0.756247	0.821703	2.25577	0.845597	1.11501	0.758376	0.448226	0.931601
NC_000067.7	118555646	118612898	+	9299	gene-Tfcp2l1	Tfcp2l1	protein_coding	81879	transcription factor CP2-like 1	41	17	0	0	40	84	59	74	0	32	37	518	34	53	52	82	47.2917	26.5079	0	0	19.3113	57.8346	43.3774	42.9038	0	72.8002	31.5885	428.257	28.2929	42.4993	39.3248	67.3796	59.2106	2.08816	1.01102	2.06541	0.0388843	0.386993
NC_000067.7	118609551	118609680	+	130	gene-LOC115487679	LOC115487679	pseudogene	115487679		0	0	0	0	0	2	0	1	0	0	0	2	0	0	0	0	0	0	0	0	0	1.37702	0	0.579782	0	0	0	1.6535	0	0	0	0	0.225644	0.235294	0.945504	0.248856	0.803472	NA
NC_000067.7	118761791	118987578	-	13870	gene-Gli2	Gli2	protein_coding	14633	GLI-Kruppel family member GLI2	718	27	9	0	198	81	92	74	5	83	54	306	231	107	77	6	828.181	42.1008	23.6732	0	95.5911	55.7691	67.6394	42.9038	5.45198	188.826	46.1021	252.986	192.225	85.8005	58.231	4.93022	124.401	-0.648987	1.0089	-0.643263	0.520054	0.952597
NC_000067.7	118872779	118888895	-	15024	gene-Gm51642	Gm51642	lncRNA	115487114		0	0	0	0	11	4	0	7	0	0	0	0	25	7	3	0	0	0	0	0	5.31061	2.75403	0	4.05847	0	0	0	0	20.8036	5.61312	2.26874	0	2.55054	0	1.14269	0	1	1
NC_000067.7	118881950	118882030	+	81	gene-Mir6346	Mir6346	miRNA	102465176	microRNA 6346	0	0	0	0	0	0	0	0	0	0	0	0	0	0	0	0	0	0	0	0	0	0	0	0	0	0	0	0	0	0	0	0	0	NA	NA	NA	NA	NA
NC_000067.7	119046816	119054565	-	4361	gene-Gm41934	Gm41934	lncRNA	105246686		0	0	0	0	2	4	6	3	0	0	0	0	6	0	9	0	0	0	0	0	0.965566	2.75403	4.41126	1.73935	0	0	0	0	4.99287	0	6.80622	0	1.35433	0	1.14053	0	1	NA
NC_000067.7	119085298	119086483	+	1186	gene-Gm8321	Gm8321	pseudogene	666838	predicted gene 8321	0	0	0	0	0	0	0	0	0	0	0	0	0	0	0	5	0	0	0	0	0	0	0	0	0	0	0	0	0	0	0	4.10852	0.256782	0	0.945504	0	1	NA
NC_000067.7	119128982	119137930	+	1781	gene-Gm46144	Gm46144	lncRNA	108167707		0	0	0	0	0	0	0	0	0	0	0	0	0	0	0	0	0	0	0	0	0	0	0	0	0	0	0	0	0	0	0	0	0	NA	NA	NA	NA	NA
NC_000067.7	119169701	119170495	-	795	gene-Gm3508	Gm3508	pseudogene	100041778		0	1	0	0	1	0	0	0	0	0	1	0	0	1	0	0	0	1.55929	0	0	0.482783	0	0	0	0	0	0.853743	0	0	0.801874	0	0	0.231106	-0.079874	0.945504	-0.0844777	0.932677	NA
NC_000067.7	119233172	119248374	+	2906	gene-Gm33388	Gm33388	lncRNA	102636276		0	0	0	0	0	0	7	0	0	0	0	0	5	0	0	0	0	0	0	0	0	0	5.14647	0	0	0	0	0	4.16072	0	0	0	0.5817	0	0.946341	0	1	NA
NC_000067.7	119343193	119349978	-	4257	gene-Inhbb	Inhbb	protein_coding	16324	inhibin beta-B	9	0	0	0	203	95	381	113	31	0	167	0	255	43	312	40	10.3811	0	0	0	98.005	65.4082	280.115	65.5153	33.8023	0	142.575	0	212.197	34.4806	235.949	32.8681	75.7061	2.12777	1.07351	1.98207	0.0474718	0.421884
NC_000067.7	119366785	119367378	+	329	gene-Gm41935	Gm41935	lncRNA	105246687		0	0	0	0	0	0	0	0	0	0	0	0	0	0	0	0	0	0	0	0	0	0	0	0	0	0	0	0	0	0	0	0	0	NA	NA	NA	NA	NA
NC_000067.7	119367869	119373225	-	1143	gene-Gm33490	Gm33490	lncRNA	102636425		0	0	0	0	2	0	0	0	0	0	0	0	0	0	0	0	0	0	0	0	0.965566	0	0	0	0	0	0	0	0	0	0	0	0.0603479	0	0.945504	0	1	NA
NC_000067.7	119371948	119373534	+	711	gene-Gm33575	Gm33575	lncRNA	102636537		0	0	0	0	0	0	0	3	0	0	0	0	0	3	1	0	0	0	0	0	0	0	0	1.73935	0	0	0	0	0	2.40562	0.756247	0	0.306326	0	0.945504	0	1	NA
NC_000067.7	119381614	119382247	+	507	gene-Gm46145	Gm46145	lncRNA	108167708		0	0	0	0	0	0	0	0	0	0	0	0	0	0	0	0	0	0	0	0	0	0	0	0	0	0	0	0	0	0	0	0	0	NA	NA	NA	NA	NA
NC_000067.7	119398035	119432512	-	2536	gene-Ralb	Ralb	protein_coding	64143	v-ral simian leukemia viral oncogene B	3202	1317	1301	2393	6657	3340	3789	3200	2094	1181	3099	1838	3558	2573	3739	2739	3693.36	2053.58	3422.09	2440.78	3213.89	2299.62	2785.71	1855.3	2283.29	2686.78	2645.75	1519.57	2960.77	2063.22	2827.61	2250.64	2562.62	-0.341032	0.27429	-1.24332	0.213748	0.762205
NC_000067.7	119427213	119427598	+	386	gene-Gm29454	Gm29454	pseudogene	108167710		0	0	0	0	0	0	0	0	0	0	0	0	1	0	9	0	0	0	0	0	0	0	0	0	0	0	0	0	0.832144	0	6.80622	0	0.477398	0	0.945504	0	1	NA
NC_000067.7	119453884	119456713	+	2830	gene-Tmem185b	Tmem185b	protein_coding	226351	transmembrane protein 185B	815	246	385	0	1092	511	488	578	928	430	655	285	671	436	600	467	940.066	383.585	1012.69	0	527.199	351.827	358.783	335.114	1011.89	978.253	559.202	235.624	558.369	349.617	453.748	383.735	527.481	0.214405	0.838011	0.255849	0.798067	0.996784
NC_000067.7	119457210	119463895	-	2414	gene-3830432H09Rik	3830432H09Rik	lncRNA	320069	RIKEN cDNA 3830432H09 gene	0	0	0	0	2	0	5	0	0	0	0	0	4	1	6	5	0	0	0	0	0.965566	0	3.67605	0	0	0	0	0	3.32858	0.801874	4.53748	4.10852	1.08863	0	1.14012	0	1	NA
NC_000067.7	119457945	119458044	+	100	gene-Gm25322	Gm25322	pseudogene	115487621		0	0	0	0	0	0	0	0	0	0	0	0	0	0	0	0	0	0	0	0	0	0	0	0	0	0	0	0	0	0	0	0	0	NA	NA	NA	NA	NA
NC_000067.7	119472762	119576826	-	12402	gene-Epb41l5	Epb41l5	protein_coding	226352	erythrocyte membrane protein band 4.1 like 5	128	89	29	109	611	382	269	246	146	69	227	363	341	473	263	191	147.642	138.777	76.2802	111.176	294.98	263.01	197.772	142.626	159.198	156.975	193.8	300.11	283.761	379.287	198.893	156.945	200.077	0.748776	0.365769	2.04713	0.0406454	0.394051
NC_000067.7	119580197	119765281	-	11005	gene-Ptpn4	Ptpn4	protein_coding	19258	protein tyrosine phosphatase%2C non-receptor type 4	37	67	0	0	182	173	156	125	79	21	44	264	118	129	147	113	42.6778	104.472	0	0	87.8665	119.112	114.693	72.4727	86.1413	47.7751	37.5647	218.262	98.193	103.442	111.168	92.8524	83.5433	1.15174	0.862773	1.33493	0.1819	0.726201
NC_000067.7	119715284	119715927	+	644	gene-Gm3851	Gm3851	pseudogene	108167712		9	9	4	8	27	18	13	20	10	8	14	19	11	14	13	15	10.3811	14.0336	10.5214	8.15973	13.0351	12.3931	9.55774	11.5956	10.904	18.2001	11.9524	15.7083	9.15359	11.2262	9.83121	12.3255	11.8112	0.37058	0.408841	0.906416	0.364716	0.889041
NC_000067.7	119802511	119802740	+	230	gene-Gm29658	Gm29658	pseudogene	108167715		0	0	0	0	0	0	0	0	0	0	0	0	0	0	0	0	0	0	0	0	0	0	0	0	0	0	0	0	0	0	0	0	0	NA	NA	NA	NA	NA
NC_000067.7	119825225	119825936	+	712	gene-Gm3551	Gm3551	pseudogene	100041863		0	0	0	0	3	4	2	2	0	0	0	0	0	3	0	1	0	0	0	0	1.44835	2.75403	1.47042	1.15956	0	0	0	0	0	2.40562	0	0.821703	0.628731	0	1.14039	0	1	NA
NC_000067.7	119830320	119846243	+	1912	gene-Gm28209	Gm28209	lncRNA	102636940		0	0	0	0	2	0	0	0	0	0	0	0	1	0	0	0	0	0	0	0	0.965566	0	0	0	0	0	0	0	0.832144	0	0	0	0.112357	0	0.945504	0	1	NA
NC_000067.7	119835620	119840913	-	3316	gene-Tmem177	Tmem177	protein_coding	66343	transmembrane protein 177	66	98	0	1657	601	365	314	286	70	69	120	109	320	385	318	336	76.1281	152.81	0	1690.08	290.153	251.305	230.856	165.818	76.3277	156.975	102.449	90.1158	266.286	308.722	240.487	276.092	273.413	-1.79218	0.867211	-2.0666	0.0387715	0.386891
NC_000067.7	119851070	119934624	-	3858	gene-Cfap221	Cfap221	protein_coding	226356	cilia and flagella associated protein 221	12	0	0	0	6	1	0	7	0	7	0	0	0	3	1	1	13.8415	0	0	0	2.8967	0.688508	0	4.05847	0	15.925	0	0	0	2.40562	0.756247	0.821703	2.58711	0.0415441	1.14381	0.0363206	0.971027	1
NC_000067.7	119924968	119927206	+	1245	gene-Gm33817	Gm33817	lncRNA	102636864		5	0	0	0	0	0	0	0	0	0	0	0	0	0	0	0	5.76728	0	0	0	0	0	0	0	0	0	0	0	0	0	0	0	0.360455	-0.873245	0.945782	-0.923305	0.355848	NA
NC_000067.7	119934710	119991269	+	4382	gene-Sctr	Sctr	protein_coding	319229	secretin receptor	0	0	0	0	11	2	10	3	0	0	0	46	3	1	10	2	0	0	0	0	5.31061	1.37702	7.35211	1.73935	0	0	0	38.0305	2.49643	0.801874	7.56247	1.64341	4.14461	2.74518	1.12816	2.43332	0.0149611	0.245043
NC_000067.7	119953801	119957005	-	2090	gene-Gm33764	Gm33764	lncRNA	102636790		0	0	0	0	0	0	0	0	0	0	0	0	0	0	0	0	0	0	0	0	0	0	0	0	0	0	0	0	0	0	0	0	0	NA	NA	NA	NA	NA
NC_000067.7	119974488	119980467	-	392	gene-Gm41936	Gm41936	lncRNA	105246688		0	0	0	0	0	0	0	0	0	0	0	2	0	0	0	0	0	0	0	0	0	0	0	0	0	0	0	1.6535	0	0	0	0	0.103344	0.235294	0.945504	0.248856	0.803472	NA
NC_000067.7	119995107	120001799	-	1306	gene-Tmem37	Tmem37	protein_coding	170706	transmembrane protein 37	368	74	597	0	1033	305	1064	562	497	289	860	185	863	178	988	290	424.472	115.387	1570.32	0	498.715	209.995	782.264	325.837	541.927	657.477	734.219	152.949	718.141	142.734	747.172	238.294	491.244	-0.0119721	0.916838	-0.013058	0.989581	1
NC_000067.7	120003789	120017599	-	2349	gene-Gm41937	Gm41937	lncRNA	105246689		0	0	0	0	0	0	0	0	0	0	0	0	0	0	0	0	0	0	0	0	0	0	0	0	0	0	0	0	0	0	0	0	0	NA	NA	NA	NA	NA
NC_000067.7	120017912	120033471	+	523	gene-Gm41938	Gm41938	lncRNA	105246690		0	0	0	0	0	0	0	0	0	0	0	0	0	0	0	0	0	0	0	0	0	0	0	0	0	0	0	0	0	0	0	0	0	NA	NA	NA	NA	NA
NC_000067.7	120041010	120048826	-	745	gene-Dbi	Dbi	protein_coding	13167	diazepam binding inhibitor	13063	858	1336	1572	17942	2138	2082	2244	7540	2042	2162	1472	5490	2573	2028	1492	15067.6	1337.87	3514.15	1603.39	8662.09	1472.03	1530.71	1301.03	8221.59	4645.56	1845.79	1216.98	4568.47	2063.22	1533.67	1225.98	3738.13	-0.380454	0.763164	-0.498522	0.618116	0.96762
NC_000067.7	120047763	120115920	+	5423	gene-3110009E18Rik	3110009E18Rik	protein_coding	73103	RIKEN cDNA 3110009E18 gene	2032	162	270	561	2640	434	414	469	1220	326	363	254	905	474	398	328	2343.82	252.605	710.195	572.201	1274.55	298.812	304.377	271.918	1330.28	741.652	309.909	209.995	753.091	380.088	300.986	269.519	645.25	-0.525629	0.686356	-0.765825	0.44378	0.929362
NC_000067.7	120154137	120198810	-	3319	gene-Steap3	Steap3	protein_coding	68428	STEAP family member 3	210	0	0	8	229	103	165	253	76	10	42	249	153	132	195	128	242.226	0	0	8.15973	110.557	70.9163	121.31	146.685	82.8701	22.7501	35.8572	205.861	127.318	105.847	147.468	105.178	95.8127	0.35772	0.95847	0.37322	0.708985	0.987074
NC_000067.7	120186179	120191963	+	3448	gene-LOC118567776	LOC118567776	lncRNA	118567776		0	0	0	0	0	0	0	0	0	0	0	0	0	2	1	0	0	0	0	0	0	0	0	0	0	0	0	0	0	1.60375	0.756247	0	0.1475	0	0.945504	0	1	NA
NC_000067.7	120268312	120270903	+	1999	gene-C1ql2	C1ql2	protein_coding	226359	complement component 1%2C q subcomponent-like 2	0	0	0	0	6	0	0	0	0	14	44	0	4	1	0	1	0	0	0	0	2.8967	0	0	0	0	31.8501	37.5647	0	3.32858	0.801874	0	0.821703	4.82898	2.77191	1.13463	2.44301	0.0145652	0.242245
NC_000067.7	120354803	120363469	-	932	gene-Gm46154	Gm46154	lncRNA	108167722		0	0	0	0	0	0	0	0	0	0	0	0	0	0	0	0	0	0	0	0	0	0	0	0	0	0	0	0	0	0	0	0	0	NA	NA	NA	NA	NA
NC_000067.7	120402267	120432753	-	1925	gene-Marco	Marco	protein_coding	17167	macrophage receptor with collagenous structure	0	0	0	0	369	16	5	8	0	0	0	0	105	10	111	23	0	0	0	0	178.147	11.0161	3.67605	4.63825	0	0	0	0	87.3752	8.01874	83.9434	18.8992	24.7321	0	1.11527	0	1	1
NC_000067.7	120497157	120500006	-	418	gene-Gm41939	Gm41939	lncRNA	105246691		0	0	0	0	1	0	0	0	0	0	0	0	0	0	0	0	0	0	0	0	0.482783	0	0	0	0	0	0	0	0	0	0	0	0.0301739	0	0.945504	0	1	NA
NC_000067.7	120530216	120535720	+	2554	gene-En1	En1	protein_coding	13798	engrailed 1	0	0	0	0	12	3	36	22	49	0	69	0	30	6	66	15	0	0	0	0	5.7934	2.06552	26.4676	12.7552	53.4294	0	58.9083	0	24.9643	4.81125	49.9123	12.3255	15.7146	3.66073	1.07693	3.39921	0.000675797	0.041547
NC_000067.7	120536140	120544491	-	3112	gene-Gm34352	Gm34352	lncRNA	102637581		0	0	0	0	0	0	0	0	0	0	0	0	0	0	5	0	0	0	0	0	0	0	0	0	0	0	0	0	0	0	3.78123	0	0.236327	0	0.945504	0	1	NA
NC_000067.7	120542383	120691296	+	9568	gene-2610027F03Rik	2610027F03Rik	lncRNA	69904		0	0	0	0	0	0	0	0	0	0	0	0	0	0	0	0	0	0	0	0	0	0	0	0	0	0	0	0	0	0	0	0	0	NA	NA	NA	NA	NA
NC_000067.7	120733811	120771265	+	341	gene-Gm29345	Gm29345	lncRNA	105246692		0	0	0	0	0	3	0	0	0	0	0	0	0	0	0	2	0	0	0	0	0	2.06552	0	0	0	0	0	0	0	0	0	1.64341	0.231808	0	0.945504	0	1	NA
NC_000067.7	120785326	120802023	+	2952	gene-Gm34584	Gm34584	lncRNA	102637888		0	0	0	0	0	0	1	1	0	0	0	0	0	0	2	2	0	0	0	0	0	0	0.735211	0.579782	0	0	0	0	0	0	1.51249	1.64341	0.279431	0	0.945504	0	1	NA
NC_000067.7	120857436	120885388	-	999	gene-Gm34641	Gm34641	lncRNA	102637958		0	0	0	0	0	0	0	0	0	0	0	0	0	0	0	0	0	0	0	0	0	0	0	0	0	0	0	0	0	0	0	0	0	NA	NA	NA	NA	NA
NC_000067.7	120897674	120921407	-	534	gene-Gm34698	Gm34698	lncRNA	102638033		0	0	0	0	0	0	0	0	0	0	0	0	0	0	0	0	0	0	0	0	0	0	0	0	0	0	0	0	0	0	0	0	0	NA	NA	NA	NA	NA
NC_000067.7	121015134	121048704	+	1580	gene-Celrr	Celrr	lncRNA	98452	cerebellum expressed regulatory RNA	0	5	0	0	0	0	0	2	1	6	7	0	0	0	0	2	0	7.79644	0	0	0	0	0	1.15956	1.0904	13.65	5.9762	0	0	0	0	1.64341	1.95725	0.769997	1.1357	0.677994	0.497775	0.94702
NC_000067.7	121044705	121075716	-	489	gene-Gm46155	Gm46155	lncRNA	108167723		0	5	0	0	4	4	0	9	6	22	27	0	2	0	8	6	0	7.79644	0	0	1.93113	2.75403	0	5.21804	6.54238	50.0501	23.0511	0	1.66429	0	6.04998	4.93022	6.87423	2.23407	1.09242	2.04506	0.0408491	0.394624
NC_000067.7	121149526	121174217	-	2889	gene-Gm41940	Gm41940	lncRNA	105246693		0	6	0	0	0	0	1	1	0	4	0	0	2	1	0	0	0	9.35573	0	0	0	0	0.735211	0.579782	0	9.10003	0	0	1.66429	0.801874	0	0	1.38981	-0.0744896	1.11519	-0.0667952	0.946745	NA
NC_000067.7	121232082	121260391	-	7015	gene-Insig2	Insig2	protein_coding	72999	insulin induced gene 2	525	344	664	339	1928	892	1055	944	603	380	722	577	914	779	859	674	605.564	536.395	1746.55	345.768	930.806	614.149	775.647	547.314	657.509	864.502	616.403	477.035	760.58	624.66	649.616	553.828	706.646	-0.293044	0.422198	-0.694092	0.487625	0.942886
NC_000067.7	121280897	121287800	-	3930	gene-2210011K15Rik	2210011K15Rik	lncRNA	72365		0	0	0	0	1	1	0	3	0	0	0	0	1	0	1	1	0	0	0	0	0.482783	0.688508	0	1.73935	0	0	0	0	0.832144	0	0.756247	0.821703	0.332546	0	1.12545	0	1	NA
NC_000067.7	121355337	121358751	-	1277	gene-Gm35243	Gm35243	lncRNA	102638755		0	0	0	0	3	0	0	7	0	0	25	0	0	4	1	0	0	0	0	0	1.44835	0	0	4.05847	0	0	21.3436	0	0	3.2075	0.756247	0	1.92588	1.44733	1.076	1.3451	0.178593	0.720823
NC_000067.7	121358796	121434189	+	7256	gene-Ccdc93	Ccdc93	protein_coding	70829	coiled-coil domain containing 93	596	150	3	40	1146	891	1065	1185	142	206	385	685	1042	874	1077	732	687.459	233.893	7.89106	40.7986	553.269	613.46	782.999	687.041	154.836	468.651	328.691	566.324	867.094	700.838	814.478	601.487	506.826	0.565121	0.73322	0.770739	0.440862	0.928151
NC_000067.7	121437487	121458351	-	4345	gene-Htr5b	Htr5b	protein_coding	15564	5-hydroxytryptamine %28serotonin%29 receptor 5B	0	49	0	0	24	17	17	15	0	0	0	0	12	18	23	16	0	76.4051	0	0	11.5868	11.7046	12.4986	8.69673	0	0	0	0	9.98573	14.4337	17.3937	13.1472	10.9908	-3.31957	1.0972	-3.0255	NA	NA
NC_000067.7	121481564	121495709	-	2395	gene-Ddx18	Ddx18	protein_coding	66942	DEAD box helicase 18	494	152	70	516	860	494	578	701	369	201	768	313	535	354	583	427	569.807	237.012	184.125	526.302	415.193	340.123	424.952	406.427	402.356	457.276	655.675	258.773	445.197	283.863	440.892	350.867	399.928	0.2131	0.379871	0.56098	0.574811	0.962182
NC_000067.7	122132874	122179909	+	1609	gene-Gm28590	Gm28590	lncRNA	102638832	predicted gene 28590	0	0	0	0	0	0	0	0	0	0	0	0	0	0	0	0	0	0	0	0	0	0	0	0	0	0	0	0	0	0	0	0	0	NA	NA	NA	NA	NA
NC_000067.7	122438278	122438426	+	149	gene-Gm24547	Gm24547	pseudogene	115487686		0	0	0	0	0	0	0	0	0	0	0	0	0	0	0	0	0	0	0	0	0	0	0	0	0	0	0	0	0	0	0	0	0	NA	NA	NA	NA	NA
NC_000067.7	122480902	122481045	+	144	gene-Gm25771	Gm25771	snoRNA	115487653		0	0	0	0	0	0	0	0	0	0	0	0	0	0	0	0	0	0	0	0	0	0	0	0	0	0	0	0	0	0	0	0	0	NA	NA	NA	NA	NA
NC_000067.7	123259867	124773809	-	5368	gene-Dpp10	Dpp10	protein_coding	269109	dipeptidylpeptidase 10	1	38	0	114	166	465	258	203	0	11	4	10	87	513	199	167	1.15346	59.2529	0	116.276	80.142	320.156	189.684	117.696	0	25.0251	3.41497	8.2675	72.3966	411.362	150.493	137.224	105.784	-1.65093	0.953318	-1.73177	0.0833144	0.540549
NC_000067.7	123317530	123317660	-	131	gene-Gm24791	Gm24791	snoRNA	115485779		0	0	0	0	0	0	0	0	0	0	0	0	0	0	0	0	0	0	0	0	0	0	0	0	0	0	0	0	0	0	0	0	0	NA	NA	NA	NA	NA
NC_000067.7	124351970	124364673	-	8273	gene-Gm41941	Gm41941	lncRNA	105246694		0	0	0	0	0	0	0	0	0	0	0	0	0	0	0	0	0	0	0	0	0	0	0	0	0	0	0	0	0	0	0	0	0	NA	NA	NA	NA	NA
NC_000067.7	124418593	124418696	+	104	gene-Gm25578	Gm25578	snRNA	115487585		0	0	0	0	0	0	0	0	0	0	0	0	0	0	0	0	0	0	0	0	0	0	0	0	0	0	0	0	0	0	0	0	0	NA	NA	NA	NA	NA
NC_000067.7	124733302	124752173	+	283	gene-LOC118567714	LOC118567714	lncRNA	118567714		0	0	0	0	0	0	0	0	0	0	0	0	0	0	0	0	0	0	0	0	0	0	0	0	0	0	0	0	0	0	0	0	0	NA	NA	NA	NA	NA
NC_000067.7	124773795	124786800	+	925	gene-Gm35355	Gm35355	lncRNA	102638908		0	0	0	0	2	4	1	0	0	0	0	0	0	0	0	0	0	0	0	0	0.965566	2.75403	0.735211	0	0	0	0	0	0	0	0	0	0.278425	0	0.945504	0	1	NA
NC_000067.7	125320642	125363464	-	2746	gene-Actr3	Actr3	protein_coding	74117	ARP3 actin-related protein 3	5598	3612	2561	3252	14124	10196	10550	13845	5563	2902	7812	9621	8643	7991	10405	9783	6457.04	5632.15	6736.33	3316.93	6818.83	7020.02	7756.47	8027.08	6065.87	6602.07	6669.44	7954.17	7192.22	6407.78	7868.75	8038.72	6785.24	0.29961	0.213977	1.4002	0.161454	0.697856
NC_000067.7	125488275	125523571	+	3324	gene-Slc35f5	Slc35f5	protein_coding	74150	solute carrier family 35%2C member F5	2060	466	473	590	3963	1899	2026	2177	628	594	1082	1471	1878	1540	1977	1457	2376.12	726.628	1244.16	601.78	1913.27	1307.48	1489.54	1262.18	684.769	1351.35	923.75	1216.15	1562.77	1234.89	1495.1	1197.22	1286.7	-0.238359	0.391698	-0.608527	0.542838	0.95814
NC_000067.7	125604733	125801599	+	2690	gene-Gpr39	Gpr39	protein_coding	71111	G protein-coupled receptor 39	121	0	0	0	42	26	36	12	36	28	12	0	24	42	18	10	139.568	0	0	0	20.2769	17.9012	26.4676	6.95738	39.2543	63.7002	10.2449	0	19.9715	33.6787	13.6124	8.21703	24.9906	-0.217997	1.08177	-0.201519	0.840293	1
NC_000067.7	125763975	125769751	-	1921	gene-Gm41943	Gm41943	lncRNA	105246696		0	0	0	0	0	0	0	1	0	0	0	0	0	0	0	0	0	0	0	0	0	0	0	0.579782	0	0	0	0	0	0	0	0	0.0362364	0	0.945504	0	1	NA
NC_000067.7	125795359	125841134	-	8100	gene-Lypd1	Lypd1	protein_coding	72585	Ly6/Plaur domain containing 1	72	0	0	0	49	39	35	21	54	27	23	1	21	72	18	12	83.0488	0	0	0	23.6564	26.8518	25.7324	12.1754	58.8814	61.4252	19.6361	0.82675	17.475	57.7349	13.6124	9.86044	25.6823	0.531345	1.03504	0.513359	0.6077	0.965982
NC_000067.7	125841373	126758529	-	44123	gene-Nckap5	Nckap5	protein_coding	210356	NCK-associated protein 5	204	43	0	0	168	42	51	53	103	1	97	0	104	48	56	8	235.305	67.0494	0	0	81.1076	28.9173	37.4957	30.7284	112.311	2.27501	82.8131	0	86.543	38.49	42.3498	6.57362	53.2474	-0.422416	1.07128	-0.39431	0.693352	0.983793
NC_000067.7	125973348	126030286	+	17709	gene-Gm35562	Gm35562	lncRNA	102639199		3	0	0	0	10	8	0	0	0	0	30	0	12	2	3	0	3.46037	0	0	0	4.82783	5.50806	0	0	0	0	25.6123	0	9.98573	1.60375	2.26874	0	3.32917	1.17769	1.13714	1.03566	0.300363	0.84313
NC_000067.7	126801583	126844224	-	1822	gene-LOC102639337	LOC102639337	lncRNA	102639337		0	0	0	0	1	0	3	1	0	0	0	0	0	0	1	0	0	0	0	0	0.482783	0	2.20563	0.579782	0	0	0	0	0	0	0.756247	0	0.251528	0	0.945504	0	1	NA
NC_000067.7	126944079	126952214	-	2047	gene-Gm41945	Gm41945	lncRNA	105246698		0	0	0	0	4	0	0	0	0	0	0	0	0	0	0	0	0	0	0	0	1.93113	0	0	0	0	0	0	0	0	0	0	0	0.120696	0	0.945504	0	1	NA
NC_000067.7	127132450	127413760	+	6639	gene-Mgat5	Mgat5	protein_coding	107895	mannoside acetylglucosaminyltransferase 5	16	34	0	0	234	262	220	305	18	31	155	0	309	258	248	143	18.4553	53.0158	0	0	112.971	180.389	161.746	176.833	19.6271	70.5252	132.33	0	257.133	206.884	187.549	117.504	105.935	1.16977	0.970608	1.20519	0.228128	0.777186
NC_000067.7	127210337	127210878	-	542	gene-Gm8451	Gm8451	pseudogene	667090		134	88	105	125	165	71	75	132	139	86	134	114	98	42	71	72	154.563	137.217	276.187	127.496	79.6592	48.884	55.1408	76.5312	151.565	195.651	114.402	94.2495	81.5502	33.6787	53.6935	59.1626	108.727	-0.314289	0.356617	-0.881308	0.378151	0.898502
NC_000067.7	127223618	127228030	-	1428	gene-Gm51747	Gm51747	lncRNA	115487360		0	0	0	0	0	0	0	0	0	0	0	0	0	0	0	0	0	0	0	0	0	0	0	0	0	0	0	0	0	0	0	0	0	NA	NA	NA	NA	NA
NC_000067.7	127259549	127259678	+	130	gene-Gm23370	Gm23370	guide_RNA	115487649		0	0	0	0	0	0	0	0	0	0	0	0	0	0	0	0	0	0	0	0	0	0	0	0	0	0	0	0	0	0	0	0	0	NA	NA	NA	NA	NA
NC_000067.7	127302868	127302976	+	109	gene-Gm23734	Gm23734	snoRNA	115487646		0	0	0	0	0	0	0	0	0	0	0	0	0	0	0	0	0	0	0	0	0	0	0	0	0	0	0	0	0	0	0	0	0	NA	NA	NA	NA	NA
NC_000067.7	127315193	127365284	-	3742	gene-Gm51746	Gm51746	lncRNA	115487359		0	0	0	0	7	2	4	5	0	0	1	0	5	4	4	2	0	0	0	0	3.37948	1.37702	2.94084	2.89891	0	0	0.853743	0	4.16072	3.2075	3.02499	1.64341	1.46791	0.232166	1.07597	0.215775	0.829164	NA
NC_000067.7	127380557	127407206	-	2542	gene-Gm41947	Gm41947	lncRNA	105246700		0	0	0	0	0	0	2	0	0	0	0	0	2	1	3	3	0	0	0	0	0	0	1.47042	0	0	0	0	0	1.66429	0.801874	2.26874	2.46511	0.541902	0	1.09791	0	1	NA
NC_000067.7	127418079	127605758	-	2517	gene-Tmem163	Tmem163	protein_coding	72160	transmembrane protein 163	48	363	0	371	671	750	452	1365	194	26	452	609	312	481	578	1054	55.3659	566.022	0	378.407	323.947	516.381	332.315	791.402	211.537	59.1502	385.892	503.491	259.629	385.702	437.111	866.075	379.527	0.178211	0.8433	0.211326	0.832633	1
NC_000067.7	127657031	127660713	-	598	gene-Gm35993	Gm35993	lncRNA	102639757	predicted gene%2C 35993	0	0	0	0	0	0	0	0	0	0	0	0	0	0	0	0	0	0	0	0	0	0	0	0	0	0	0	0	0	0	0	0	0	NA	NA	NA	NA	NA
NC_000067.7	127657150	127695301	+	2303	gene-Acmsd	Acmsd	protein_coding	266645	amino carboxymuconate semialdehyde decarboxylase	0	4	0	0	7	4	8	3	4	1	4	1	4	1	4	4	0	6.23715	0	0	3.37948	2.75403	5.88169	1.73935	4.36158	2.27501	3.41497	0.82675	3.32858	0.801874	3.02499	3.28681	2.58202	0.661099	0.915485	0.722129	0.470215	0.939089
NC_000067.7	127681354	127701791	-	464	gene-2900009J06Rik	2900009J06Rik	lncRNA	100502745	RIKEN cDNA 2900009J06 gene	0	4	0	0	7	4	1	13	6	2	6	12	12	2	2	6	0	6.23715	0	0	3.37948	2.75403	0.735211	7.53716	6.54238	4.55001	5.12246	9.921	9.98573	1.60375	1.51249	4.93022	4.05069	1.67395	0.910398	1.8387	0.0659596	0.491739
NC_000067.7	127701901	127732574	+	3514	gene-Ccnt2	Ccnt2	protein_coding	72949	cyclin T2	1496	442	224	1073	1728	1267	956	1021	605	175	886	639	916	1069	1013	678	1725.57	689.205	589.199	1094.42	834.249	872.339	702.861	591.957	659.69	398.126	756.417	528.294	762.244	857.204	766.078	557.115	774.061	-0.788946	0.339772	-2.32199	0.0202335	0.2858
NC_000067.7	127741217	127782763	-	6651	gene-Map3k19	Map3k19	protein_coding	22625	mitogen-activated protein kinase kinase kinase 19	0	0	114	0	1	0	3	0	0	0	0	0	3	3	0	1	0	0	299.86	0	0.482783	0	2.20563	0	0	0	0	0	2.49643	2.40562	0	0.821703	19.267	-3.33755	1.1281	-2.95855	NA	NA
NC_000067.7	127796492	127871613	+	4465	gene-Rab3gap1	Rab3gap1	protein_coding	226407	RAB3 GTPase activating protein subunit 1	682	402	11	845	2159	1274	1173	1327	816	260	487	470	1093	1090	1234	885	786.657	626.834	28.9339	861.871	1042.33	877.159	862.402	769.37	889.763	591.502	415.773	388.573	909.534	874.043	933.209	727.207	724.072	-0.0133386	0.58761	-0.0226997	0.98189	1
NC_000067.7	127881916	128030799	-	16088	gene-Zranb3	Zranb3	protein_coding	226409	zinc finger%2C RAN-binding domain containing 3	0	3	12	0	422	266	246	326	113	38	85	413	250	278	180	195	0	4.67786	31.5642	0	203.734	183.143	180.862	189.009	123.215	86.4502	72.5682	341.448	208.036	222.921	136.124	160.232	133.999	3.57494	0.775577	4.6094	4.03829e-06	0.00139751
NC_000067.7	127888603	127893724	+	3028	gene-Gm28800	Gm28800	lncRNA	102640008		0	0	0	0	4	0	2	10	0	0	2	3	4	4	4	4	0	0	0	0	1.93113	0	1.47042	5.79782	0	0	1.70749	2.48025	3.32858	3.2075	3.02499	3.28681	1.63969	1.29619	1.07965	1.20056	0.229921	NA
NC_000067.7	127933226	127934190	-	965	gene-Gm8283	Gm8283	pseudogene	666778		239	62	45	107	436	210	155	192	143	63	91	119	184	179	182	110	275.676	96.6759	118.366	109.136	210.493	144.587	113.958	111.318	155.927	143.325	77.6907	98.3833	153.115	143.535	137.637	90.3873	136.263	-0.33879	0.389575	-0.86964	0.384497	0.903237
NC_000067.7	127966264	127966759	+	496	gene-Rpl28-ps1	Rpl28-ps1	pseudogene	100042670	ribosomal protein L28%2C pseudogene 1	291	180	113	185	283	121	124	214	268	172	241	164	139	83	138	151	335.656	280.672	297.23	188.694	136.628	83.3094	91.1661	124.073	292.226	391.301	205.752	135.587	115.668	66.5556	104.362	124.077	185.81	-0.109857	0.345492	-0.317973	0.750506	0.993296
NC_000067.7	128031016	128165475	+	5246	gene-R3hdm1	R3hdm1	protein_coding	226412	R3H domain containing 1	495	433	464	2555	923	1291	1388	1728	982	345	998	1250	983	1191	1340	1055	570.96	675.172	1220.48	2606.01	445.609	888.863	1020.47	1001.86	1070.77	784.877	852.036	1033.44	817.998	955.032	1013.37	866.897	988.991	-0.423726	0.425874	-0.994955	0.319758	0.855094
NC_000067.7	128031580	128068439	-	774	gene-Gm29383	Gm29383	pseudogene	108167604		2	1	0	1	10	4	0	0	0	1	1	0	4	1	4	0	2.30691	1.55929	0	1.01997	4.82783	2.75403	0	0	0	2.27501	0.853743	0	3.32858	0.801874	3.02499	0	1.42201	-0.614959	1.10812	-0.554957	0.578924	NA
NC_000067.7	128130098	128130167	+	70	gene-Mir128-1	Mir128-1	miRNA	387147	microRNA 128-1	0	0	0	0	0	0	0	0	0	0	0	0	0	0	0	0	0	0	0	0	0	0	0	0	0	0	0	0	0	0	0	0	0	NA	NA	NA	NA	NA
NC_000067.7	128171635	128207115	+	4380	gene-Ubxn4	Ubxn4	protein_coding	67812	UBX domain protein 4	1640	672	469	1849	3186	1870	2408	3079	1775	625	2007	1988	1964	1423	2218	2128	1891.67	1047.84	1233.64	1885.92	1538.15	1287.51	1770.39	1785.15	1935.45	1421.88	1713.46	1643.58	1634.33	1141.07	1677.36	1748.58	1584.75	0.145404	0.239234	0.60779	0.543327	0.95814
NC_000067.7	128172296	128179817	+	7402	gene-Gm41949	Gm41949	lncRNA	105246702		44	1	0	2	72	16	18	7	76	3	2	2	18	9	22	9	50.752	1.55929	0	2.03993	34.7604	11.0161	13.2338	4.05847	82.8701	6.82502	1.70749	1.6535	14.9786	7.21687	16.6374	7.39533	16.044	0.572115	0.989848	0.577982	0.563276	0.959851
NC_000067.7	128212493	128256055	-	6174	gene-Lct	Lct	protein_coding	226413	lactase	0	0	0	0	1	4	0	3	0	0	0	0	0	0	0	1	0	0	0	0	0.482783	2.75403	0	1.73935	0	0	0	0	0	0	0	0.821703	0.362366	0	0.959195	0	1	NA
NC_000067.7	128259312	128287442	-	4431	gene-Mcm6	Mcm6	protein_coding	17219	minichromosome maintenance complex component 6	656	614	334	1604	3339	1336	1397	2003	761	559	1590	1319	1496	1496	1388	1082	756.667	957.403	878.538	1636.03	1612.01	919.846	1027.09	1161.3	829.791	1271.73	1357.45	1090.48	1244.89	1199.6	1049.67	889.083	1117.6	0.101945	0.287063	0.35513	0.722492	0.990302
NC_000067.7	128291444	128345153	-	2509	gene-Dars	Dars	protein_coding	226414	aspartyl-tRNA synthetase	1402	1482	1204	2086	3614	2831	2661	4302	1801	990	3044	3695	2102	2164	2641	2925	1617.14	2310.87	3166.95	2127.65	1744.78	1949.17	1956.4	2494.22	1963.8	2252.26	2598.8	3054.84	1749.17	1735.26	1997.25	2403.48	2195.13	0.0988203	0.236897	0.417144	0.676573	0.981375
NC_000067.7	128417777	128417910	+	134	gene-Gm23902	Gm23902	snoRNA	115485767		0	0	0	0	0	0	0	0	0	0	0	0	0	0	0	0	0	0	0	0	0	0	0	0	0	0	0	0	0	0	0	0	0	NA	NA	NA	NA	NA
NC_000067.7	128442852	128442953	-	102	gene-LOC115487618	LOC115487618	snRNA	115487618		0	0	0	0	0	0	0	0	0	0	0	0	0	0	0	0	0	0	0	0	0	0	0	0	0	0	0	0	0	0	0	0	0	NA	NA	NA	NA	NA
NC_000067.7	128447481	128449270	-	1790	gene-Gm6170	Gm6170	pseudogene	620659	predicted gene 6170	1034	364	164	367	1566	617	760	900	814	318	603	543	800	496	727	603	1192.67	567.581	431.378	374.328	756.038	424.809	558.76	521.804	887.582	723.452	514.807	448.925	665.716	397.73	549.791	495.487	594.429	0.00202313	0.378425	0.00534618	0.995734	1
NC_000067.7	128469939	128477143	+	384	gene-Gm41950	Gm41950	lncRNA	105246703		0	1	0	0	0	0	0	0	0	0	7	0	0	0	0	0	0	1.55929	0	0	0	0	0	0	0	0	5.9762	0	0	0	0	0	0.470968	0.610884	0.948432	0.644099	0.519511	NA
NC_000067.7	128515936	128520036	-	2876	gene-Cxcr4	Cxcr4	protein_coding	12767	chemokine %28C-X-C motif%29 receptor 4	0	0	6	0	23	5	9	0	0	0	0	0	5	10	10	0	0	0	15.7821	0	11.104	3.44254	6.6169	0	0	0	0	0	4.16072	8.01874	7.56247	0	3.54297	-1.57453	1.14383	-1.37654	0.168653	0.709206
NC_000067.7	128813646	128813756	-	111	gene-Gm23056	Gm23056	snRNA	115487593		0	0	0	0	0	0	0	0	0	0	0	0	0	0	0	0	0	0	0	0	0	0	0	0	0	0	0	0	0	0	0	0	0	NA	NA	NA	NA	NA
NC_000067.7	129201010	130147015	+	8470	gene-Thsd7b	Thsd7b	protein_coding	210417	thrombospondin%2C type I%2C domain containing 7B	532	1139	905	1452	2830	3344	3021	2156	551	669	1273	746	3289	3188	2622	1755	613.638	1776.03	2380.47	1480.99	1366.28	2302.37	2221.07	1250.01	600.808	1521.98	1086.82	616.756	2736.92	2556.38	1982.88	1442.09	1620.97	-0.682463	0.429442	-1.58919	0.112018	0.606366
NC_000067.7	129536296	129543926	-	688	gene-Gm36347	Gm36347	lncRNA	102640230		0	0	0	0	0	0	0	0	0	0	0	0	0	0	0	0	0	0	0	0	0	0	0	0	0	0	0	0	0	0	0	0	0	NA	NA	NA	NA	NA
NC_000067.7	129724148	129725705	-	1558	gene-Gm15790	Gm15790	pseudogene	100534274	predicted pseudogene 15790	40	17	0	59	61	32	40	51	14	8	40	33	26	37	40	40	46.1382	26.5079	0	60.178	29.4498	22.0322	29.4084	29.5689	15.2655	18.2001	34.1497	27.2828	21.6358	29.6693	30.2499	32.8681	28.2878	-0.4882	0.541989	-0.900757	0.367717	0.891636
NC_000067.7	129729092	129729585	-	494	gene-Rpl31-ps9	Rpl31-ps9	pseudogene	100042740	ribosomal protein L31%2C pseudogene 9	987	1630	854	594	305	138	116	273	934	2065	1460	1220	166	105	124	150	1138.46	2541.64	2246.32	605.86	147.249	95.0141	85.2844	158.28	1018.43	4697.89	1246.47	1008.64	138.136	84.1968	93.7746	123.255	964.306	0.271499	0.533046	0.509334	0.610518	0.966244
NC_000067.7	130123044	130125259	+	2216	gene-Gm29428	Gm29428	pseudogene	102640122		4	0	0	0	5	2	5	1	0	0	0	0	11	2	2	0	4.61382	0	0	0	2.41392	1.37702	3.67605	0.579782	0	0	0	0	9.15359	1.60375	1.51249	0	1.55815	-1.31697	1.13636	-1.15895	0.246478	NA
NC_000067.7	130230098	130236535	+	593	gene-Gm41951	Gm41951	lncRNA	105246704		0	0	0	0	1	0	0	2	0	3	0	0	0	1	0	0	0	0	0	0	0.482783	0	0	1.15956	0	6.82502	0	0	0	0.801874	0	0	0.579327	0.438954	0.96248	0.456066	0.648342	NA
NC_000067.7	130316263	130350831	-	2106	gene-Cd55b	Cd55b	protein_coding	13137	CD55 molecule%2C decay accelerating factor for complement B	37	36	0	57	119	45	54	102	4	14	20	73	72	54	50	56	42.6778	56.1344	0	58.1381	57.4512	30.9828	39.7014	59.1377	4.36158	31.8501	17.0749	60.3528	59.9144	43.3012	37.8123	46.0154	40.3066	-0.435102	0.691468	-0.629244	0.529189	0.955106
NC_000067.7	130350561	130365651	+	2438	gene-Cd55os	Cd55os	lncRNA	102640368	CD55 molecule%2C opposite strand sequence	0	1	0	86	9	4	3	6	0	0	0	10	4	8	7	2	0	1.55929	0	87.7171	4.34505	2.75403	2.20563	3.47869	0	0	0	8.2675	3.32858	6.41499	5.29373	1.64341	7.938	-2.25737	1.09068	-2.06969	NA	NA
NC_000067.7	130357526	130392746	-	12210	gene-Cd55	Cd55	protein_coding	13136	CD55 molecule%2C decay accelerating factor for complement	910	814	0	1739	3091	1800	1137	2799	180	229	464	2741	2088	1610	1313	1815	1049.64	1269.26	0	1773.72	1492.28	1239.31	835.935	1622.81	196.271	520.976	396.137	2266.12	1737.52	1291.02	992.952	1491.39	1135.96	-0.227938	0.861227	-0.264667	0.791266	0.995687
[truncated: 44,771 more rows]
