# Supplementary material for: NGF stimulation alters the transcriptome and surface TrkB expression in axons of dorsal root ganglion neurons
Source: Neurobiol Pain. 2025 Aug 5;18:100194. doi: 10.1016/j.ynpai.2025.100194 (PMC12355597; doi:10.1016/j.ynpai.2025.100194)
Supplement: Supplementary Data 13 [file mmc13.xlsx]

## Sheet: CNTF STIM Axon vs CTRL Axon
Chr	Start	End	Strand	Combined_exon_length	ID	gene	gene_biotype	GeneID	description	Axon_Ctrl_1	Axon_Ctrl_2	Axon_Ctrl_3	Axon_Ctrl_4	Axon_STIM_1	Axon_STIM_2	Axon_STIM_3	Axon_STIM_4	Soma_CTRL_1	Soma_CTRL_2	Soma_CTRL_3	Soma_CTRL_4	Soma_STIM_1	Soma_STIM_2	Soma_STIM_3	Soma_STIM_4	Axon_Ctrl_1_normalized	Axon_Ctrl_2_normalized	Axon_Ctrl_3_normalized	Axon_Ctrl_4_normalized	Axon_STIM_1_normalized	Axon_STIM_2_normalized	Axon_STIM_3_normalized	Axon_STIM_4_normalized	Soma_CTRL_1_normalized	Soma_CTRL_2_normalized	Soma_CTRL_3_normalized	Soma_CTRL_4_normalized	Soma_STIM_1_normalized	Soma_STIM_2_normalized	Soma_STIM_3_normalized	Soma_STIM_4_normalized	baseMean	log2FoldChange	lfcSE	stat	pvalue	padj
NC_000067.7	3172239	3172348	+	110	gene-Gm26206	Gm26206	snRNA	115487594	predicted gene%2C 26206	0	0	0	0	0	0	0	0	0	0	0	0	0	0	0	0	0	0	0	0	0	0	0	0	0	0	0	0	0	0	0	0	0	NA	NA	NA	NA	NA
NC_000067.7	3269956	3741733	-	14824	gene-Xkr4	Xkr4	protein_coding	497097	X-linked Kx blood group related 4	67	0	124	177	130	122	48	64	828	1283	966	1674	1615	1060	1496	791	64.9428	0	193.922	186.142	111.809	180.651	59.2715	85.7786	726.225	841.492	813.905	1174.37	1073.43	712.537	1198.31	974.729	524.845	-0.0203063	0.705834	-0.0287692	0.977049	1
NC_000067.7	3363896	3448035	+	24933	gene-Gm53491	Gm53491	lncRNA	118567655	predicted gene%2C 53491	0	6	20	131	59	8	220	61	12	36	32	57	30	97	59	90	0	7.03619	31.2778	137.766	50.744	11.846	271.661	81.7578	10.525	23.6116	26.9617	39.9876	19.9399	65.2038	47.2595	110.905	58.5302	0.994953	0.86635	1.14844	0.250786	0.625383
NC_000067.7	3741733	3742701	-	969	gene-LOC108167595	LOC108167595	pseudogene	108167595	XK-related protein 4-like	0	8	2	0	0	1	0	4	4	8	2	8	8	10	16	5	0	9.38159	3.12778	0	0	1.48075	0	5.36116	3.50833	5.24703	1.6851	5.6123	5.3173	6.72204	12.8161	6.16137	4.15131	-0.619345	0.947173	-0.653888	0.513184	0.817917
NC_000067.7	3854099	3854156	-	58	gene-Gm27396	Gm27396	pseudogene	115487633	predicted gene%2C 27396	0	0	0	0	0	0	0	0	0	0	0	0	0	0	0	0	0	0	0	0	0	0	0	0	0	0	0	0	0	0	0	0	0	NA	NA	NA	NA	NA
NC_000067.7	4185896	4479508	-	12004	gene-Rp1	Rp1	protein_coding	19888	retinitis pigmentosa 1 %28human%29	35	0	0	32	0	0	0	10	4	16	4	16	4	16	0	10	33.9253	0	0	33.6528	0	0	0	13.4029	3.50833	10.4941	3.37021	11.2246	2.65865	10.7553	0	12.3227	8.45718	-1.38078	1.05359	-1.31055	0.19001	0.556016
NC_000067.7	4561151	4567624	-	5695	gene-Sox17	Sox17	protein_coding	20671	SRY %28sex determining region Y%29-box 17	5	0	0	0	0	0	0	7	0	0	0	5	0	1	0	0	4.84648	0	0	0	0	0	0	9.38204	0	0	0	3.50769	0	0.672204	0	0	1.15053	0.262088	0.878387	0.298375	0.765417	NA
NC_000067.7	4599240	4599346	+	107	gene-Gm22307	Gm22307	snRNA	115487712	predicted gene%2C 22307	1	0	0	0	0	0	0	2	0	0	0	0	0	0	0	0	0.969295	0	0	0	0	0	0	2.68058	0	0	0	0	0	0	0	0	0.228117	0.150393	0.851295	0.176663	0.859773	NA
NC_000067.7	4617369	4679226	-	2114	gene-Gm37323	Gm37323	lncRNA	108167609	predicted gene%2C 37323	0	0	0	0	0	0	0	0	0	0	0	0	0	0	0	0	0	0	0	0	0	0	0	0	0	0	0	0	0	0	0	0	0	NA	NA	NA	NA	NA
NC_000067.7	4665280	4668474	+	602	gene-Gm39586	Gm39586	lncRNA	105243854	predicted gene%2C 39586	0	0	0	0	0	0	0	0	0	0	0	0	0	0	0	0	0	0	0	0	0	0	0	0	0	0	0	0	0	0	0	0	0	NA	NA	NA	NA	NA
NC_000067.7	4673132	4676915	-	1551	gene-Gm46082	Gm46082	lncRNA	108167610	predicted gene%2C 46082	0	0	0	0	0	0	0	0	0	0	0	1	0	0	0	0	0	0	0	0	0	0	0	0	0	0	0	0.701538	0	0	0	0	0.0438461	0	0.851295	0	1	NA
NC_000067.7	4679128	4688028	+	3138	gene-Gm29874	Gm29874	lncRNA	102631571	predicted gene%2C 29874	0	0	0	7	0	0	0	0	0	0	0	0	0	0	0	0	0	0	0	7.36155	0	0	0	0	0	0	0	0	0	0	0	0	0.460097	-0.868053	0.852995	-1.01765	0.308843	NA
NC_000067.7	4680467	4681852	+	1386	gene-Gm7369	Gm7369	pseudogene	664853	predicted gene 7369	0	0	0	2	0	0	0	0	1	1	0	0	1	0	0	0	0	0	0	2.1033	0	0	0	0	0.877084	0.655878	0	0	0.664663	0	0	0	0.268808	-0.275255	0.851295	-0.323337	0.74644	NA
NC_000067.7	4843421	4855973	-	7205	gene-Mrpl15	Mrpl15	protein_coding	27395	mitochondrial ribosomal protein L15	1064	952	670	1286	2463	793	1101	2543	988	1223	988	1075	1238	1277	1234	519	1031.33	1116.41	1047.81	1352.42	2118.35	1174.23	1359.54	3408.36	866.559	802.139	832.441	754.153	822.852	858.405	988.445	639.55	1198.31	0.808694	0.304769	2.65347	0.00796699	0.144957
NC_000067.7	4878046	4916958	+	2503	gene-Lypla1	Lypla1	protein_coding	18777	lysophospholipase 1	1706	1362	684	2616	2725	610	851	1537	1535	2478	1704	2020	2000	1900	1394	1573	1653.62	1597.22	1069.7	2751.12	2343.68	903.257	1050.83	2060.03	1346.32	1625.27	1435.71	1417.11	1329.33	1277.19	1116.61	1938.37	1557.21	-0.149033	0.356858	-0.417624	0.676222	0.9011
NC_000067.7	4917069	4918632	+	308	gene-LOC118567656	LOC118567656	lncRNA	118567656	uncharacterized LOC118567656	4	0	0	0	0	0	0	0	0	1	0	0	0	1	0	0	3.87718	0	0	0	0	0	0	0	0	0.655878	0	0	0	0.672204	0	0	0.325329	-0.550767	0.851363	-0.646924	0.517681	NA
NC_000067.7	4927917	4968132	+	2847	gene-Tcea1	Tcea1	protein_coding	21399	transcription elongation factor A %28SII%29 1	2411	1726	1522	2244	4938	1554	2002	1481	1529	2760	1708	2390	2176	2724	2466	1497	2336.97	2024.08	2380.24	2359.9	4247.01	2301.08	2472.11	1984.97	1341.06	1810.22	1439.08	1676.67	1446.31	1831.08	1975.29	1844.71	2091.93	0.271163	0.241951	1.12074	0.262399	0.634556
NC_000067.7	4976342	5140528	-	7499	gene-Rgs20	Rgs20	protein_coding	58175	regulator of G-protein signaling 20	24	95	14	7	0	22	2	53	70	152	75	118	139	130	100	22	23.2631	111.406	21.8945	7.36155	0	32.5765	2.46964	71.0354	61.3959	99.6935	63.1914	82.7814	92.3881	87.3866	80.1009	27.11	54.0034	-0.507867	0.833351	-0.609427	0.542242	0.833907
NC_000067.7	5041080	5047476	+	4158	gene-Gm16041	Gm16041	lncRNA	102631647	predicted gene 16041	0	0	0	0	0	0	0	2	0	0	0	0	1	0	1	0	0	0	0	0	0	0	0	2.68058	0	0	0	0	0.664663	0	0.801009	0	0.259141	0.292275	0.851295	0.34333	0.73135	NA
NC_000067.7	5153201	5233438	+	4357	gene-Atp6v1h	Atp6v1h	protein_coding	108664	ATPase%2C H%2B transporting%2C lysosomal V1 subunit H	5064	2570	2033	3215	3246	2061	2682	6674	6054	9408	8372	7404	9078	9206	7854	3956	4908.51	3013.84	3179.39	3381.05	2791.78	3051.82	3311.79	8945.1	5309.86	6170.5	7053.84	5194.18	6033.81	6188.31	6291.12	4874.88	4981.24	0.312511	0.352069	0.887644	0.374733	0.727222
NC_000067.7	5658673	5676357	+	4751	gene-Oprk1	Oprk1	protein_coding	18387	opioid receptor%2C kappa 1	0	0	0	71	193	0	0	0	14	39	149	45	21	78	65	36	0	0	0	74.6671	165.993	0	0	0	12.2792	25.5793	125.54	31.5692	13.9579	52.4319	52.0656	44.3619	37.4028	0.572126	1.06921	0.53509	NA	NA
NC_000067.7	5983926	5987617	-	3692	gene-Npbwr1	Npbwr1	protein_coding	226304	neuropeptides B/W receptor 1	0	0	0	0	0	0	0	0	6	0	0	2	0	1	0	1	0	0	0	0	0	0	0	0	5.2625	0	0	1.40308	0	0.672204	0	1.23227	0.535628	0	0.851295	0	1	NA
NC_000067.7	6234097	6237539	-	1545	gene-Gm46206	Gm46206	lncRNA	108167788	predicted gene%2C 46206	0	0	0	3	0	0	1	0	5	5	3	2	0	1	2	0	0	0	0	3.15495	0	0	1.23482	0	4.38542	3.27939	2.52766	1.40308	0	0.672204	1.60202	0	1.14122	-0.550245	1.06881	-0.514822	0.606678	NA
NC_000067.7	6284858	6346599	+	8335	gene-Rb1cc1	Rb1cc1	protein_coding	12421	RB1-inducible coiled-coil 1	2396	894	1116	1516	3398	1114	2818	410	2439	3310	3061	2962	3438	3240	3414	1697	2322.43	1048.39	1745.3	1594.3	2922.51	1649.55	3479.73	549.519	2139.21	2170.96	2579.05	2077.95	2285.11	2177.94	2734.64	2091.17	2097.99	0.343649	0.423737	0.810997	0.417367	0.758995
NC_000067.7	6429555	6464955	+	858	gene-Alkal1	Alkal1	protein_coding	620393	ALK and LTK ligand 1	7	0	11	4	0	10	15	0	14	0	4	0	8	2	2	0	6.78507	0	17.2028	4.2066	0	14.8075	18.5223	0	12.2792	0	3.37021	0	5.3173	1.34441	1.60202	0	5.33984	0.153791	1.05659	0.145554	0.884273	0.974748
NC_000067.7	6557455	6931164	+	10065	gene-St18	St18	protein_coding	240690	suppression of tumorigenicity 18	0	0	0	0	234	0	0	0	7	6	2	8	7	17	1	4	0	0	0	0	201.256	0	0	0	6.13959	3.93527	1.6851	5.6123	4.65264	11.4275	0.801009	4.9291	15.0274	3.69105	1.0638	3.46967	NA	NA
NC_000067.7	6986750	6993866	+	714	gene-Gm37108	Gm37108	pseudogene	102641523	predicted gene%2C 37108	2	5	2	4	5	2	3	5	2	0	2	1	0	3	1	1	1.93859	5.86349	3.12778	4.2066	4.30034	2.9615	3.70447	6.70146	1.75417	0	1.6851	0.701538	0	2.01661	0.801009	1.23227	2.56218	0.198392	0.796109	0.249201	0.803205	NA
NC_000067.7	7157301	7243852	+	7477	gene-Pcmtd1	Pcmtd1	protein_coding	319263	protein-L-isoaspartate %28D-aspartate%29 O-methyltransferase domain containing 1	1043	462	1098	902	1322	1082	982	271	1820	2313	2268	2031	2100	2494	2650	1381	1010.98	541.787	1717.15	948.588	1137.01	1602.17	1212.6	363.219	1596.29	1517.05	1910.91	1424.82	1395.79	1676.48	2122.67	1701.77	1367.45	0.0318614	0.40523	0.0786253	0.937331	0.992618
NC_000067.7	7206418	7207035	-	618	gene-Gm26983	Gm26983	pseudogene	108167612	predicted gene%2C 26983	0	0	0	0	0	0	0	0	0	0	0	0	0	0	0	0	0	0	0	0	0	0	0	0	0	0	0	0	0	0	0	0	0	NA	NA	NA	NA	NA
NC_000067.7	7336027	7336156	+	130	gene-Gm23274	Gm23274	snoRNA	115485783	predicted gene%2C 23274	0	0	0	0	0	0	0	0	0	0	0	0	0	0	0	0	0	0	0	0	0	0	0	0	0	0	0	0	0	0	0	0	0	NA	NA	NA	NA	NA
NC_000067.7	7384861	7469430	-	14792	gene-Gm26901	Gm26901	lncRNA	102632124	predicted gene%2C 26901	0	12	1	0	0	3	16	8	7	2	11	10	4	12	10	3	0	14.0724	1.56389	0	0	4.44225	19.7572	10.7223	6.13959	1.31176	9.26807	7.01538	2.65865	8.06645	8.01009	3.69682	6.0453	0.843998	0.949619	0.888775	0.374124	0.726927
NC_000067.7	8178853	8192673	-	678	gene-Gm39589	Gm39589	lncRNA	105243858	predicted gene%2C 39589	0	0	0	0	0	0	0	0	0	0	0	0	0	0	0	0	0	0	0	0	0	0	0	0	0	0	0	0	0	0	0	0	0	NA	NA	NA	NA	NA
NC_000067.7	8429963	9371882	-	10305	gene-Sntg1	Sntg1	protein_coding	71096	syntrophin%2C gamma 1	0	0	0	1	0	0	41	0	39	29	19	27	32	14	31	14	0	0	0	1.05165	0	0	50.6277	0	34.2063	19.0205	16.0085	18.9415	21.2692	9.41086	24.8313	17.2518	13.2887	2.56507	1.0127	2.5329	0.0113125	0.168869
NC_000067.7	8925336	8926558	-	1223	gene-Gm6152	Gm6152	pseudogene	102632599	predicted gene 6152	0	0	0	4	3	1	0	1	1	2	0	2	1	2	3	1	0	0	0	4.2066	2.5802	1.48075	0	1.34029	0.877084	1.31176	0	1.40308	0.664663	1.34441	2.40303	1.23227	1.17776	0.218314	1.02829	0.212308	0.831866	NA
NC_000067.7	8926909	8927388	+	480	gene-Gm7445	Gm7445	pseudogene	102632504	predicted gene 7445	0	0	0	0	0	0	0	0	0	0	0	0	0	0	0	0	0	0	0	0	0	0	0	0	0	0	0	0	0	0	0	0	0	NA	NA	NA	NA	NA
NC_000067.7	9032846	9033862	-	1017	gene-Gm7493	Gm7493	pseudogene	102632382	predicted gene 7493	48	44	20	68	263	30	41	94	36	54	35	38	62	47	42	22	46.5262	51.5987	31.2778	71.5122	226.198	44.4225	50.6277	125.987	31.575	35.4174	29.4893	26.6584	41.2091	31.5936	33.6424	27.11	56.5528	1.10243	0.463313	2.37945	0.0173383	0.200943
NC_000067.7	9466892	9468806	-	986	gene-Gm6187	Gm6187	pseudogene	620853	predicted gene 6187	0	0	0	0	0	0	0	0	0	0	0	0	0	0	0	0	0	0	0	0	0	0	0	0	0	0	0	0	0	0	0	0	0	NA	NA	NA	NA	NA
NC_000067.7	9507279	9508295	+	602	gene-Gm30719	Gm30719	lncRNA	102632723	predicted gene%2C 30719	0	0	0	4	0	0	0	0	0	0	0	0	0	0	0	0	0	0	0	4.2066	0	0	0	0	0	0	0	0	0	0	0	0	0.262912	-0.55902	0.851295	-0.65667	0.511393	NA
NC_000067.7	9528895	9528997	+	103	gene-Gm24765	Gm24765	snRNA	115487601	predicted gene%2C 24765	0	0	0	0	0	0	0	0	0	0	0	0	0	0	0	0	0	0	0	0	0	0	0	0	0	0	0	0	0	0	0	0	0	NA	NA	NA	NA	NA
NC_000067.7	9615633	9617680	+	2048	gene-Rrs1	Rrs1	protein_coding	59014	ribosome biogenesis regulator 1	766	688	539	758	2435	558	926	404	697	862	680	765	862	840	739	408	742.48	806.817	842.936	797.151	2094.26	826.258	1143.45	541.478	611.327	565.367	572.935	536.676	572.939	564.652	591.946	502.768	769.59	0.519065	0.325164	1.59632	0.110418	0.44296
NC_000067.7	9618173	9648195	+	3416	gene-Adhfe1	Adhfe1	protein_coding	76187	alcohol dehydrogenase%2C iron containing%2C 1	0	0	31	16	0	23	0	18	13	40	12	21	16	20	4	8	0	0	48.4806	16.8264	0	34.0572	0	24.1252	11.4021	26.2351	10.1106	14.7323	10.6346	13.4441	3.20404	9.85819	13.9444	-0.113348	1.00141	-0.113188	0.909882	0.98237
NC_000067.7	9631057	9701317	-	1246	gene-2610203C22Rik	2610203C22Rik	lncRNA	72481	RIKEN cDNA 2610203C22 gene	0	0	0	5	0	1	0	2	1	10	2	11	11	6	1	18	0	0	0	5.25825	0	1.48075	0	2.68058	0.877084	6.55878	1.6851	7.71691	7.31129	4.03323	0.801009	22.1809	3.7865	-0.228375	1.026	-0.222588	0.823857	0.953982
NC_000067.7	9671492	9697367	+	3187	gene-Vxn	Vxn	protein_coding	76982	vexin	0	0	0	0	0	0	0	0	25	8	16	10	24	29	30	6	0	0	0	0	0	0	0	0	21.9271	5.24703	13.4808	7.01538	15.9519	19.4939	24.0303	7.39364	7.15875	0	1.03042	0	1	1
NC_000067.7	9737632	9770664	-	7445	gene-Mybl1	Mybl1	protein_coding	17864	myeloblastosis oncogene-like 1	143	76	7	291	0	7	0	19	96	85	22	103	109	74	26	95	138.609	89.1251	10.9472	306.03	0	10.3652	0	25.4655	84.2	55.7497	18.5361	72.2584	72.4482	49.7431	20.8262	117.066	66.9606	-3.10142	0.852416	-3.63839	0.000274346	0.0332981
NC_000067.7	9788847	9818607	-	9749	gene-Vcpip1	Vcpip1	protein_coding	70675	valosin containing protein %28p97%29/p47 complex interacting protein 1	2264	916	1098	1049	1396	1061	2518	420	2216	3264	2824	2688	3554	2930	3420	1750	2194.48	1074.19	1717.15	1103.18	1200.65	1571.07	3109.28	562.922	1943.62	2140.79	2379.37	1885.73	2362.21	1969.56	2739.45	2156.48	1881.88	0.0785719	0.409607	0.191822	0.847881	0.963971
NC_000067.7	9817873	9841481	+	1494	gene-1700034P13Rik	1700034P13Rik	lncRNA	73331	RIKEN cDNA 1700034P13 gene	119	48	52	55	114	58	145	36	110	134	128	100	135	120	129	58	115.346	56.2895	81.3223	57.8407	98.0477	85.8834	179.049	48.2505	96.4792	87.8877	107.847	70.1538	89.7295	80.6645	103.33	71.4719	89.3496	0.391311	0.377014	1.03792	0.299307	0.666522
NC_000067.7	9846461	9861544	+	3028	gene-Gm39590	Gm39590	lncRNA	105243859	predicted gene%2C 39590	8	0	0	0	0	0	0	0	1	0	0	0	1	1	0	0	7.75436	0	0	0	0	0	0	0	0.877084	0	0	0	0.664663	0.672204	0	0	0.62302	-0.795271	0.855548	-0.929545	0.352607	NA
NC_000067.7	9852087	9852584	-	498	gene-Gm51615	Gm51615	pseudogene	115487078	predicted gene%2C 51615	5	18	9	5	29	5	2	16	3	2	2	1	4	2	0	1	4.84648	21.1086	14.075	5.25825	24.942	7.40374	2.46964	21.4447	2.63125	1.31176	1.6851	0.701538	2.65865	1.34441	0	1.23227	7.06958	0.303947	0.741562	0.409873	0.681899	0.90195
NC_000067.7	9868355	9972795	+	5622	gene-Sgk3	Sgk3	protein_coding	170755	serum/glucocorticoid regulated kinase 3	90	168	50	319	0	38	0	114	404	566	454	545	644	589	412	324	87.2366	197.013	78.1945	335.476	0	56.2684	0	152.793	354.342	371.227	382.519	382.338	428.043	395.928	330.016	399.257	246.916	-1.34395	0.85893	-1.56467	0.117659	0.455605
NC_000067.7	9872333	9872778	-	446	gene-Gm6195	Gm6195	protein_coding	108167613	predicted pseudogene 6195	0	0	0	2	0	0	0	0	0	0	0	0	0	0	0	0	0	0	0	2.1033	0	0	0	0	0	0	0	0	0	0	0	0	0.131456	-0.275255	0.851295	-0.323337	0.74644	NA
NC_000067.7	9978863	10011179	+	2599	gene-Mcmdc2	Mcmdc2	protein_coding	240697	minichromosome maintenance domain containing 2	0	0	0	2	0	0	0	24	12	23	8	6	16	8	10	12	0	0	0	2.1033	0	0	0	32.167	10.525	15.0852	6.74041	4.20923	10.6346	5.37764	8.01009	14.7873	6.85248	2.03595	1.02403	1.98816	0.0467935	0.298713
NC_000067.7	10012250	10014343	-	407	gene-Snhg6	Snhg6	lncRNA	73824	small nucleolar RNA host gene 6	598	1110	526	330	2005	624	362	1477	193	293	245	188	183	294	167	141	579.639	1301.7	822.606	347.044	1724.44	923.987	447.006	1979.61	169.277	192.172	206.425	131.889	121.633	197.628	133.768	173.751	590.785	0.702154	0.449631	1.56162	0.118377	0.456354
NC_000067.7	10012695	10012768	-	74	gene-Snord87	Snord87	snoRNA	266793	small nucleolar RNA%2C C/D box 87	4	6	0	1	3	0	4	6	0	2	0	3	6	6	2	0	3.87718	7.03619	0	1.05165	2.5802	0	4.93929	8.04175	0	1.31176	0	2.10461	3.98798	4.03323	1.60202	0	2.53537	0.263108	0.971662	0.270782	0.786559	NA
NC_000067.7	10030388	10038207	-	4059	gene-Tcf24	Tcf24	protein_coding	100039596	transcription factor 24	0	0	0	0	0	0	0	0	13	4	1	2	8	1	6	2	0	0	0	0	0	0	0	0	11.4021	2.62351	0.842552	1.40308	5.3173	0.672204	4.80605	2.46455	1.84571	0	1.07014	0	1	NA
NC_000067.7	10038847	10083766	-	6455	gene-Ppp1r42	Ppp1r42	protein_coding	69312	protein phosphatase 1%2C regulatory subunit 42	0	0	0	7	0	0	0	0	0	0	0	0	1	0	0	0	0	0	0	7.36155	0	0	0	0	0	0	0	0	0.664663	0	0	0	0.501638	-0.836046	0.853515	-0.979533	0.327317	NA
NC_000067.7	10080039	10080142	-	104	gene-Gm24674	Gm24674	snRNA	115487608	predicted gene%2C 24674	0	0	0	0	0	0	0	0	0	0	0	0	0	0	0	0	0	0	0	0	0	0	0	0	0	0	0	0	0	0	0	0	0	NA	NA	NA	NA	NA
NC_000067.7	10094825	10108384	-	1739	gene-Cops5	Cops5	protein_coding	26754	COP9 signalosome subunit 5	4220	2270	2584	4317	4014	2546	2764	8798	3550	5569	4922	4406	5068	5598	4548	2734	4090.43	2662.03	4041.09	4539.97	3452.31	3769.99	3413.05	11791.9	3113.65	3652.59	4147.04	3090.97	3368.51	3763	3642.99	3369.04	4119.28	0.531215	0.374653	1.41789	0.156224	0.514467
NC_000067.7	10108194	10206996	+	4927	gene-Cspp1	Cspp1	protein_coding	211660	centrosome and spindle pole associated protein 1	50	170	44	112	482	68	171	134	173	204	250	230	206	270	196	206	48.4648	199.359	68.8111	117.785	414.553	100.691	211.155	179.599	151.735	133.799	210.638	161.354	136.921	181.495	156.998	253.848	170.45	1.01137	0.460671	2.19542	0.0281336	0.239155
NC_000067.7	10207732	10303306	-	7453	gene-Arfgef1	Arfgef1	protein_coding	211673	ADP-ribosylation factor guanine nucleotide-exchange factor 1%28brefeldin A-inhibited%29	1014	385	544	650	189	603	677	340	2929	3760	4496	4114	5626	3941	5592	1800	982.866	451.489	850.756	683.572	162.553	892.891	835.975	455.699	2568.98	2466.1	3788.11	2886.13	3739.39	2649.16	4479.24	2218.09	1881.94	-0.324473	0.439003	-0.739111	0.459839	0.788332
NC_000067.7	10366016	10790277	-	3309	gene-Cpa6	Cpa6	protein_coding	329093	carboxypeptidase A6	0	0	11	18	0	21	158	36	63	52	62	27	57	50	47	30	0	0	17.2028	18.9297	0	31.0957	195.102	48.2505	55.2563	34.1057	52.2382	18.9415	37.8858	33.6102	37.6474	36.9682	38.5771	2.15727	0.925	2.33218	0.019691	0.211733
NC_000067.7	10625779	10625885	-	107	gene-Gm25253	Gm25253	snRNA	115487592	predicted gene%2C 25253	0	0	0	0	0	0	0	0	0	0	0	0	0	0	2	0	0	0	0	0	0	0	0	0	0	0	0	0	0	0	1.60202	0	0.100126	0	0.851295	0	1	NA
NC_000067.7	10764640	10765839	+	467	gene-Gm15603	Gm15603	pseudogene	102636010	predicted gene 15603	0	0	0	0	0	0	0	0	0	0	0	0	0	0	0	0	0	0	0	0	0	0	0	0	0	0	0	0	0	0	0	0	0	NA	NA	NA	NA	NA
NC_000067.7	10916320	10939673	+	864	gene-Gm28659	Gm28659	pseudogene	115487491	predicted gene 28659	2	0	0	0	0	0	2	0	1	1	0	3	1	1	3	0	1.93859	0	0	0	0	0	2.46964	0	0.877084	0.655878	0	2.10461	0.664663	0.672204	2.40303	0	0.736607	0.0908859	1.06816	0.0850866	0.932193	NA
NC_000067.7	11063496	11373907	+	16371	gene-Prex2	Prex2	protein_coding	109294	phosphatidylinositol-3%2C4%2C5-trisphosphate-dependent Rac exchange factor 2	0	5	49	22	93	36	0	52	121	245	407	435	254	176	425	183	0	5.86349	76.6306	23.1363	79.9863	53.3069	0	69.6951	106.127	160.69	342.919	305.169	168.824	118.308	340.429	225.506	129.787	0.717924	0.867249	0.827818	0.407774	0.753824
NC_000067.7	11204335	11204462	-	128	gene-Gm24173	Gm24173	snoRNA	115487671	predicted gene%2C 24173	0	0	0	0	0	0	0	0	0	0	0	0	0	0	0	0	0	0	0	0	0	0	0	0	0	0	0	0	0	0	0	0	0	NA	NA	NA	NA	NA
NC_000067.7	11484121	12046126	+	10143	gene-A830018L16Rik	A830018L16Rik	protein_coding	320492	RIKEN cDNA A830018L16 gene	341	0	66	96	151	107	0	203	930	1309	1276	909	1214	1498	1231	756	330.53	0	103.217	100.958	129.87	158.44	0	272.079	815.688	858.545	1075.1	637.698	806.9	1006.96	986.042	931.599	513.352	0.0494196	0.885251	0.0558255	0.955481	0.99796
NC_000067.7	12049764	12061350	+	6165	gene-Gm30898	Gm30898	lncRNA	102632954	predicted gene%2C 30898	0	0	0	0	0	0	0	0	3	1	3	1	0	2	7	2	0	0	0	0	0	0	0	0	2.63125	0.655878	2.52766	0.701538	0	1.34441	5.60706	2.46455	0.995771	0	1.06392	0	1	NA
NC_000067.7	12099308	12131257	-	634	gene-Gm30974	Gm30974	lncRNA	102633057	predicted gene%2C 30974	0	0	0	0	0	0	0	0	0	0	0	0	0	0	0	0	0	0	0	0	0	0	0	0	0	0	0	0	0	0	0	0	0	NA	NA	NA	NA	NA
NC_000067.7	12445160	12445266	+	107	gene-Gm22633	Gm22633	snRNA	115487708	predicted gene%2C 22633	0	0	0	0	0	0	0	0	0	0	2	0	0	1	0	0	0	0	0	0	0	0	0	0	0	0	1.6851	0	0	0.672204	0	0	0.147332	0	0.851295	0	1	NA
NC_000067.7	12493911	12502698	-	395	gene-Gm39591	Gm39591	lncRNA	105243860	predicted gene%2C 39591	0	0	0	0	0	0	0	0	0	0	0	0	0	0	0	0	0	0	0	0	0	0	0	0	0	0	0	0	0	0	0	0	0	NA	NA	NA	NA	NA
NC_000067.7	12496210	12496330	+	121	gene-Mir6341	Mir6341	miRNA	102465961	microRNA 6341	0	0	0	0	0	0	0	0	0	0	0	0	0	0	0	0	0	0	0	0	0	0	0	0	0	0	0	0	0	0	0	0	0	NA	NA	NA	NA	NA
NC_000067.7	12737787	12743314	+	3200	gene-Gm17644	Gm17644	lncRNA	329096	predicted gene%2C 17644	0	0	0	0	0	0	0	0	0	0	0	0	0	0	0	0	0	0	0	0	0	0	0	0	0	0	0	0	0	0	0	0	0	NA	NA	NA	NA	NA
NC_000067.7	12762421	12946090	+	6788	gene-Sulf1	Sulf1	protein_coding	240725	sulfatase 1	888	547	294	248	0	206	606	61	774	741	919	386	840	721	1325	477	860.734	641.466	459.784	260.809	0	305.034	748.302	81.7578	678.863	486.006	774.305	270.793	558.317	484.659	1061.34	587.795	516.248	-0.794952	0.813138	-0.977635	0.328255	0.690434
NC_000067.7	12936773	13063043	-	10134	gene-Slco5a1	Slco5a1	protein_coding	240726	solute carrier organic anion transporter family%2C member 5A1	0	0	1	65	3	0	9	113	876	774	455	595	882	663	894	271	0	0	1.56389	68.3572	2.5802	0	11.1134	151.453	768.325	507.65	383.361	417.415	586.232	445.672	716.102	333.946	274.611	0.666138	0.994148	0.670059	0.50282	0.812727
NC_000067.7	13160912	13175183	-	253	gene-Gm39592	Gm39592	lncRNA	105243861	predicted gene%2C 39592	0	0	0	0	0	0	0	0	0	0	0	0	0	0	0	0	0	0	0	0	0	0	0	0	0	0	0	0	0	0	0	0	0	NA	NA	NA	NA	NA
NC_000067.7	13183652	13197387	-	2593	gene-Prdm14	Prdm14	protein_coding	383491	PR domain containing 14	0	0	0	0	0	0	0	0	0	0	0	0	0	0	0	0	0	0	0	0	0	0	0	0	0	0	0	0	0	0	0	0	0	NA	NA	NA	NA	NA
NC_000067.7	13209329	13444451	-	15190	gene-Ncoa2	Ncoa2	protein_coding	17978	nuclear receptor coactivator 2	903	415	262	432	353	233	613	95	1683	1801	1526	1700	2214	1516	1772	1130	875.274	486.67	409.739	454.313	303.604	345.014	756.946	127.328	1476.13	1181.24	1285.73	1192.61	1471.56	1019.06	1419.39	1392.47	887.318	-0.51673	0.41897	-1.23333	0.217452	0.588899
NC_000067.7	13404722	13404833	-	112	gene-Gm23169	Gm23169	snRNA	115487625	predicted gene%2C 23169	0	0	0	0	0	0	0	0	0	0	0	0	0	0	0	0	0	0	0	0	0	0	0	0	0	0	0	0	0	0	0	0	0	NA	NA	NA	NA	NA
NC_000067.7	13446426	13446538	-	113	gene-Gm51852	Gm51852	pseudogene	115487675	predicted gene%2C 51852	0	0	0	0	0	0	0	0	0	0	0	0	0	0	0	0	0	0	0	0	0	0	0	0	0	0	0	0	0	0	0	0	0	NA	NA	NA	NA	NA
NC_000067.7	13462778	13492632	-	217	gene-Gm39595	Gm39595	lncRNA	105243864	predicted gene%2C 39595	0	0	0	0	0	0	0	0	0	0	0	0	0	0	0	0	0	0	0	0	0	0	0	0	0	0	0	0	0	0	0	0	0	NA	NA	NA	NA	NA
NC_000067.7	13506738	13507024	+	287	gene-Gm39600	Gm39600	pseudogene	105243872	predicted gene%2C 39600	0	0	0	0	0	0	0	1	0	0	0	0	1	0	1	0	0	0	0	0	0	0	0	1.34029	0	0	0	0	0.664663	0	0.801009	0	0.175373	0.150393	0.851295	0.176663	0.859773	NA
NC_000067.7	13634917	13660134	-	2943	gene-Tram1	Tram1	protein_coding	72265	translocating chain-associating membrane protein 1	1841	1714	891	3257	9386	1018	1503	1111	985	2031	1047	2275	1804	1539	755	1507	1784.47	2010.01	1393.43	3425.22	8072.59	1507.4	1855.94	1489.06	863.927	1332.09	882.152	1596	1199.05	1034.52	604.762	1857.04	1931.73	0.548898	0.525975	1.04358	0.296679	0.665071
NC_000067.7	13695069	13730749	-	3111	gene-Lactb2	Lactb2	protein_coding	212442	lactamase%2C beta 2	726	238	286	365	767	279	248	281	328	396	274	328	402	396	417	350	703.709	279.102	447.272	383.852	659.672	413.129	306.236	376.622	287.683	259.728	230.859	230.104	267.194	266.193	334.021	431.296	367.292	-0.0450927	0.322362	-0.139882	0.888753	0.976039
NC_000067.7	13738962	13772454	+	2573	gene-Xkr9	Xkr9	protein_coding	381246	X-linked Kx blood group related 9	0	0	0	0	0	0	0	0	0	0	0	0	0	0	0	0	0	0	0	0	0	0	0	0	0	0	0	0	0	0	0	0	0	NA	NA	NA	NA	NA
NC_000067.7	13844558	13844688	-	131	gene-Gm26273	Gm26273	snoRNA	115485793	predicted gene%2C 26273	0	0	0	0	0	0	0	0	0	0	0	0	0	0	0	0	0	0	0	0	0	0	0	0	0	0	0	0	0	0	0	0	0	NA	NA	NA	NA	NA
NC_000067.7	13855909	13857153	-	1245	gene-Gm5523	Gm5523	transcribed_pseudogene	433273	predicted pseudogene 5523	0	4	1	2	2	1	0	3	3	2	7	4	2	4	2	2	0	4.6908	1.56389	2.1033	1.72013	1.48075	0	4.02087	2.63125	1.31176	5.89786	2.80615	1.32933	2.68882	1.60202	2.46455	2.26947	-0.157055	0.89325	-0.175824	0.860432	NA
NC_000067.7	13916724	13952197	+	613	gene-Gm31195	Gm31195	lncRNA	102633349	predicted gene%2C 31195	0	0	0	0	0	0	0	0	0	2	0	0	0	0	0	0	0	0	0	0	0	0	0	0	0	1.31176	0	0	0	0	0	0	0.0819848	0	0.851295	0	1	NA
NC_000067.7	14112478	14211612	+	830	gene-Gm39596	Gm39596	lncRNA	105243865	predicted gene%2C 39596	0	0	0	0	0	0	0	0	0	0	0	0	0	0	0	0	0	0	0	0	0	0	0	0	0	0	0	0	0	0	0	0	0	NA	NA	NA	NA	NA
NC_000067.7	14239177	14381259	-	5865	gene-Eya1	Eya1	protein_coding	14048	EYA transcriptional coactivator and phosphatase 1	319	0	119	0	0	128	0	0	15	19	10	11	31	14	0	14	309.205	0	186.103	0	0	189.536	0	0	13.1563	12.4617	8.42552	7.71691	20.6045	9.41086	0	17.2518	48.367	-0.835609	1.07052	-0.780563	0.43506	0.771935
NC_000067.7	14823570	14826216	-	1925	gene-Msc	Msc	protein_coding	17681	musculin	0	60	0	2	0	0	47	13	32	28	17	15	26	26	24	12	0	70.3619	0	2.1033	0	0	58.0367	17.4238	28.0667	18.3646	14.3234	10.5231	17.2812	17.4773	19.2242	14.7873	17.9983	0.0372472	1.01845	0.0365725	0.970826	1
NC_000067.7	14825676	14851198	+	5546	gene-Gm9947	Gm9947	lncRNA	105243866	predicted gene 9947	0	3	4	0	0	6	5	0	8	18	9	9	8	10	12	8	0	3.5181	6.25556	0	0	8.88449	6.17411	0	7.01667	11.8058	7.58297	6.31384	5.3173	6.72204	9.61211	9.85819	5.56632	0.48633	0.897278	0.542006	0.587814	0.857816
NC_000067.7	14939982	14940262	+	281	gene-Gm33500	Gm33500	pseudogene	102636435	predicted gene%2C 33500	0	0	0	0	0	0	0	0	0	0	0	0	0	0	0	0	0	0	0	0	0	0	0	0	0	0	0	0	0	0	0	0	0	NA	NA	NA	NA	NA
NC_000067.7	14942868	14989086	-	4267	gene-Trpa1	Trpa1	protein_coding	277328	transient receptor potential cation channel%2C subfamily A%2C member 1	0	0	0	0	0	0	0	0	0	4	2	0	3	4	0	21	0	0	0	0	0	0	0	0	0	2.62351	1.6851	0	1.99399	2.68882	0	25.8778	2.17932	0	1.01718	0	1	NA
NC_000067.7	15089264	15089383	-	120	gene-Gm26345	Gm26345	pseudogene	115485804	predicted gene%2C 26345	0	0	0	0	0	0	0	0	0	0	0	0	0	0	0	0	0	0	0	0	0	0	0	0	0	0	0	0	0	0	0	0	0	NA	NA	NA	NA	NA
NC_000067.7	15137257	15137782	+	526	gene-Gm5048	Gm5048	pseudogene	269105	predicted gene 5048	3	3	1	3	12	0	2	9	2	1	1	2	1	4	0	1	2.90789	3.5181	1.56389	3.15495	10.3208	0	2.46964	12.0626	1.75417	0.655878	0.842552	1.40308	0.664663	2.68882	0	1.23227	2.82746	0.968625	0.867267	1.11687	0.26405	NA
NC_000067.7	15357149	15793975	+	16777	gene-Kcnb2	Kcnb2	protein_coding	98741	potassium voltage gated channel%2C Shab-related subfamily%2C member 2	1103	164	246	139	151	217	249	200	2132	2312	2137	1598	2702	2346	2273	1060	1069.13	192.323	384.717	146.179	129.87	321.322	307.471	268.058	1869.94	1516.39	1800.53	1121.06	1795.92	1576.99	1820.69	1306.21	976.676	-0.756816	0.499224	-1.51599	0.129523	0.474515
NC_000067.7	15625741	15637402	-	8647	gene-Gm51616	Gm51616	lncRNA	115487079	predicted gene%2C 51616	0	0	0	0	0	0	0	34	0	0	2	1	0	0	2	0	0	0	0	0	0	0	0	45.5699	0	0	1.6851	0.701538	0	0	1.60202	0	3.09741	1.73168	0.95688	1.80972	NA	NA
NC_000067.7	15641449	15656681	-	157	gene-Gm51617	Gm51617	lncRNA	115487080	predicted gene%2C 51617	0	0	0	0	0	2	0	0	0	0	0	1	0	0	0	0	0	0	0	0	0	2.9615	0	0	0	0	0	0.701538	0	0	0	0	0.22894	0.292275	0.851295	0.34333	0.73135	NA
NC_000067.7	15756159	15756270	-	112	gene-Gm25227	Gm25227	pseudogene	115485805	predicted gene%2C 25227	0	0	0	0	0	0	0	0	0	0	0	0	0	0	0	0	0	0	0	0	0	0	0	0	0	0	0	0	0	0	0	0	0	NA	NA	NA	NA	NA
NC_000067.7	15828056	15828187	+	132	gene-Gm25168	Gm25168	snoRNA	115485792	predicted gene%2C 25168	0	0	0	3	1	0	0	0	0	0	0	0	0	0	0	0	0	0	0	3.15495	0.860067	0	0	0	0	0	0	0	0	0	0	0	0.250939	-0.275255	0.851295	-0.323337	0.74644	NA
NC_000067.7	15875634	15914276	+	3354	gene-Terf1	Terf1	protein_coding	21749	telomeric repeat binding factor 1	67	33	88	293	563	96	231	245	92	260	134	296	204	249	173	123	64.9428	38.6991	137.622	308.133	484.218	142.152	285.244	328.371	80.6917	170.528	112.902	207.655	135.591	167.379	138.575	151.57	184.642	1.10014	0.527452	2.08576	0.0370008	0.27044
NC_000067.7	15924086	15962946	-	2748	gene-Sbspon	Sbspon	protein_coding	226866	somatomedin B and thrombospondin%2C type 1 domain containing	0	0	0	93	0	0	0	0	7	101	2	759	45	69	2	137	0	0	0	97.8034	0	0	0	0	6.13959	66.2437	1.6851	532.467	29.9098	46.3821	1.60202	168.822	59.4409	-1.34575	1.06955	-1.25824	0.208305	0.578729
NC_000067.7	15975429	15977988	+	1959	gene-Gm31523	Gm31523	lncRNA	102633776	predicted gene%2C 31523	0	0	0	0	0	0	0	0	0	0	0	5	0	0	0	0	0	0	0	0	0	0	0	0	0	0	0	3.50769	0	0	0	0	0.21923	0	0.851295	0	1	NA
NC_000067.7	16136198	16163549	-	1849	gene-4930444P10Rik	4930444P10Rik	protein_coding	75799	RIKEN cDNA 4930444P10 gene	4	0	5	3	0	3	0	1	7	18	2	1	2	2	8	0	3.87718	0	7.81945	3.15495	0	4.44225	0	1.34029	6.13959	11.8058	1.6851	0.701538	1.32933	1.34441	6.40807	0	3.128	-0.928107	0.996684	-0.931195	0.351753	NA
NC_000067.7	16171519	16174657	-	934	gene-Rpl7	Rpl7	protein_coding	19989	ribosomal protein L7	3550	2740	1845	5531	3238	1982	2501	6879	1442	2286	1754	2537	2042	2565	1849	1262	3441	3213.19	2885.38	5816.68	2784.9	2934.84	3088.29	9219.86	1264.75	1499.34	1477.84	1779.8	1357.24	1724.2	1481.07	1555.13	2845.22	0.223823	0.379997	0.589013	0.555853	0.840724
NC_000067.7	16176106	16202774	+	2295	gene-Rdh10	Rdh10	protein_coding	98711	retinol dehydrogenase 10 %28all-trans%29	227	528	189	181	303	226	945	197	191	152	73	381	279	106	104	165	220.03	619.185	295.575	190.349	260.6	334.649	1166.91	264.037	167.523	99.6935	61.5063	267.286	185.441	71.2537	83.3049	203.325	280.667	0.566801	0.574749	0.986171	0.324049	0.687945
NC_000067.7	16299027	16591228	-	9867	gene-Stau2	Stau2	protein_coding	29819	staufen double-stranded RNA binding protein 2	882	450	918	767	1466	975	428	878	3122	3667	3383	2844	4526	3798	3709	1590	854.919	527.714	1435.65	806.615	1260.86	1443.73	528.504	1176.78	2738.26	2405.11	2850.35	1995.17	3008.26	2553.03	2970.94	1959.32	1782.2	0.275722	0.347646	0.793111	0.427713	0.767552
NC_000067.7	16323811	16333749	+	955	gene-Gm7568	Gm7568	lncRNA	102634042	predicted gene 7568	0	0	0	0	0	0	0	0	0	0	0	0	0	0	0	0	0	0	0	0	0	0	0	0	0	0	0	0	0	0	0	0	0	NA	NA	NA	NA	NA
NC_000067.7	16366982	16384958	-	13261	gene-C130013N14Rik	C130013N14Rik	lncRNA	115487081	RIKEN cDNA C130013N14 gene	0	2	1	1	9	0	0	2	2	6	2	4	2	13	2	14	0	2.3454	1.56389	1.05165	7.74061	0	0	2.68058	1.75417	3.93527	1.6851	2.80615	1.32933	8.73866	1.60202	17.2518	3.40529	0.79584	0.963036	0.826386	0.408585	0.754313
NC_000067.7	16611012	16689676	-	15777	gene-Ube2w	Ube2w	protein_coding	66799	ubiquitin-conjugating enzyme E2W %28putative%29	1725	1420	1238	2211	5314	1147	1550	2919	1586	3098	1959	2340	2297	2698	2131	1397	1672.03	1665.23	1936.1	2325.2	4570.4	1698.42	1913.97	3912.31	1391.05	2031.91	1650.56	1641.6	1526.73	1813.61	1706.95	1721.49	2073.6	0.656956	0.307004	2.1399	0.0323632	0.255615
NC_000067.7	16711949	16727652	-	3064	gene-Eloc	Eloc	protein_coding	67923	elongin C	2000	2025	1080	2328	6301	1169	1085	3316	2614	4054	3053	2988	3584	3586	2833	1616	1938.59	2374.72	1689	2448.24	5419.29	1730.99	1339.78	4444.41	2292.7	2658.93	2572.31	2096.19	2382.15	2410.52	2269.26	1991.35	2503.65	0.59491	0.374471	1.58867	0.112136	0.44638
NC_000067.7	16727776	16732502	+	2788	gene-D030040B21Rik	D030040B21Rik	lncRNA	329101	RIKEN cDNA D030040B21 gene	0	0	5	0	0	3	0	1	0	1	0	0	2	5	0	0	0	0	7.81945	0	0	4.44225	0	1.34029	0	0.655878	0	0	1.32933	3.36102	0	0	1.18426	-0.17883	1.02509	-0.174453	0.86151	NA
NC_000067.7	16735415	16748501	+	2092	gene-Tmem70	Tmem70	protein_coding	70397	transmembrane protein 70	1128	526	692	1510	2150	659	307	1973	1091	1746	1394	1452	1450	1615	1314	734	1093.37	616.84	1082.21	1587.99	1849.15	975.813	379.09	2644.39	956.898	1145.16	1174.52	1018.63	963.761	1085.61	1052.53	904.489	1158.15	0.398329	0.443993	0.89715	0.369639	0.723207
NC_000067.7	16758680	16779829	+	603	gene-Ly96	Ly96	protein_coding	17087	lymphocyte antigen 96	83	158	54	283	142	61	100	294	47	119	69	131	91	101	76	50	80.4515	185.286	84.45	297.617	122.13	90.3257	123.482	394.046	41.2229	78.0495	58.1361	91.9014	60.4843	67.8926	60.8767	61.6137	118.623	0.160383	0.498137	0.321965	0.747479	0.925743
NC_000067.7	16884471	16918406	+	415	gene-Gm53492	Gm53492	lncRNA	118567657	predicted gene%2C 53492	0	0	0	0	0	0	0	0	0	0	0	0	0	0	0	1	0	0	0	0	0	0	0	0	0	0	0	0	0	0	0	1.23227	0.0770171	0	0.851295	0	1	NA
NC_000067.7	17012328	17168132	-	5071	gene-Jph1	Jph1	protein_coding	57339	junctophilin 1	146	2	12	7	0	3	0	12	129	193	127	165	163	134	199	72	141.517	2.3454	18.7667	7.36155	0	4.44225	0	16.0835	113.144	126.585	107.004	115.754	108.34	90.0754	159.401	88.7237	68.7214	-2.27705	0.862478	-2.64012	NA	NA
NC_000067.7	17168177	17199195	+	3400	gene-Gm46085	Gm46085	lncRNA	108167615	predicted gene%2C 46085	0	0	0	0	0	0	0	0	4	8	0	1	2	1	1	0	0	0	0	0	0	0	0	0	3.50833	5.24703	0	0.701538	1.32933	0.672204	0.801009	0	0.766215	0	1.03413	0	1	NA
NC_000067.7	17168797	17194799	-	742	gene-Gm31982	Gm31982	lncRNA	102634387	predicted gene%2C 31982	0	0	0	0	0	0	0	0	0	0	0	0	0	1	0	0	0	0	0	0	0	0	0	0	0	0	0	0	0	0.672204	0	0	0.0420128	0	0.851295	0	1	NA
NC_000067.7	17202028	17234495	+	6228	gene-Gdap1	Gdap1	protein_coding	14545	ganglioside-induced differentiation-associated-protein 1	926	351	631	491	468	608	917	852	4592	6155	5829	4501	6081	6373	6056	2639	897.568	411.617	986.814	516.36	402.512	900.295	1132.33	1141.93	4027.57	4036.93	4911.23	3157.62	4041.81	4283.96	4850.91	3251.97	2434.46	0.336524	0.357522	0.941267	0.346568	0.706462
NC_000067.7	17238626	17243333	+	3946	gene-Gm28784	Gm28784	lncRNA	102634541	predicted gene 28784	0	0	0	2	0	0	0	0	1	1	0	0	1	0	1	0	0	0	0	2.1033	0	0	0	0	0.877084	0.655878	0	0	0.664663	0	0.801009	0	0.318871	-0.330492	0.909604	-0.363336	0.716354	NA
NC_000067.7	17273194	17275801	+	472	gene-Gm39597	Gm39597	lncRNA	105243867	predicted gene%2C 39597	0	0	0	0	0	0	0	0	0	0	0	0	0	0	0	0	0	0	0	0	0	0	0	0	0	0	0	0	0	0	0	0	0	NA	NA	NA	NA	NA
NC_000067.7	17590225	17590335	+	111	gene-Gm25166	Gm25166	pseudogene	115485812	predicted gene%2C 25166	0	0	0	0	0	0	0	0	0	0	0	0	0	0	0	0	0	0	0	0	0	0	0	0	0	0	0	0	0	0	0	0	0	NA	NA	NA	NA	NA
NC_000067.7	17672064	17701169	+	7217	gene-Pi15	Pi15	protein_coding	94227	peptidase inhibitor 15	0	0	0	0	0	0	0	10	2	4	2	0	2	5	6	1	0	0	0	0	0	0	0	13.4029	1.75417	2.62351	1.6851	0	1.32933	3.36102	4.80605	1.23227	1.88715	1.87508	1.06945	1.75331	0.0795486	NA
NC_000067.7	17685307	17711606	-	5489	gene-Gm28154	Gm28154	lncRNA	102634738	predicted gene 28154	0	0	0	4	0	0	0	2	2	10	10	5	1	8	7	5	0	0	0	4.2066	0	0	0	2.68058	1.75417	6.55878	8.42552	3.50769	0.664663	5.37764	5.60706	6.16137	2.809	-0.38833	1.02118	-0.380275	0.703741	NA
NC_000067.7	17746251	17797870	-	2264	gene-Gm16070	Gm16070	lncRNA	102634913	predicted gene 16070	4	2	0	1	0	3	0	8	6	8	20	16	6	9	8	4	3.87718	2.3454	0	1.05165	0	4.44225	0	10.7223	5.2625	5.24703	16.851	11.2246	3.98798	6.04984	6.40807	4.9291	5.14993	0.699273	0.877762	0.796653	0.425652	0.765994
NC_000067.7	17797255	17840350	+	8067	gene-Crispld1	Crispld1	protein_coding	83691	cysteine-rich secretory protein LCCL domain containing 1	144	138	129	28	2	121	0	26	133	218	304	452	152	207	267	162	139.579	161.832	201.742	29.4462	1.72013	179.171	0	34.8476	116.652	142.981	256.136	317.095	101.029	139.146	213.869	199.628	139.68	-1.03781	0.844916	-1.2283	0.219333	0.590986
NC_000067.7	18185113	18216126	-	1732	gene-Crisp4	Crisp4	protein_coding	78081	cysteine-rich secretory protein 4	0	0	0	0	0	0	0	0	0	0	0	0	0	0	0	0	0	0	0	0	0	0	0	0	0	0	0	0	0	0	0	0	0	NA	NA	NA	NA	NA
NC_000067.7	18280277	18293798	-	232	gene-Defb44-ps	Defb44-ps	transcribed_pseudogene	654454	defensin beta 44%2C pseudogene	0	0	0	0	0	0	0	0	0	0	0	0	0	0	0	0	0	0	0	0	0	0	0	0	0	0	0	0	0	0	0	0	0	NA	NA	NA	NA	NA
NC_000067.7	18306626	18307700	-	362	gene-Defb18	Defb18	protein_coding	654460	defensin beta 18	0	0	0	0	0	0	0	0	0	0	0	0	0	0	0	0	0	0	0	0	0	0	0	0	0	0	0	0	0	0	0	0	0	NA	NA	NA	NA	NA
NC_000067.7	18321200	18335362	-	747	gene-Defb41	Defb41	protein_coding	77673	defensin beta 41	0	0	0	0	0	0	0	0	0	0	0	0	0	0	0	0	0	0	0	0	0	0	0	0	0	0	0	0	0	0	0	0	0	NA	NA	NA	NA	NA
NC_000067.7	19039982	19040057	-	76	gene-Gm24075	Gm24075	pseudogene	115485820	predicted gene%2C 24075	0	0	0	0	0	0	0	0	0	0	0	0	0	0	0	0	0	0	0	0	0	0	0	0	0	0	0	0	0	0	0	0	0	NA	NA	NA	NA	NA
NC_000067.7	19107520	19107729	+	210	gene-Gm28343	Gm28343	protein_coding	108167808	predicted gene 28343	0	0	0	0	0	0	0	0	0	0	0	0	0	0	0	0	0	0	0	0	0	0	0	0	0	0	0	0	0	0	0	0	0	NA	NA	NA	NA	NA
NC_000067.7	19133524	19175064	-	918	gene-Gm15825	Gm15825	lncRNA	102635013	predicted gene 15825	0	0	0	5	0	0	0	22	0	1	1	3	1	1	2	0	0	0	0	5.25825	0	0	0	29.4864	0	0.655878	0.842552	2.10461	0.664663	0.672204	1.60202	0	2.58041	1.32771	1.06899	1.24202	0.214228	NA
NC_000067.7	19173246	19244172	+	10272	gene-Tfap2d	Tfap2d	protein_coding	226896	transcription factor AP-2%2C delta	0	0	0	0	0	0	0	0	0	0	0	0	0	0	0	0	0	0	0	0	0	0	0	0	0	0	0	0	0	0	0	0	0	NA	NA	NA	NA	NA
NC_000067.7	19279132	19309071	+	9161	gene-Tfap2b	Tfap2b	protein_coding	21419	transcription factor AP-2 beta	92	37	50	111	174	28	2	49	14	26	1	9	22	11	6	13	89.1752	43.3899	78.1945	116.733	149.652	41.461	2.46964	65.6743	12.2792	17.0528	0.842552	6.31384	14.6226	7.39425	4.80605	16.0196	41.63	-0.292927	0.734879	-0.398605	0.690184	0.905555
NC_000067.7	19390405	19390943	-	539	gene-LOC118567642	LOC118567642	pseudogene	118567642	60S ribosomal protein L17-like	0	0	0	0	0	0	0	0	0	0	0	0	0	0	0	0	0	0	0	0	0	0	0	0	0	0	0	0	0	0	0	0	0	NA	NA	NA	NA	NA
NC_000067.7	19676313	19706958	+	369	gene-Gm32651	Gm32651	lncRNA	102635266	predicted gene%2C 32651	0	0	0	0	0	0	0	0	0	0	0	0	0	0	0	0	0	0	0	0	0	0	0	0	0	0	0	0	0	0	0	0	0	NA	NA	NA	NA	NA
NC_000067.7	20128003	20688306	-	15294	gene-Pkhd1	Pkhd1	protein_coding	241035	polycystic kidney and hepatic disease 1	0	0	2	0	0	0	0	0	0	4	3	0	0	1	0	0	0	0	3.12778	0	0	0	0	0	0	2.62351	2.52766	0	0	0.672204	0	0	0.559447	-0.279219	0.851515	-0.327909	0.742981	NA
NC_000067.7	20426678	20462524	+	786	gene-4930486I03Rik	4930486I03Rik	lncRNA	75028	RIKEN cDNA 4930486I03 gene	0	0	0	0	0	0	0	0	0	0	0	0	0	0	0	0	0	0	0	0	0	0	0	0	0	0	0	0	0	0	0	0	0	NA	NA	NA	NA	NA
NC_000067.7	20514445	20514936	-	492	gene-Gm15795	Gm15795	pseudogene	115487082	predicted gene 15795	0	0	0	0	0	0	0	0	0	0	0	0	0	0	0	0	0	0	0	0	0	0	0	0	0	0	0	0	0	0	0	0	0	NA	NA	NA	NA	NA
NC_000067.7	20515035	20515136	-	102	gene-Gm24162	Gm24162	snRNA	115487586	predicted gene%2C 24162	0	0	0	0	0	0	0	0	0	0	0	0	0	0	0	0	0	0	0	0	0	0	0	0	0	0	0	0	0	0	0	0	0	NA	NA	NA	NA	NA
NC_000067.7	20740106	20753182	+	521	gene-Lincmd1	Lincmd1	lncRNA	105661730	long intergenic non-protein coding RNA of muscle differentiation 1	0	0	0	0	0	0	0	0	0	0	0	0	0	0	0	0	0	0	0	0	0	0	0	0	0	0	0	0	0	0	0	0	0	NA	NA	NA	NA	NA
NC_000067.7	20749234	20749306	+	73	gene-Mir206	Mir206	miRNA	387202	microRNA 206	0	0	0	0	0	0	0	0	0	0	0	0	0	0	0	0	0	0	0	0	0	0	0	0	0	0	0	0	0	0	0	0	0	NA	NA	NA	NA	NA
NC_000067.7	20752993	20753111	+	119	gene-Mir133b	Mir133b	miRNA	723817	microRNA 133b	0	0	0	0	0	0	0	0	0	0	0	0	0	0	0	0	0	0	0	0	0	0	0	0	0	0	0	0	0	0	0	0	0	NA	NA	NA	NA	NA
NC_000067.7	20801129	20804720	+	1171	gene-Il17a	Il17a	protein_coding	16171	interleukin 17A	0	0	0	0	0	0	0	0	0	0	0	0	0	0	0	0	0	0	0	0	0	0	0	0	0	0	0	0	0	0	0	0	0	NA	NA	NA	NA	NA
NC_000067.7	20847370	20855498	-	1958	gene-Il17f	Il17f	protein_coding	257630	interleukin 17F	0	0	0	0	0	0	0	0	0	0	0	0	0	0	0	0	0	0	0	0	0	0	0	0	0	0	0	0	0	0	0	0	0	NA	NA	NA	NA	NA
NC_000067.7	20873188	20890536	-	3035	gene-Mcm3	Mcm3	protein_coding	17215	minichromosome maintenance complex component 3	0	668	392	1871	2114	347	0	87	326	666	130	985	521	478	89	498	0	783.363	613.045	1967.64	1818.18	513.82	0	116.605	285.929	436.815	109.532	691.014	346.289	321.314	71.2898	613.672	543.032	-0.325747	0.99026	-0.328951	0.742193	0.923965
NC_000067.7	20912759	20912890	-	132	gene-Gm24723	Gm24723	snoRNA	115485821	predicted gene%2C 24723	0	0	0	0	0	0	0	0	0	0	0	0	0	0	0	0	0	0	0	0	0	0	0	0	0	0	0	0	0	0	0	0	0	NA	NA	NA	NA	NA
NC_000067.7	20958874	20960697	-	1120	gene-6720483E21Rik	6720483E21Rik	lncRNA	77741	RIKEN cDNA 6720483E21 gene	51	0	14	9	0	14	48	3	7	9	0	5	4	12	8	21	49.4341	0	21.8945	9.46485	0	20.7305	59.2715	4.02087	6.13959	5.9029	0	3.50769	2.65865	8.06645	6.40807	25.8778	13.9611	0.0378582	0.966087	0.0391871	0.968741	1
NC_000067.7	20960772	21009874	+	5516	gene-Paqr8	Paqr8	protein_coding	74229	progestin and adipoQ receptor family member VIII	650	790	163	177	228	231	344	109	1546	2252	1760	1554	2410	2798	2207	1126	630.042	926.432	254.914	186.142	196.095	342.053	424.779	146.092	1355.97	1477.04	1482.89	1090.19	1601.84	1880.83	1767.83	1387.54	946.917	-0.808958	0.450993	-1.79373	0.0728569	0.363697
NC_000067.7	20985634	20985764	-	131	gene-Gm24171	Gm24171	snoRNA	115485789	predicted gene%2C 24171	0	0	0	0	0	0	0	0	0	0	0	0	0	0	0	0	0	0	0	0	0	0	0	0	0	0	0	0	0	0	0	0	0	NA	NA	NA	NA	NA
NC_000067.7	20995781	21029440	-	795	gene-Gm51618	Gm51618	lncRNA	115487083	predicted gene%2C 51618	0	0	0	0	0	0	0	0	0	0	0	0	0	0	0	0	0	0	0	0	0	0	0	0	0	0	0	0	0	0	0	0	0	NA	NA	NA	NA	NA
NC_000067.7	21021776	21061065	+	2356	gene-Efhc1	Efhc1	protein_coding	71877	EF-hand domain %28C-terminal%29 containing 1	128	99	21	90	0	32	0	63	34	105	44	83	58	122	63	35	124.07	116.097	32.8417	94.6485	0	47.3839	0	84.4383	29.8208	68.8672	37.0723	58.2276	38.5504	82.0089	50.4636	43.1296	56.7262	-1.20449	0.841562	-1.43125	0.152358	0.508256
NC_000067.7	21071621	21149449	-	1390	gene-Tram2	Tram2	protein_coding	170829	translocating chain-associating membrane protein 2	17	36	8	60	114	6	12	22	38	28	10	45	72	14	8	24	16.478	42.2172	12.5111	63.099	98.0477	8.88449	14.8179	29.4864	33.3292	18.3646	8.42552	31.5692	47.8557	9.41086	6.40807	29.5746	29.405	0.156679	0.720991	0.21731	0.827967	0.955346
NC_000067.7	21236609	21300391	+	1518	gene-Tmem14a	Tmem14a	protein_coding	75712	transmembrane protein 14A	76	167	5	170	364	1	13	288	203	335	206	246	251	273	182	136	73.6665	195.841	7.81945	178.78	313.065	1.48075	16.0527	386.004	178.048	219.719	173.566	172.578	166.83	183.512	145.784	167.589	161.271	0.532402	0.822644	0.647184	0.517513	0.819961
NC_000067.7	21259270	21263547	-	978	gene-Gm32947	Gm32947	lncRNA	102635667	predicted gene%2C 32947	0	0	0	0	0	0	0	0	0	0	0	0	1	0	0	0	0	0	0	0	0	0	0	0	0	0	0	0	0.664663	0	0	0	0.0415414	0	0.851295	0	1	NA
NC_000067.7	21277752	21341909	-	1142	gene-Gm28836	Gm28836	lncRNA	102635593	predicted gene 28836	0	0	0	0	0	0	0	0	2	8	8	0	6	0	3	0	0	0	0	0	0	0	0	0	1.75417	5.24703	6.74041	0	3.98798	0	2.40303	0	1.25829	0	1.00081	0	1	NA
NC_000067.7	21310789	21335799	+	1630	gene-Gsta3	Gsta3	protein_coding	14859	glutathione S-transferase%2C alpha 3	0	0	0	0	0	0	0	0	2	5	2	7	4	3	0	4	0	0	0	0	0	0	0	0	1.75417	3.27939	1.6851	4.91076	2.65865	2.01661	0	4.9291	1.32711	0	1.07069	0	1	NA
NC_000067.7	21342532	21343326	+	795	gene-Gm7094	Gm7094	protein_coding	101056100	predicted pseudogene 7094	3	2	6	6	2	0	0	0	2	6	0	2	2	2	2	4	2.90789	2.3454	9.38334	6.3099	1.72013	0	0	0	1.75417	3.93527	0	1.40308	1.32933	1.34441	1.60202	4.9291	2.43525	-2.28261	0.950595	-2.40124	0.0163394	NA
NC_000067.7	21355470	21368536	-	1148	gene-Gm4956	Gm4956	transcribed_pseudogene	241041	predicted gene 4956	0	0	0	0	0	0	0	0	0	0	0	0	0	0	0	0	0	0	0	0	0	0	0	0	0	0	0	0	0	0	0	0	0	NA	NA	NA	NA	NA
NC_000067.7	21419901	21422423	+	1950	gene-Khdc1a	Khdc1a	protein_coding	368204	KH domain containing 1A	0	0	0	0	0	0	0	0	0	0	1	0	0	0	0	0	0	0	0	0	0	0	0	0	0	0	0.842552	0	0	0	0	0	0.0526595	0	0.851295	0	1	NA
NC_000067.7	21438555	21439967	+	844	gene-Khdc1c	Khdc1c	protein_coding	433278	KH domain containing 1C	0	0	0	0	0	0	0	0	0	0	1	0	0	0	0	0	0	0	0	0	0	0	0	0	0	0	0.842552	0	0	0	0	0	0.0526595	0	0.851295	0	1	NA
NC_000067.7	21440012	21451532	-	163	gene-Gm33147	Gm33147	lncRNA	102635938	predicted gene%2C 33147	0	0	0	0	0	0	0	0	0	0	0	0	0	0	0	0	0	0	0	0	0	0	0	0	0	0	0	0	0	0	0	0	0	NA	NA	NA	NA	NA
NC_000067.7	21453780	21456608	+	2247	gene-Khdc1b	Khdc1b	protein_coding	98582	KH domain containing 1B	0	0	0	0	0	0	0	8	0	0	1	0	0	1	2	1	0	0	0	0	0	0	0	10.7223	0	0	0.842552	0	0	0.672204	1.60202	1.23227	0.941961	1.22443	0.96952	1.26292	0.206617	NA
NC_000067.7	21468623	22032874	-	15312	gene-Kcnq5	Kcnq5	protein_coding	226922	potassium voltage-gated channel%2C subfamily Q%2C member 5	128	159	118	94	0	126	34	45	726	758	1102	732	976	765	1174	288	124.07	186.459	184.539	98.8551	0	186.574	41.984	60.3131	636.763	497.156	928.492	513.525	648.711	514.236	940.385	354.895	369.81	-0.890447	0.721237	-1.23461	0.216975	0.588348
NC_000067.7	21986120	22026335	+	34440	gene-Gm53539	Gm53539	lncRNA	118567719	predicted gene%2C 53539	0	0	33	23	1	34	100	29	6	31	28	36	15	26	25	32	0	0	51.6084	24.1879	0.860067	50.3454	123.482	38.8684	5.2625	20.3322	23.5915	25.2554	9.96994	17.4773	20.0252	39.4328	28.1687	1.14028	0.928943	1.22751	0.219632	0.591091
NC_000067.7	22356196	22845239	-	11816	gene-Rims1	Rims1	protein_coding	116837	regulating synaptic membrane exocytosis 1	209	352	220	229	460	228	160	209	845	1360	1538	1262	1806	1238	1968	609	202.583	412.79	344.056	240.828	395.631	337.611	197.572	280.121	741.136	891.994	1295.84	885.34	1200.38	832.189	1576.39	750.455	661.557	0.0149042	0.336691	0.0442666	0.964692	1
NC_000067.7	22937468	22944162	+	1447	gene-Gm7759	Gm7759	lncRNA	665725	predicted gene 7759	0	0	7	0	0	6	0	0	0	0	0	0	0	0	0	0	0	0	10.9472	0	0	8.88449	0	0	0	0	0	0	0	0	0	0	1.23948	-0.101642	0.86612	-0.117354	0.90658	NA
NC_000067.7	23023898	23025635	-	562	gene-Gm7761	Gm7761	pseudogene	665731	predicted gene 7761	0	0	0	0	0	0	0	0	0	0	0	0	0	0	0	0	0	0	0	0	0	0	0	0	0	0	0	0	0	0	0	0	0	NA	NA	NA	NA	NA
NC_000067.7	23139554	23141334	-	1781	gene-Ppp1r14bl	Ppp1r14bl	protein_coding	66755	protein phosphatase 1%2C regulatory inhibitor subunit 14B like	0	0	0	5	0	0	0	0	19	0	9	12	14	8	7	8	0	0	0	5.25825	0	0	0	0	16.6646	0	7.58297	8.41845	9.30528	5.37764	5.60706	9.85819	4.25453	-1.20274	1.05539	-1.13962	0.254443	0.628611
NC_000067.7	23163070	23166806	+	238	gene-Gm30442	Gm30442	lncRNA	102632345	predicted gene%2C 30442	0	0	0	0	0	0	0	0	0	0	0	0	0	0	0	0	0	0	0	0	0	0	0	0	0	0	0	0	0	0	0	0	0	NA	NA	NA	NA	NA
NC_000067.7	23267574	23274739	-	629	gene-Gm29506	Gm29506	lncRNA	102632273	predicted gene 29506	0	0	0	0	0	0	0	0	0	0	0	0	0	0	0	0	0	0	0	0	0	0	0	0	0	0	0	0	0	0	0	0	0	NA	NA	NA	NA	NA
NC_000067.7	23284292	23284412	+	121	gene-Gm24176	Gm24176	pseudogene	115485803	predicted gene%2C 24176	0	0	0	0	0	0	0	0	0	0	0	0	0	0	0	0	0	0	0	0	0	0	0	0	0	0	0	0	0	0	0	0	0	NA	NA	NA	NA	NA
NC_000067.7	23295355	23333151	+	35305	gene-Gm53541	Gm53541	lncRNA	118567721	predicted gene%2C 53541	196	18	134	170	382	197	138	23	22	36	37	70	46	36	36	56	189.982	21.1086	209.561	178.78	328.546	291.707	170.405	30.8267	19.2958	23.6116	31.1744	49.1076	30.5745	24.1994	28.8363	69.0073	106.045	0.415241	0.632312	0.656702	0.511372	0.816972
NC_000067.7	23311350	23311420	+	71	gene-Mir30a	Mir30a	miRNA	387225	microRNA 30a	0	0	0	0	0	0	0	0	0	0	0	0	0	0	0	0	0	0	0	0	0	0	0	0	0	0	0	0	0	0	0	0	0	NA	NA	NA	NA	NA
NC_000067.7	23330782	23330865	+	84	gene-Mir30c-2	Mir30c-2	miRNA	723964	microRNA 30c-2	0	0	0	0	0	2	0	0	0	0	0	0	0	0	0	0	0	0	0	0	0	2.9615	0	0	0	0	0	0	0	0	0	0	0.185094	0.292275	0.851295	0.34333	0.73135	NA
NC_000067.7	23405505	23422282	-	4873	gene-Ogfrl1	Ogfrl1	protein_coding	70155	opioid growth factor receptor-like 1	149	227	170	134	203	228	100	28	542	620	702	661	991	726	1056	318	144.425	266.203	265.861	140.921	174.594	337.611	123.482	37.5282	475.379	406.645	591.471	463.716	658.681	488.02	845.865	391.863	363.267	-0.264144	0.481963	-0.548058	0.583652	0.856429
NC_000067.7	23430828	23439040	-	3711	gene-Gm19673	Gm19673	lncRNA	100503399	predicted gene%2C 19673	0	0	0	0	0	0	0	0	0	0	0	0	0	0	0	0	0	0	0	0	0	0	0	0	0	0	0	0	0	0	0	0	0	NA	NA	NA	NA	NA
NC_000067.7	23613668	23635745	+	778	gene-Gm28822	Gm28822	lncRNA	105243890	predicted gene 28822	0	0	0	0	0	0	0	0	0	0	0	0	0	0	0	0	0	0	0	0	0	0	0	0	0	0	0	0	0	0	0	0	0	NA	NA	NA	NA	NA
NC_000067.7	23801007	23886946	+	4362	gene-B3gat2	B3gat2	protein_coding	280645	beta-1%2C3-glucuronyltransferase 2 %28glucuronosyltransferase S%29	158	182	135	190	179	110	57	92	556	850	958	804	1006	1002	948	388	153.149	213.431	211.125	199.813	153.952	162.882	70.3849	123.307	487.659	557.497	807.165	564.036	668.651	673.549	759.357	478.122	392.755	-0.592677	0.287411	-2.06213	0.0391958	0.276836
NC_000067.7	23883906	23961462	-	5467	gene-Smap1	Smap1	protein_coding	98366	small ArfGAP 1	456	636	400	541	624	450	229	202	1632	2432	2818	2372	2646	2846	2874	1104	441.999	745.836	625.556	568.943	536.682	666.337	282.774	270.739	1431.4	1595.1	2374.31	1664.05	1758.7	1913.09	2302.1	1360.43	1158.63	-0.428446	0.326748	-1.31125	0.189775	0.555809
NC_000067.7	24017272	24038924	+	705	gene-Gm53062	Gm53062	lncRNA	105243891	predicted gene 53062	0	0	0	0	0	0	0	0	0	3	0	0	0	0	0	0	0	0	0	0	0	0	0	0	0	1.96763	0	0	0	0	0	0	0.122977	0	0.851295	0	1	NA
NC_000067.7	24035020	24044721	-	667	gene-Sdhaf4	Sdhaf4	protein_coding	68002	succinate dehydrogenase complex assembly factor 4	161	200	65	271	1414	78	91	374	186	457	290	319	320	353	253	177	156.057	234.54	101.653	284.997	1216.14	115.498	112.369	501.269	163.138	299.736	244.34	223.79	212.692	237.288	202.655	218.113	282.767	1.22174	0.575196	2.12403	0.0336674	0.259025
NC_000067.7	24049824	24139444	-	6802	gene-Fam135a	Fam135a	protein_coding	68187	family with sequence similarity 135%2C member A	1039	572	560	713	272	474	1407	278	1266	1894	1440	1714	1730	1893	1764	1276	1007.1	670.784	875.778	749.826	233.938	701.875	1737.4	372.601	1110.39	1242.23	1213.27	1202.44	1149.87	1272.48	1412.98	1572.38	1032.83	-0.111998	0.452918	-0.247282	0.80469	0.947455
NC_000067.7	24110998	24111888	+	891	gene-Gm30756	Gm30756	pseudogene	102632768	predicted gene%2C 30756	14	14	7	10	28	4	16	16	3	20	12	14	14	18	13	12	13.5701	16.4178	10.9472	10.5165	24.0819	5.92299	19.7572	21.4447	2.63125	13.1176	10.1106	9.82153	9.30528	12.0997	10.4131	14.7873	12.809	0.458936	0.503813	0.910924	0.362335	0.718735
NC_000067.7	24216670	24291819	+	4243	gene-Col9a1	Col9a1	protein_coding	12839	collagen%2C type IX%2C alpha 1	0	0	0	0	0	0	0	0	0	1	9	6	3	3	1	17	0	0	0	0	0	0	0	0	0	0.655878	7.58297	4.20923	1.99399	2.01661	0.801009	20.9487	2.38802	0	1.06569	0	1	NA
NC_000067.7	24296764	24627870	-	13281	gene-Col19a1	Col19a1	protein_coding	12823	collagen%2C type XIX%2C alpha 1	0	0	0	20	0	0	0	1	12	55	4	78	10	19	3	14	0	0	0	21.033	0	0	0	1.34029	10.525	36.0733	3.37021	54.7199	6.64663	12.7719	2.40303	17.2518	10.3834	-1.75685	1.02479	-1.71435	0.0864647	0.395188
NC_000067.7	24587922	24588058	-	137	gene-Gm26418	Gm26418	snoRNA	115485770	predicted gene%2C 26418	0	0	0	0	0	0	0	0	0	0	0	2	0	0	0	0	0	0	0	0	0	0	0	0	0	0	0	1.40308	0	0	0	0	0.0876922	0	0.851295	0	1	NA
NC_000067.7	24716073	24805382	+	7121	gene-Lmbrd1	Lmbrd1	protein_coding	68421	LMBR1 domain containing 1	963	572	823	591	3107	885	603	570	1027	1518	1102	1399	1243	1478	1150	797	933.432	670.784	1287.08	621.525	2672.23	1310.46	744.598	763.966	900.765	995.623	928.492	981.451	826.176	993.518	921.16	982.122	1033.34	0.624992	0.378851	1.64971	0.0990031	0.420996
NC_000067.7	25051022	25051840	+	819	gene-Gm9443	Gm9443	pseudogene	669171	predicted gene 9443	0	0	0	0	0	1	0	0	0	0	0	0	0	0	0	2	0	0	0	0	0	1.48075	0	0	0	0	0	0	0	0	0	2.46455	0.246581	0.150393	0.851295	0.176663	0.859773	NA
NC_000067.7	25065659	25066674	-	723	gene-Gm29414	Gm29414	lncRNA	105243892	predicted gene 29414	0	0	0	0	0	0	0	0	0	0	0	0	0	0	0	0	0	0	0	0	0	0	0	0	0	0	0	0	0	0	0	0	0	NA	NA	NA	NA	NA
NC_000067.7	25106557	25869338	-	6076	gene-Adgrb3	Adgrb3	protein_coding	210933	adhesion G protein-coupled receptor B3	133	0	19	40	0	28	136	142	320	382	347	339	399	411	336	196	128.916	0	29.7139	42.066	0	41.461	167.936	190.321	280.667	250.546	292.365	237.821	265.2	276.276	269.139	241.526	169.622	0.7511	0.878228	0.855245	0.392415	0.742148
NC_000067.7	25315485	25317035	-	1551	gene-Gm20172	Gm20172	protein_coding	100504323	predicted gene%2C 20172	0	0	0	0	0	0	0	0	0	0	0	0	0	0	1	0	0	0	0	0	0	0	0	0	0	0	0	0	0	0	0.801009	0	0.0500631	0	0.851295	0	1	NA
NC_000067.7	25318526	25318632	-	107	gene-Gm22260	Gm22260	snRNA	115487583	predicted gene%2C 22260	0	0	0	0	0	1	0	0	0	0	0	0	0	0	0	0	0	0	0	0	0	1.48075	0	0	0	0	0	0	0	0	0	0	0.0925468	0.150393	0.851295	0.176663	0.859773	NA
NC_000067.7	25490152	25490255	+	104	gene-Gm25294	Gm25294	snRNA	115487617	predicted gene%2C 25294	0	0	0	0	0	0	0	0	0	0	0	0	0	0	0	0	0	0	0	0	0	0	0	0	0	0	0	0	0	0	0	0	0	NA	NA	NA	NA	NA
NC_000067.7	25869511	25870651	+	1015	gene-Gm9884	Gm9884	lncRNA	117981786	predicted gene 9884	0	0	0	0	0	0	0	0	0	0	0	0	0	0	0	0	0	0	0	0	0	0	0	0	0	0	0	0	0	0	0	0	0	NA	NA	NA	NA	NA
NC_000067.7	25918249	25933369	+	2262	gene-Gm39614	Gm39614	lncRNA	105243893	predicted gene%2C 39614	0	0	0	0	0	0	0	0	0	0	0	0	0	0	0	0	0	0	0	0	0	0	0	0	0	0	0	0	0	0	0	0	0	NA	NA	NA	NA	NA
NC_000067.7	25936051	25942689	-	248	gene-Gm31076	Gm31076	lncRNA	102633186	predicted gene%2C 31076	0	0	4	0	0	0	0	0	0	0	0	0	0	0	0	0	0	0	6.25556	0	0	0	0	0	0	0	0	0	0	0	0	0	0.390972	-0.55902	0.851295	-0.65667	0.511393	NA
NC_000067.7	26605914	26606019	+	106	gene-Gm24064	Gm24064	pseudogene	115485817	predicted gene%2C 24064	0	0	0	0	0	0	0	0	0	0	0	0	0	0	0	0	0	0	0	0	0	0	0	0	0	0	0	0	0	0	0	0	0	NA	NA	NA	NA	NA
NC_000067.7	26658739	26814101	+	1069	gene-Gm31136	Gm31136	lncRNA	102633272	predicted gene%2C 31136	0	0	6	0	0	7	0	0	0	0	0	0	1	0	0	0	0	0	9.38334	0	0	10.3652	0	0	0	0	0	0	0.664663	0	0	0	1.27583	0.0503193	0.866849	0.0580485	0.95371	NA
NC_000067.7	26720882	26726541	-	4331	gene-4931408C20Rik	4931408C20Rik	protein_coding	210940	RIKEN cDNA 4931408C20 gene	0	0	0	0	0	0	0	0	0	0	0	0	0	0	0	0	0	0	0	0	0	0	0	0	0	0	0	0	0	0	0	0	0	NA	NA	NA	NA	NA
NC_000067.7	26998184	26998302	-	119	gene-n-R5s209	n-R5s209	pseudogene	115487689	nuclear encoded rRNA 5S 209	0	0	0	0	0	0	0	0	0	0	0	0	0	0	0	0	0	0	0	0	0	0	0	0	0	0	0	0	0	0	0	0	0	NA	NA	NA	NA	NA
NC_000067.7	27923127	27941268	+	1793	gene-Gm5524	Gm5524	lncRNA	433281	predicted gene 5524	0	0	0	0	0	0	0	0	0	0	0	0	0	0	0	0	0	0	0	0	0	0	0	0	0	0	0	0	0	0	0	0	0	NA	NA	NA	NA	NA
NC_000067.7	28619462	28619849	-	388	gene-Gm7846	Gm7846	pseudogene	665903	predicted gene 7846	32	38	15	45	65	21	30	73	21	66	40	59	41	45	36	12	31.0175	44.5626	23.4583	47.3242	55.9044	31.0957	37.0447	97.8413	18.4188	43.288	33.7021	41.3907	27.2512	30.2492	28.8363	14.7873	37.8858	0.570175	0.431123	1.32253	0.18599	0.550237
NC_000067.7	28815203	28819333	-	2882	gene-Gm597	Gm597	protein_coding	210962	predicted gene 597	0	0	0	14	104	0	0	0	0	1	1	5	0	0	0	2	0	0	0	14.7231	89.447	0	0	0	0	0.655878	0.842552	3.50769	0	0	0	2.46455	6.97755	1.23558	1.03176	1.19754	NA	NA
NC_000067.7	28835226	28934669	-	632	gene-Gm45942	Gm45942	lncRNA	108167331	predicted gene%2C 45942	0	0	0	0	4	0	0	0	0	0	0	0	0	0	0	0	0	0	0	0	3.44027	0	0	0	0	0	0	0	0	0	0	0	0.215017	0.57604	0.851295	0.676663	0.49862	NA
NC_000067.7	28977116	28977421	+	306	gene-Gm6462	Gm6462	protein_coding	623924	predicted gene 6462	0	0	0	0	0	0	0	0	0	0	0	0	0	0	0	0	0	0	0	0	0	0	0	0	0	0	0	0	0	0	0	0	0	NA	NA	NA	NA	NA
NC_000067.7	29460569	29460693	+	125	gene-Mir6342	Mir6342	miRNA	102465174	microRNA 6342	0	0	0	0	0	0	0	0	0	0	0	0	0	0	0	0	0	0	0	0	0	0	0	0	0	0	0	0	0	0	0	0	0	NA	NA	NA	NA	NA
NC_000067.7	30160094	30177917	-	2364	gene-Gm31465	Gm31465	lncRNA	102633704	predicted gene%2C 31465	0	0	0	0	0	0	0	10	0	0	0	0	0	0	0	0	0	0	0	0	0	0	0	13.4029	0	0	0	0	0	0	0	0	0.837682	1.15497	0.856534	1.34843	0.177521	NA
NC_000067.7	30210786	30301692	-	3053	gene-Gm31525	Gm31525	lncRNA	102633779	predicted gene%2C 31525	0	0	0	0	0	0	0	0	1	0	0	0	0	0	0	0	0	0	0	0	0	0	0	0	0.877084	0	0	0	0	0	0	0	0.0548177	0	0.851295	0	1	NA
NC_000067.7	30519702	30794763	-	6269	gene-Gm39615	Gm39615	lncRNA	105243894	predicted gene%2C 39615	0	0	0	0	0	2	0	0	0	0	0	3	0	0	0	0	0	0	0	0	0	2.9615	0	0	0	0	0	2.10461	0	0	0	0	0.316632	0.292275	0.851295	0.34333	0.73135	NA
NC_000067.7	30541538	30555592	+	397	gene-Gm31581	Gm31581	lncRNA	102633854	predicted gene%2C 31581	0	0	0	0	0	0	0	0	0	0	0	0	0	0	0	0	0	0	0	0	0	0	0	0	0	0	0	0	0	0	0	0	0	NA	NA	NA	NA	NA
NC_000067.7	30681125	30681397	-	273	gene-Gm46086	Gm46086	protein_coding	108167616	predicted gene%2C 46086	0	1	0	0	0	0	0	1	1	0	0	3	0	1	1	0	0	1.1727	0	0	0	0	0	1.34029	0.877084	0	0	2.10461	0	0.672204	0.801009	0	0.435494	0.0141147	1.00407	0.0140575	0.988784	NA
NC_000067.7	30758478	30758621	+	144	gene-LOC115487655	LOC115487655	snoRNA	115487655	small nucleolar RNA SNORA48	0	0	0	0	0	0	0	0	0	0	0	0	0	0	0	0	0	0	0	0	0	0	0	0	0	0	0	0	0	0	0	0	0	NA	NA	NA	NA	NA
NC_000067.7	30829123	30834027	-	538	gene-Gm2914	Gm2914	pseudogene	100040699	predicted gene 2914	0	0	0	0	0	0	0	0	0	0	0	0	0	0	0	0	0	0	0	0	0	0	0	0	0	0	0	0	0	0	0	0	0	NA	NA	NA	NA	NA
NC_000067.7	30841417	30912989	-	8452	gene-Phf3	Phf3	protein_coding	213109	PHD finger protein 3	1710	566	342	405	359	282	1124	214	784	926	1114	988	1158	991	1079	618	1657.5	663.748	534.85	425.918	308.764	417.571	1387.94	286.822	687.634	607.343	938.603	693.119	769.679	666.155	864.289	761.545	729.467	-0.425451	0.498654	-0.853198	0.393549	0.743379
NC_000067.7	30979384	30988846	-	4497	gene-Ptp4a1	Ptp4a1	protein_coding	19243	protein tyrosine phosphatase 4a1	4397	3136	2953	3987	5087	2925	4174	562	3700	4989	3192	3836	5039	4080	3655	3014	4261.99	3677.58	4618.17	4192.93	4375.16	4331.19	5154.15	753.244	3245.21	3272.18	2689.43	2691.1	3349.24	2742.59	2927.69	3714.07	3499.74	-0.189384	0.409004	-0.463037	0.643338	0.885209
NC_000067.7	30988952	30990419	+	1468	gene-Gm53209	Gm53209	lncRNA	115487084	predicted gene%2C 53209	7	0	1	6	0	4	8	0	3	4	0	6	2	3	4	3	6.78507	0	1.56389	6.3099	0	5.92299	9.87858	0	2.63125	2.62351	0	4.20923	1.32933	2.01661	3.20404	3.69682	3.1357	0.0415861	0.966579	0.043024	0.965682	NA
NC_000067.7	31025249	31026077	-	829	gene-Gm9458	Gm9458	pseudogene	669402	predicted gene 9458	0	0	0	0	0	0	0	0	0	0	0	0	0	0	0	0	0	0	0	0	0	0	0	0	0	0	0	0	0	0	0	0	0	NA	NA	NA	NA	NA
NC_000067.7	31058269	31135535	-	881	gene-Gm29669	Gm29669	lncRNA	102634473	predicted gene 29669	0	0	0	1	0	0	0	0	0	0	0	0	0	0	0	0	0	0	0	1.05165	0	0	0	0	0	0	0	0	0	0	0	0	0.0657281	-0.133373	0.851295	-0.15667	0.875505	NA
NC_000067.7	31058409	31083855	+	4879	gene-Gm28644	Gm28644	lncRNA	102634159	predicted gene 28644	0	0	0	0	0	0	0	0	0	0	0	0	0	0	0	0	0	0	0	0	0	0	0	0	0	0	0	0	0	0	0	0	0	NA	NA	NA	NA	NA
NC_000067.7	31180159	31261737	-	1094	gene-4931428L18Rik	4931428L18Rik	lncRNA	70988	RIKEN cDNA 4931428L18 gene	0	0	0	0	0	0	0	0	0	0	0	0	0	0	0	0	0	0	0	0	0	0	0	0	0	0	0	0	0	0	0	0	0	NA	NA	NA	NA	NA
NC_000067.7	31215362	31243806	+	2059	gene-Lgsn	Lgsn	protein_coding	266744	lengsin%2C lens protein with glutamine synthetase domain	0	0	0	0	0	0	0	0	0	0	0	0	0	0	0	0	0	0	0	0	0	0	0	0	0	0	0	0	0	0	0	0	0	NA	NA	NA	NA	NA
NC_000067.7	31261920	31263368	+	1449	gene-Dnaaf6	Dnaaf6	protein_coding	74708	dynein axonemal assembly factor 6	0	0	0	0	0	0	0	0	0	0	0	0	0	0	0	0	0	0	0	0	0	0	0	0	0	0	0	0	0	0	0	0	0	NA	NA	NA	NA	NA
NC_000067.7	31298674	31298800	-	127	gene-Gm26145	Gm26145	snoRNA	115485790	predicted gene%2C 26145	0	0	0	0	0	0	0	0	0	0	0	0	0	0	0	0	0	0	0	0	0	0	0	0	0	0	0	0	0	0	0	0	0	NA	NA	NA	NA	NA
NC_000067.7	31303928	31307142	+	914	gene-Gm4850	Gm4850	transcribed_pseudogene	226957	predicted pseudogene 4850	0	0	0	0	0	0	0	0	0	0	0	0	1	0	0	0	0	0	0	0	0	0	0	0	0	0	0	0	0.664663	0	0	0	0.0415414	0	0.851295	0	1	NA
NC_000067.7	31410923	31411065	-	143	gene-LOC115487662	LOC115487662	snoRNA	115487662	small nucleolar RNA SNORA48	0	0	0	0	0	0	0	0	0	0	0	0	0	0	0	0	0	0	0	0	0	0	0	0	0	0	0	0	0	0	0	0	0	NA	NA	NA	NA	NA
NC_000067.7	31695713	31695819	-	107	gene-Gm23032	Gm23032	snRNA	115487630	predicted gene%2C 23032	0	0	0	0	0	0	0	0	0	0	0	0	0	0	0	0	0	0	0	0	0	0	0	0	0	0	0	0	0	0	0	0	0	NA	NA	NA	NA	NA
NC_000067.7	32191110	32193339	+	283	gene-Gm51754	Gm51754	lncRNA	115487371	predicted gene%2C 51754	0	0	0	0	0	0	0	0	0	0	0	0	0	0	0	0	0	0	0	0	0	0	0	0	0	0	0	0	0	0	0	0	0	NA	NA	NA	NA	NA
NC_000067.7	32211683	32744305	+	35110	gene-Khdrbs2	Khdrbs2	protein_coding	170771	KH domain containing%2C RNA binding%2C signal transduction associated 2	229	3	122	152	174	101	23	465	510	767	518	536	780	735	442	443	221.969	3.5181	190.795	159.851	149.652	149.556	28.4009	623.235	447.313	503.059	436.442	376.024	518.437	494.07	354.046	545.897	325.141	0.622034	0.723125	0.860203	0.389677	0.739286
NC_000067.7	32252214	32252320	-	107	gene-Gm25814	Gm25814	snRNA	115487604	predicted gene%2C 25814	0	0	0	0	0	0	0	0	0	0	0	0	0	0	0	0	0	0	0	0	0	0	0	0	0	0	0	0	0	0	0	0	0	NA	NA	NA	NA	NA
NC_000067.7	32289749	32311869	+	409	gene-Gm46077	Gm46077	pseudogene	108167593	predicted gene%2C 46077	0	0	0	0	0	0	0	0	0	0	0	0	0	0	0	0	0	0	0	0	0	0	0	0	0	0	0	0	0	0	0	0	0	NA	NA	NA	NA	NA
NC_000067.7	32558644	32560080	-	1437	gene-Gm9839	Gm9839	protein_coding	408192	predicted gene 9839	0	0	0	0	0	1	0	0	1	2	2	0	1	6	1	0	0	0	0	0	0	1.48075	0	0	0.877084	1.31176	1.6851	0	0.664663	4.03323	0.801009	0	0.678349	0.333498	1.05586	0.315854	0.752113	NA
NC_000067.7	32582627	32586374	-	3748	gene-Semp2l1	Semp2l1	protein_coding	408191	SUMO/sentrin specific peptidase 2-like 1	0	0	4	0	21	7	0	0	2	3	0	6	2	18	4	3	0	0	6.25556	0	18.0614	10.3652	0	0	1.75417	1.96763	0	4.20923	1.32933	12.0997	3.20404	3.69682	3.93394	1.36866	1.04518	1.3095	0.190364	0.556439
NC_000067.7	32607440	32607502	-	63	gene-Gm24732	Gm24732	snRNA	115487635	predicted gene%2C 24732	0	0	0	0	0	0	0	0	0	0	0	0	0	0	0	0	0	0	0	0	0	0	0	0	0	0	0	0	0	0	0	0	0	NA	NA	NA	NA	NA
NC_000067.7	33172324	33215247	-	1483	gene-Gm39616	Gm39616	lncRNA	105243895	predicted gene%2C 39616	0	0	0	0	0	0	0	0	0	3	0	1	3	0	2	0	0	0	0	0	0	0	0	0	0	1.96763	0	0.701538	1.99399	0	1.60202	0	0.391574	0	0.851295	0	1	NA
NC_000067.7	33231074	33231183	+	110	gene-Gm24901	Gm24901	snRNA	115487628	predicted gene%2C 24901	0	0	0	0	0	0	0	0	0	0	0	0	0	0	0	0	0	0	0	0	0	0	0	0	0	0	0	0	0	0	0	0	0	NA	NA	NA	NA	NA
NC_000067.7	33329904	33393689	-	331	gene-Gm39617	Gm39617	lncRNA	105243896	predicted gene%2C 39617	0	0	0	0	0	0	0	0	0	0	0	0	0	0	0	0	0	0	0	0	0	0	0	0	0	0	0	0	0	0	0	0	0	NA	NA	NA	NA	NA
NC_000067.7	33332757	33332865	+	109	gene-Gm25792	Gm25792	snRNA	115487597	predicted gene%2C 25792	0	0	0	0	0	0	0	0	0	0	0	0	0	0	0	0	0	0	0	0	0	0	0	0	0	0	0	0	0	0	0	0	0	NA	NA	NA	NA	NA
NC_000067.7	33461814	33461919	+	106	gene-Gm23453	Gm23453	snRNA	115487581	predicted gene%2C 23453	0	0	0	0	0	0	0	0	0	0	0	0	0	0	0	0	0	0	0	0	0	0	0	0	0	0	0	0	0	0	0	0	0	NA	NA	NA	NA	NA
NC_000067.7	33492889	33708875	-	4502	gene-Prim2	Prim2	protein_coding	19076	DNA primase%2C p58 subunit	80	207	109	444	859	84	91	306	196	260	137	272	264	291	157	152	77.5436	242.749	170.464	466.933	738.798	124.383	112.369	410.129	171.908	170.528	115.43	190.818	175.471	195.611	125.758	187.306	229.762	0.496183	0.556738	0.891233	0.372804	0.725675
NC_000067.7	33520483	33521689	+	530	gene-Gm29228	Gm29228	pseudogene	115487461	predicted gene 29228	0	0	0	0	5	0	0	0	0	0	0	0	0	0	0	0	0	0	0	0	4.30034	0	0	0	0	0	0	0	0	0	0	0	0.268771	0.670031	0.851599	0.786791	0.431404	NA
NC_000067.7	33708905	33709793	+	889	gene-1700001G17Rik	1700001G17Rik	lncRNA	67503	RIKEN cDNA 1700001G17 gene	0	0	0	7	0	0	0	21	1	13	6	11	2	5	2	0	0	0	0	7.36155	0	0	0	28.1461	0.877084	8.52642	5.05531	7.71691	1.32933	3.36102	1.60202	0	3.99848	1.02059	1.06848	0.955183	0.339485	0.700848
NC_000067.7	33753262	33758927	-	415	gene-Gm32229	Gm32229	lncRNA	102634710	predicted gene%2C 32229	5	24	2	10	6	2	9	12	16	1	2	6	2	4	1	1	4.84648	28.1448	3.12778	10.5165	5.1604	2.9615	11.1134	16.0835	14.0333	0.655878	1.6851	4.20923	1.32933	2.68882	0.801009	1.23227	6.78683	-0.351254	0.804849	-0.436422	0.66253	0.894889
NC_000067.7	33758959	33781645	+	4721	gene-Rab23	Rab23	protein_coding	19335	RAB23%2C member RAS oncogene family	1163	354	496	524	720	475	914	235	570	692	658	652	754	735	644	461	1127.29	415.135	775.689	551.065	619.249	703.356	1128.63	314.968	499.938	453.868	554.399	457.402	501.156	494.07	515.85	568.078	605.009	-0.0513251	0.364511	-0.140805	0.888024	0.97594
NC_000067.7	33784565	33796831	-	1815	gene-Bag2	Bag2	protein_coding	213539	BCL2-associated athanogene 2	566	484	321	730	1346	327	569	1183	1201	1194	1299	896	1159	1302	1493	612	548.621	567.586	502.009	767.704	1157.65	484.205	702.614	1585.56	1053.38	783.119	1094.47	628.578	770.344	875.21	1195.91	754.152	841.945	0.700045	0.350953	1.9947	0.0460756	0.297712
NC_000067.7	33800622	33854683	-	9158	gene-Zfp451	Zfp451	protein_coding	98403	zinc finger protein 451	679	90	740	912	1319	739	1520	298	1643	2078	1683	1864	2256	1887	1843	1117	658.152	105.543	1157.28	959.105	1134.43	1094.27	1876.93	399.407	1441.05	1362.92	1418.01	1307.67	1499.48	1268.45	1476.26	1376.45	1158.46	0.604684	0.519922	1.16303	0.244818	0.61807
NC_000067.7	33874980	33877995	-	3016	gene-Gm15455	Gm15455	protein_coding	433287	predicted gene 15455	4	15	6	15	11	13	13	3	19	34	24	27	28	17	20	42	3.87718	17.5905	9.38334	15.7747	9.46074	19.2497	16.0527	4.02087	16.6646	22.2999	20.2212	18.9415	18.6106	11.4275	16.0202	51.7555	16.9594	0.0511972	0.59448	0.086121	0.93137	0.990184
NC_000067.7	33891133	33946925	-	2592	gene-Bend6	Bend6	protein_coding	320705	BEN domain containing 6	454	233	103	236	637	90	166	257	681	1020	684	921	882	1059	1207	285	440.06	273.239	161.081	248.189	547.863	133.267	204.981	344.455	597.294	668.996	576.305	646.116	586.232	711.864	966.818	351.198	466.122	0.127511	0.431485	0.295517	0.767599	0.932602
NC_000067.7	33912167	33913837	-	1199	gene-Gm38471	Gm38471	lncRNA	102634918	predicted gene%2C 38471	2	6	0	0	44	0	5	0	0	0	2	0	1	2	1	0	1.93859	7.03619	0	0	37.843	0	6.17411	0	0	0	1.6851	0	0.664663	1.34441	0.801009	0	3.59294	1.45083	1.06867	1.35761	0.174589	0.537574
NC_000067.7	33946969	34347743	+	41151	gene-Dst	Dst	protein_coding	13518	dystonin	4565	2471	3960	1907	915	4001	4671	784	4211	4580	4548	5174	6477	4299	5607	3446	4424.83	2897.74	6193	2005.5	786.962	5924.47	5767.86	1050.79	3693.4	3003.92	3831.93	3629.76	4305.02	2889.81	4491.26	4246.42	3696.42	-0.18478	0.536297	-0.344548	0.730434	0.920095
NC_000067.7	34011620	34041590	+	3456	gene-Gm53546	Gm53546	lncRNA	118567732	predicted gene%2C 53546	0	0	0	0	0	0	0	0	4	9	3	2	3	4	5	1	0	0	0	0	0	0	0	0	3.50833	5.9029	2.52766	1.40308	1.99399	2.68882	4.00504	1.23227	1.45388	0	1.0628	0	1	NA
NC_000067.7	34020491	34020583	-	93	gene-Gm23792	Gm23792	pseudogene	115487616	predicted gene%2C 23792	0	0	0	0	0	0	0	0	0	0	0	0	0	0	0	0	0	0	0	0	0	0	0	0	0	0	0	0	0	0	0	0	0	NA	NA	NA	NA	NA
NC_000067.7	34156440	34156512	+	73	gene-Mir6896	Mir6896	miRNA	102466987	microRNA 6896	2	0	2	1	0	1	1	0	1	0	0	1	1	2	2	5	1.93859	0	3.12778	1.05165	0	1.48075	1.23482	0	0.877084	0	0	0.701538	0.664663	1.34441	1.60202	6.16137	1.26154	-0.757848	1.03358	-0.733227	0.46342	NA
NC_000067.7	34161434	34174202	-	4238	gene-Gm51742	Gm51742	lncRNA	115487354	predicted gene%2C 51742	20	8	14	4	22	16	8	18	20	26	24	14	20	21	20	18	19.3859	9.38159	21.8945	4.2066	18.9215	23.692	9.87858	24.1252	17.5417	17.0528	20.2212	9.82153	13.2933	14.1163	16.0202	22.1809	16.3584	0.467183	0.495645	0.942576	0.345898	0.706014
NC_000067.7	34204926	34217245	-	1654	gene-Gm26788	Gm26788	lncRNA	108167617	predicted gene%2C 26788	62	45	62	42	0	60	122	15	56	92	76	84	120	87	108	72	60.0963	52.7714	96.9612	44.1693	0	88.8449	150.648	20.1044	49.1167	60.3408	64.0339	58.9292	79.7595	58.4818	86.509	88.7237	66.2182	0.0262632	0.728669	0.0360427	0.971248	1
NC_000067.7	34455723	34463424	-	7702	gene-Gm3052	Gm3052	transcribed_pseudogene	100040938	predicted gene 3052	0	3	13	29	0	8	0	12	1	2	5	5	7	5	4	5	0	3.5181	20.3306	30.4978	0	11.846	0	16.0835	0.877084	1.31176	4.21276	3.50769	4.65264	3.36102	3.20404	6.16137	6.84777	-0.744559	0.951735	-0.782318	0.434028	0.77155
NC_000067.7	34465099	34473990	-	8209	gene-Gm37233	Gm37233	lncRNA	118567733	predicted gene%2C 37233	0	0	0	55	4	0	0	20	12	12	38	14	39	18	23	17	0	0	0	57.8407	3.44027	0	0	26.8058	10.525	7.87054	32.017	9.82153	25.9218	12.0997	18.4232	20.9487	14.1071	-0.566973	1.03619	-0.547171	0.584261	0.856429
NC_000067.7	34472202	34472280	-	79	gene-Mir5103	Mir5103	miRNA	100628580	microRNA 5103	0	0	0	0	0	0	0	0	0	0	2	0	0	0	0	0	0	0	0	0	0	0	0	0	0	0	1.6851	0	0	0	0	0	0.105319	0	0.851295	0	1	NA
NC_000067.7	34473893	34473964	-	72	gene-n-TEttc1	n-TEttc1	tRNA	102467303	nuclear encoded tRNA glutamic acid 1 %28anticodon TTC%29	0	0	0	0	0	0	0	0	0	0	0	0	0	0	0	0	0	0	0	0	0	0	0	0	0	0	0	0	0	0	0	0	0	NA	NA	NA	NA	NA
NC_000067.7	34475751	34478753	-	1705	gene-Ccdc115	Ccdc115	protein_coding	69668	coiled-coil domain containing 115	670	446	296	593	1682	323	616	1719	1256	1487	1070	1292	1450	1443	1202	532	649.428	523.024	462.911	623.628	1446.63	478.282	760.651	2303.96	1101.62	975.291	901.53	906.386	963.761	969.991	962.813	655.57	917.842	1.10477	0.384611	2.87244	0.00407313	0.112026
NC_000067.7	34478558	34484828	+	2712	gene-Imp4	Imp4	protein_coding	27993	IMP4%2C U3 small nucleolar ribonucleoprotein	1846	1427	1408	1256	3731	1438	1914	1853	1312	1516	1156	1347	1702	1291	1078	756	1789.32	1673.44	2201.96	1320.87	3208.91	2129.32	2363.45	2483.56	1150.73	994.312	973.99	944.971	1131.26	867.816	863.488	931.599	1564.31	0.540392	0.200925	2.68952	0.00715543	0.14011
NC_000067.7	34498074	34498908	-	584	gene-Gm32504	Gm32504	lncRNA	102635078	predicted gene%2C 32504	0	0	0	0	0	0	0	0	0	0	0	0	0	0	0	0	0	0	0	0	0	0	0	0	0	0	0	0	0	0	0	0	0	NA	NA	NA	NA	NA
NC_000067.7	34498810	34514811	+	1682	gene-Ptpn18	Ptpn18	protein_coding	19253	protein tyrosine phosphatase%2C non-receptor type 18	0	0	0	5	1	0	0	17	6	20	3	22	4	18	0	3	0	0	0	5.25825	0.860067	0	0	22.7849	5.2625	13.1176	2.52766	15.4338	2.65865	12.0997	0	3.69682	5.23125	1.13242	1.05226	1.07618	0.281849	0.653076
NC_000067.7	34508941	34510579	-	1368	gene-Gm28417	Gm28417	lncRNA	118567734	predicted gene 28417	0	0	0	0	0	0	0	0	0	0	0	0	0	0	0	0	0	0	0	0	0	0	0	0	0	0	0	0	0	0	0	0	0	NA	NA	NA	NA	NA
NC_000067.7	34516248	34538139	-	1540	gene-4930568A12Rik	4930568A12Rik	lncRNA	75883	RIKEN cDNA 4930568A12 gene	0	0	0	1	0	0	0	7	1	8	4	4	1	7	5	0	0	0	0	1.05165	0	0	0	9.38204	0.877084	5.24703	3.37021	2.80615	0.664663	4.70543	4.00504	0	2.00683	1.30703	1.06442	1.22794	0.219471	NA
NC_000067.7	34523428	34525062	+	777	gene-Gm32566	Gm32566	lncRNA	102635157	predicted gene%2C 32566	0	0	0	1	0	0	0	4	0	2	0	0	0	2	2	0	0	0	0	1.05165	0	0	0	5.36116	0	1.31176	0	0	0	1.34441	1.60202	0	0.666937	0.56207	0.949004	0.592273	0.553668	NA
NC_000067.7	34537493	34542143	+	1330	gene-Prss39	Prss39	protein_coding	21755	protease%2C serine 39	0	0	0	0	0	0	0	0	0	0	0	0	0	0	0	0	0	0	0	0	0	0	0	0	0	0	0	0	0	0	0	0	0	NA	NA	NA	NA	NA
NC_000067.7	34574729	34583392	+	1038	gene-Cfc1	Cfc1	protein_coding	12627	cripto%2C FRL-1%2C cryptic family 1	0	0	0	0	0	0	0	0	0	0	0	0	0	0	0	0	0	0	0	0	0	0	0	0	0	0	0	0	0	0	0	0	0	NA	NA	NA	NA	NA
NC_000067.7	34575529	34600099	-	2409	gene-Prss40	Prss40	protein_coding	21756	protease%2C serine 40	0	0	0	0	0	0	0	0	2	0	0	0	0	0	0	0	0	0	0	0	0	0	0	0	1.75417	0	0	0	0	0	0	0	0.109635	0	0.851295	0	1	NA
NC_000067.7	34577146	34577643	-	498	gene-Gm28419	Gm28419	pseudogene	102635016	predicted gene 28419	0	0	0	0	0	0	0	0	0	0	0	0	0	0	0	0	0	0	0	0	0	0	0	0	0	0	0	0	0	0	0	0	0	NA	NA	NA	NA	NA
NC_000067.7	34617988	34630025	+	5161	gene-Amer3	Amer3	protein_coding	211383	APC membrane recruitment 3	367	72	0	94	0	0	77	5	1525	1427	1283	1100	1511	1046	1387	525	355.731	84.4343	0	98.8551	0	0	95.0813	6.70146	1337.55	935.938	1080.99	771.691	1004.31	703.126	1111	646.944	514.522	-1.46369	0.959765	-1.52505	0.127247	0.47072
NC_000067.7	34672616	34675291	-	2676	gene-AA619741	AA619741	transcribed_pseudogene	241051	expressed sequence AA619741	0	0	0	0	0	0	0	0	0	0	0	0	0	0	0	0	0	0	0	0	0	0	0	0	0	0	0	0	0	0	0	0	0	NA	NA	NA	NA	NA
NC_000067.7	34695203	34705964	-	2365	gene-Gm38647	Gm38647	lncRNA	102642976	predicted gene%2C 38647	0	0	0	0	0	0	0	0	0	0	0	0	0	0	0	0	0	0	0	0	0	0	0	0	0	0	0	0	0	0	0	0	0	NA	NA	NA	NA	NA
NC_000067.7	34717263	34851819	+	6780	gene-Arhgef4	Arhgef4	protein_coding	226970	Rho guanine nucleotide exchange factor %28GEF%29 4	128	122	106	140	152	106	0	84	452	701	424	533	590	587	461	307	124.07	143.069	165.772	147.231	130.73	156.959	0	112.584	396.442	459.771	357.242	373.919	392.151	394.584	369.265	378.308	256.381	-0.478401	0.641344	-0.745935	0.455707	0.786174
NC_000067.7	34720502	34727923	-	5334	gene-Gm32920	Gm32920	lncRNA	102635632	predicted gene%2C 32920	0	0	0	0	0	0	0	0	0	0	0	0	0	0	0	0	0	0	0	0	0	0	0	0	0	0	0	0	0	0	0	0	0	NA	NA	NA	NA	NA
NC_000067.7	34779174	34780667	+	463	gene-Gm51813	Gm51813	pseudogene	115487468	predicted gene%2C 51813	0	0	0	0	0	0	0	0	0	0	0	0	0	0	0	0	0	0	0	0	0	0	0	0	0	0	0	0	0	0	0	0	0	NA	NA	NA	NA	NA
NC_000067.7	34787353	34832308	-	26134	gene-Gm32790	Gm32790	lncRNA	102635458	predicted gene%2C 32790	16	2	8	11	0	10	1	0	35	57	32	44	48	37	50	9	15.5087	2.3454	12.5111	11.5681	0	14.8075	1.23482	0	30.6979	37.3851	26.9617	30.8677	31.9038	24.8716	40.0504	11.0905	18.2378	-1.18814	0.771267	-1.5405	0.123439	0.465432
NC_000067.7	34840822	34851819	+	2679	gene-Smim39	Smim39	protein_coding	121811709	small integral membrane protein 39	126	66	106	110	152	104	0	84	407	649	413	434	511	554	448	253	122.131	77.3981	165.772	115.681	130.73	153.998	0	112.584	356.973	425.665	347.974	304.467	339.643	372.401	358.852	311.765	231.002	-0.244475	0.653748	-0.373958	0.708435	0.912606
NC_000067.7	34852307	34882094	-	5035	gene-Fam168b	Fam168b	protein_coding	214469	family with sequence similarity 168%2C member B	4452	3709	2362	2456	880	2595	3500	578	12200	11194	10867	9622	16175	10515	12351	5132	4315.3	4349.54	3693.91	2582.85	756.859	3842.54	4321.88	774.688	10700.4	7341.9	9156.01	6750.19	10750.9	7068.23	9893.26	6324.03	5788.91	-0.588777	0.488127	-1.2062	0.227742	0.598692
NC_000067.7	34889040	34918666	+	6482	gene-Plekhb2	Plekhb2	protein_coding	226971	pleckstrin homology domain containing%2C family B %28evectins%29 member 2	2161	2800	2035	2464	3303	2078	2898	444	7349	9843	8461	6852	8987	8992	8351	3951	2094.65	3283.56	3182.52	2591.27	2840.8	3077	3578.52	595.089	6445.69	6455.81	7128.83	4806.94	5973.32	6044.46	6689.23	4868.71	4353.52	-0.138648	0.402898	-0.344126	0.730752	0.920172
NC_000067.7	34919021	34969724	+	2814	gene-Gm19430	Gm19430	pseudogene	100502882	predicted gene%2C 19430	0	0	0	0	0	0	0	0	0	0	1	0	1	0	0	1	0	0	0	0	0	0	0	0	0	0	0.842552	0	0.664663	0	0	1.23227	0.171218	0	0.851295	0	1	NA
NC_000067.7	35100981	35136065	+	277	gene-Gm53547	Gm53547	lncRNA	118567735	predicted gene%2C 53547	0	0	0	0	0	0	0	0	0	0	0	0	0	0	0	0	0	0	0	0	0	0	0	0	0	0	0	0	0	0	0	0	0	NA	NA	NA	NA	NA
NC_000067.7	35218037	35218165	-	129	gene-Gm25096	Gm25096	snoRNA	115485778	predicted gene%2C 25096	0	13	15	4	12	10	6	3	0	0	0	0	1	2	0	0	0	15.2451	23.4583	4.2066	10.3208	14.8075	7.40893	4.02087	0	0	0	0	0.664663	1.34441	0	0	5.09233	-0.172519	0.947676	-0.182045	0.855548	0.966186
NC_000067.7	35800683	35800787	+	105	gene-Gm25634	Gm25634	snRNA	115487610	predicted gene%2C 25634	0	0	0	0	0	0	0	0	0	0	0	0	0	0	0	0	0	0	0	0	0	0	0	0	0	0	0	0	0	0	0	0	0	NA	NA	NA	NA	NA
NC_000067.7	35909029	35920244	+	838	gene-1110002O04Rik	1110002O04Rik	lncRNA	68483	RIKEN cDNA 1110002O04 gene	0	0	0	0	0	0	0	0	2	0	0	0	0	0	0	0	0	0	0	0	0	0	0	0	1.75417	0	0	0	0	0	0	0	0.109635	0	0.851295	0	1	NA
NC_000067.7	35981094	35994097	+	599	gene-Gm33176	Gm33176	lncRNA	102635977	predicted gene%2C 33176	16	6	1	0	6	9	9	9	0	0	0	0	3	0	1	0	15.5087	7.03619	1.56389	0	5.1604	13.3267	11.1134	12.0626	0	0	0	0	1.99399	0	0.801009	0	4.28544	0.609822	0.961061	0.634531	0.525735	0.82465
NC_000067.7	35999080	36004179	+	504	gene-Gm39622	Gm39622	lncRNA	105243901	predicted gene%2C 39622	0	0	0	0	0	0	0	0	0	0	0	0	0	0	0	0	0	0	0	0	0	0	0	0	0	0	0	0	0	0	0	0	0	NA	NA	NA	NA	NA
NC_000067.7	36041020	36050246	-	1928	gene-Gm33222	Gm33222	lncRNA	102636039	predicted gene%2C 33222	0	0	0	0	0	0	0	0	0	0	3	0	0	3	0	1	0	0	0	0	0	0	0	0	0	0	2.52766	0	0	2.01661	0	1.23227	0.361034	0	0.851295	0	1	NA
NC_000067.7	36055876	36060569	+	440	gene-Gm39623	Gm39623	lncRNA	105243902	predicted gene%2C 39623	0	0	0	0	0	0	0	0	0	0	0	0	0	0	0	0	0	0	0	0	0	0	0	0	0	0	0	0	0	0	0	0	0	NA	NA	NA	NA	NA
NC_000067.7	36097768	36105324	-	2317	gene-Gm39624	Gm39624	lncRNA	105243903	predicted gene%2C 39624	0	0	0	0	0	0	0	0	1	0	0	0	1	1	1	0	0	0	0	0	0	0	0	0	0.877084	0	0	0	0.664663	0.672204	0.801009	0	0.188435	0	0.851295	0	1	NA
NC_000067.7	36107481	36145527	+	3719	gene-Hs6st1	Hs6st1	protein_coding	50785	heparan sulfate 6-O-sulfotransferase 1	804	694	401	226	168	447	300	37	1700	2662	2134	3455	4084	2748	2954	951	779.314	813.853	627.12	237.673	144.491	661.895	370.447	49.5908	1491.04	1745.95	1798.01	2423.81	2714.48	1847.22	2366.18	1171.89	1202.69	-0.924493	0.563452	-1.64077	0.100846	0.425037
NC_000067.7	36112243	36137720	-	19894	gene-Gm53548	Gm53548	lncRNA	118567736	predicted gene%2C 53548	0	0	41	20	197	32	22	14	22	24	9	45	98	40	44	23	0	0	64.1195	21.033	169.433	47.3839	27.1661	18.7641	19.2958	15.7411	7.58297	31.5692	65.1369	26.8882	35.2444	28.3423	36.1063	1.30275	0.875491	1.48802	0.136745	0.485737
NC_000067.7	36171066	36176302	+	4124	gene-Gm33280	Gm33280	lncRNA	102636118	predicted gene%2C 33280	16	0	0	18	0	0	0	0	0	1	8	0	7	6	3	1	15.5087	0	0	18.9297	0	0	0	0	0	0.655878	6.74041	0	4.65264	4.03323	2.40303	1.23227	3.38474	-2.58462	1.06851	-2.41889	0.0155679	0.193505
NC_000067.7	36179109	36283407	-	9053	gene-Uggt1	Uggt1	protein_coding	320011	UDP-glucose glycoprotein glucosyltransferase 1	2534	2802	2175	3053	809	2180	1612	972	2645	3230	2047	2838	4087	2452	2348	1917	2456.19	3285.9	3401.46	3210.69	695.795	3228.03	1990.53	1302.76	2319.89	2118.49	1724.7	1990.96	2716.48	1648.25	1880.77	2362.27	2270.82	-0.752034	0.370894	-2.02763	0.0425982	0.287278
NC_000067.7	36183333	36183394	-	62	gene-Mir6897	Mir6897	miRNA	102465540	microRNA 6897	0	0	0	1	0	0	0	0	2	0	0	0	0	0	0	0	0	0	0	1.05165	0	0	0	0	1.75417	0	0	0	0	0	0	0	0.175364	-0.133373	0.851295	-0.15667	0.875505	NA
NC_000067.7	36283451	36289623	+	207	gene-Gm39625	Gm39625	lncRNA	105243904	predicted gene%2C 39625	0	0	0	0	0	0	0	0	0	0	0	0	1	0	0	0	0	0	0	0	0	0	0	0	0	0	0	0	0.664663	0	0	0	0.0415414	0	0.851295	0	1	NA
NC_000067.7	36303683	36313755	-	2968	gene-Neurl3	Neurl3	protein_coding	214854	neuralized E3 ubiquitin protein ligase 3	0	0	0	56	0	0	0	0	8	39	1	63	7	43	4	12	0	0	0	58.8924	0	0	0	0	7.01667	25.5793	0.842552	44.1969	4.65264	28.9048	3.20404	14.7873	11.7548	-2.29	1.06204	-2.15623	0.0310656	0.250436
NC_000067.7	36346814	36363117	+	5876	gene-Arid5a	Arid5a	protein_coding	214855	AT rich interactive domain 5A %28MRF1-like%29	1741	1000	808	406	437	847	1293	1006	144	281	70	246	529	531	212	271	1687.54	1172.7	1263.62	426.97	375.849	1254.19	1596.63	1348.33	126.3	184.302	58.9786	172.578	351.607	356.941	169.814	333.946	680.019	0.00689719	0.48679	0.0141687	0.988695	1
NC_000067.7	36374811	36408276	-	7988	gene-Kansl3	Kansl3	protein_coding	226976	KAT8 regulatory NSL complex subunit 3	1561	695	590	684	341	486	1256	184	1863	2176	1747	1704	2227	2116	1954	1021	1513.07	815.026	922.695	719.328	293.283	719.644	1550.94	246.614	1634.01	1427.19	1471.94	1195.42	1480.2	1422.38	1565.17	1258.15	1139.69	-0.47392	0.463641	-1.02217	0.306701	0.674023
NC_000067.7	36387763	36387839	-	77	gene-Mir6898	Mir6898	miRNA	102465541	microRNA 6898	1	1	5	0	0	4	0	0	0	0	0	1	0	0	0	0	0.969295	1.1727	7.81945	0	0	5.92299	0	0	0	0	0	0.701538	0	0	0	0	1.03662	-0.336102	0.982825	-0.341975	0.73237	NA
NC_000067.7	36411264	36461191	+	7748	gene-Fer1l5	Fer1l5	protein_coding	100534273	fer-1-like 5 %28C. elegans%29	13	28	4	26	40	10	15	24	222	266	223	204	260	200	334	90	12.6008	32.8356	6.25556	27.3429	34.4027	14.8075	18.5223	32.167	194.713	174.464	187.889	143.114	172.812	134.441	267.537	110.905	97.8005	0.315297	0.458403	0.687816	0.491569	0.806185
NC_000067.7	36458274	36484352	-	6283	gene-Lman2l	Lman2l	protein_coding	214895	lectin%2C mannose-binding 2-like	1604	1129	680	660	1986	728	1012	1216	2192	2733	2164	2186	2818	2386	3000	1206	1554.75	1323.98	1063.44	694.089	1708.09	1077.98	1249.64	1629.79	1922.57	1792.52	1823.28	1533.56	1873.02	1603.88	2403.03	1486.12	1546.23	0.284672	0.271922	1.04689	0.29515	0.664034
NC_000067.7	36501059	36501954	+	445	gene-Gm33401	Gm33401	lncRNA	102636293	predicted gene%2C 33401	0	0	0	0	0	0	0	0	0	0	0	0	0	0	0	0	0	0	0	0	0	0	0	0	0	0	0	0	0	0	0	0	0	NA	NA	NA	NA	NA
NC_000067.7	36502293	36510850	-	2881	gene-Gm33454	Gm33454	lncRNA	102636368	predicted gene%2C 33454	0	0	0	0	7	0	2	0	1	0	0	0	0	0	0	0	0	0	0	0	6.02047	0	2.46964	0	0.877084	0	0	0	0	0	0	0	0.58545	0.906376	0.853818	1.06156	0.288437	NA
NC_000067.7	36510678	36547857	+	4582	gene-Cnnm4	Cnnm4	protein_coding	94220	cyclin M4	78	166	185	71	408	161	210	162	347	454	186	142	460	207	180	91	75.605	194.668	289.32	74.6671	350.908	238.4	259.313	217.127	304.348	297.769	156.715	99.6183	305.745	139.146	144.182	112.137	203.729	0.712364	0.488997	1.45679	0.145175	0.498147
NC_000067.7	36550948	36567318	+	5292	gene-Cnnm3	Cnnm3	protein_coding	94218	cyclin M3	13	102	69	66	5	70	24	15	67	117	186	364	144	166	214	78	12.6008	119.615	107.908	69.4089	4.30034	103.652	29.6357	20.1044	58.7646	76.7378	156.715	255.36	95.7114	111.586	171.416	96.1174	93.1021	-0.856196	0.693658	-1.23432	0.217084	0.588417
NC_000067.7	36569269	36578380	-	2610	gene-Ankrd23	Ankrd23	protein_coding	78321	ankyrin repeat domain 23	84	370	56	144	306	73	145	50	120	136	86	133	189	123	92	96	81.4208	433.899	87.5778	151.438	263.181	108.095	179.049	67.0146	105.25	89.1994	72.4595	93.3045	125.621	82.6811	73.6928	118.298	133.261	-0.269393	0.510736	-0.52746	0.597874	0.862399
NC_000067.7	36577252	36586333	-	2050	gene-Ankrd39	Ankrd39	protein_coding	109346	ankyrin repeat domain 39	377	437	258	474	892	279	371	338	302	397	312	397	430	498	340	269	365.424	512.469	403.484	498.482	767.18	413.129	458.119	453.018	264.879	260.384	262.876	278.51	285.805	334.758	272.343	331.482	385.146	0.233345	0.223994	1.04175	0.29753	0.66535
NC_000067.7	36587720	36599780	-	7688	gene-Sema4c	Sema4c	protein_coding	20353	sema domain%2C immunoglobulin domain %28Ig%29%2C transmembrane domain %28TM%29 and short cytoplasmic domain%2C %28semaphorin%29 4C	558	569	503	487	25	479	248	26	622	594	433	752	909	553	485	397	540.867	667.266	786.636	512.153	21.5017	709.278	306.236	34.8476	545.546	389.592	364.825	527.556	604.178	371.729	388.489	489.213	453.745	-1.09578	0.660409	-1.65925	0.0970657	0.417207
NC_000067.7	36601779	36722271	-	3386	gene-Fam178b	Fam178b	protein_coding	381337	family with sequence similarity 178%2C member B	38	189	0	80	1	0	0	26	1	8	4	19	8	4	3	46	36.8332	221.64	0	84.132	0.860067	0	0	34.8476	0.877084	5.24703	3.37021	13.3292	5.3173	2.68882	2.40303	56.6846	29.2644	-2.22506	1.02053	-2.1803	0.0292349	0.24345
NC_000067.7	36730568	36732469	+	569	gene-Cox5b	Cox5b	protein_coding	12859	cytochrome c oxidase subunit 5B	9058	17306	6433	3818	20855	8039	3422	17538	2368	3070	2163	2469	2558	3181	2263	1297	8779.88	20294.7	10060.5	4015.2	17936.7	11903.7	4225.56	23506	2076.93	2013.55	1822.44	1732.1	1700.21	2138.28	1812.68	1598.26	7226.05	0.395748	0.471069	0.840106	0.400849	0.749171
NC_000067.7	36737195	36749051	-	3882	gene-Actr1b	Actr1b	protein_coding	226977	ARP1 actin-related protein 1B%2C centractin beta	5519	3547	2353	2965	1261	2514	2238	2126	11832	12715	12610	10203	12784	14024	11687	5892	5349.54	4159.56	3679.83	3118.14	1084.55	3722.6	2763.53	2849.46	10377.7	8339.49	10624.6	7157.79	8497.05	9426.99	9361.39	7260.56	6110.8	-0.631055	0.325987	-1.93583	0.0528889	0.314028
NC_000067.7	36749136	36797040	+	1782	gene-4933424G06Rik	4933424G06Rik	protein_coding	71166	RIKEN cDNA 4933424G06 gene	36	0	0	4	0	0	0	9	3	2	4	7	2	2	4	3	34.8946	0	0	4.2066	0	0	0	12.0626	2.63125	1.31176	3.37021	4.91076	1.32933	1.34441	3.20404	3.69682	4.56015	-1.13806	1.03516	-1.09941	0.27159	0.643736
NC_000067.7	36751929	36783873	-	5286	gene-Gm33533	Gm33533	lncRNA	102636476	predicted gene%2C 33533	16	1	1	0	1	1	0	7	4	4	13	5	4	8	5	4	15.5087	1.1727	1.56389	0	0.860067	1.48075	0	9.38204	3.50833	2.62351	10.9532	3.50769	2.65865	5.37764	4.00504	4.9291	4.22071	-0.516316	0.93149	-0.554291	0.57938	0.854512
NC_000067.7	36800879	36821902	+	2986	gene-Zap70	Zap70	protein_coding	22637	zeta-chain %28TCR%29 associated protein kinase	0	0	0	0	0	0	0	0	1	1	1	0	5	2	1	2	0	0	0	0	0	0	0	0	0.877084	0.655878	0.842552	0	3.32331	1.34441	0.801009	2.46455	0.6443	0	1.06385	0	1	NA
NC_000067.7	36831270	36978714	-	7278	gene-Tmem131	Tmem131	protein_coding	56030	transmembrane protein 131	936	854	698	888	112	652	455	138	1310	1560	1498	1500	1806	1288	1694	898	907.261	1001.48	1091.59	933.865	96.3276	965.448	561.844	184.96	1148.98	1023.17	1262.14	1052.31	1200.38	865.799	1356.91	1106.58	922.441	-1.05923	0.490729	-2.15849	0.03089	0.250041
NC_000067.7	37044520	37044638	+	119	gene-n-R5s210	n-R5s210	pseudogene	115487663	nuclear encoded rRNA 5S 210	0	0	0	0	0	0	0	0	0	0	0	0	0	0	0	0	0	0	0	0	0	0	0	0	0	0	0	0	0	0	0	0	0	NA	NA	NA	NA	NA
NC_000067.7	37068372	37226689	+	6340	gene-Vwa3b	Vwa3b	protein_coding	70853	von Willebrand factor A domain containing 3B	35	0	0	0	0	0	4	28	1	2	1	8	1	8	6	1	33.9253	0	0	0	0	0	4.93929	37.5282	0.877084	1.31176	0.842552	5.6123	0.664663	5.37764	4.80605	1.23227	6.06982	0.192265	1.0607	0.181263	0.856161	0.966186
NC_000067.7	37171354	37189177	-	2118	gene-Gm37020	Gm37020	lncRNA	105243905	predicted gene%2C 37020	0	0	0	0	0	0	0	0	0	0	0	0	0	0	0	0	0	0	0	0	0	0	0	0	0	0	0	0	0	0	0	0	0	NA	NA	NA	NA	NA
NC_000067.7	37257317	37302465	+	4222	gene-Cnga3	Cnga3	protein_coding	12790	cyclic nucleotide gated channel alpha 3	0	37	0	12	0	0	0	0	15	8	2	2	4	8	1	2	0	43.3899	0	12.6198	0	0	0	0	13.1563	5.24703	1.6851	1.40308	2.65865	5.37764	0.801009	2.46455	5.55018	-3.35035	1.04072	-3.21927	0.0012852	0.0678014
NC_000067.7	37338908	37449821	+	9520	gene-Inpp4a	Inpp4a	protein_coding	269180	inositol polyphosphate-4-phosphatase%2C type I	209	94	14	126	364	9	48	214	1306	2136	903	829	1804	1002	882	433	202.583	110.234	21.8945	132.508	313.065	13.3267	59.2715	286.822	1145.47	1400.96	760.824	581.575	1199.05	673.549	706.49	533.575	508.825	0.460527	0.671111	0.686216	0.492577	0.806698
NC_000067.7	37353518	37373313	-	6444	gene-4930439A04Rik	4930439A04Rik	lncRNA	78119	RIKEN cDNA 4930439A04 gene	0	2	0	27	0	0	0	0	8	2	0	5	11	7	4	13	0	2.3454	0	28.3945	0	0	0	0	7.01667	1.31176	0	3.50769	7.31129	4.70543	3.20404	16.0196	4.61352	-2.56963	1.0551	-2.43543	0.0148741	0.19032
NC_000067.7	37456166	37469184	-	3862	gene-Coa5	Coa5	protein_coding	76178	cytochrome C oxidase assembly factor 5	3803	2705	2126	1860	1854	2226	2583	674	3765	3945	3607	3597	4315	4535	3771	1930	3686.23	3172.15	3324.83	1956.07	1594.57	3296.15	3189.55	903.356	3302.22	2587.44	3039.08	2523.43	2868.02	3048.45	3020.6	2378.29	2743.15	-0.421858	0.359396	-1.1738	0.240476	0.613972
NC_000067.7	37469220	37478068	+	1308	gene-Unc50	Unc50	protein_coding	67387	unc-50 homolog	1175	1270	812	1458	5050	1003	925	2291	918	1580	1263	1606	1557	1635	1082	805	1138.92	1489.33	1269.88	1533.31	4343.34	1485.19	1142.21	3070.61	805.163	1036.29	1064.14	1126.67	1034.88	1099.05	866.692	991.981	1468.6	0.862337	0.353337	2.44055	0.014665	0.188742
NC_000067.7	37478421	37580599	-	10018	gene-Mgat4a	Mgat4a	protein_coding	269181	mannoside acetylglucosaminyltransferase 4%2C isoenzyme A	244	344	318	177	347	349	332	151	2101	3356	3980	2389	3326	2534	3986	1718	236.508	403.408	497.317	186.142	298.443	516.781	409.961	202.384	1842.75	2201.13	3353.36	1675.97	2210.67	1703.37	3192.82	2117.05	1315.5	0.106788	0.385249	0.277193	0.781632	0.937745
NC_000067.7	37524932	37527686	-	2755	gene-4930594C11Rik	4930594C11Rik	transcribed_pseudogene	77633	RIKEN cDNA 4930594C11 gene	1	0	1	1	0	0	0	0	1	2	9	5	2	6	4	2	0.969295	0	1.56389	1.05165	0	0	0	0	0.877084	1.31176	7.58297	3.50769	1.32933	4.03323	3.20404	2.46455	1.74347	-1.13556	1.03169	-1.10068	0.271034	NA
NC_000067.7	37538118	37539022	-	821	gene-Gm39627	Gm39627	lncRNA	105243907	predicted gene%2C 39627	0	0	0	0	0	0	0	0	0	2	0	0	0	0	0	0	0	0	0	0	0	0	0	0	0	1.31176	0	0	0	0	0	0	0.0819848	0	0.851295	0	1	NA
NC_000067.7	37650758	37758905	-	5831	gene-Cracdl	Cracdl	protein_coding	72097	capping protein inhibiting regulator of actin like	0	10	0	0	0	0	0	0	24	56	78	30	21	45	38	18	0	11.727	0	0	0	0	0	0	21.05	36.7292	65.719	21.0461	13.9579	30.2492	30.4383	22.1809	15.8186	-1.90174	0.972027	-1.95647	0.05041	0.30844
NC_000067.7	37653588	37654454	+	536	gene-4930556I23Rik	4930556I23Rik	lncRNA	102637491	RIKEN cDNA 4930556I23 gene	0	0	0	0	0	0	0	0	0	2	1	0	0	0	0	0	0	0	0	0	0	0	0	0	0	1.31176	0.842552	0	0	0	0	0	0.134644	0	0.851295	0	1	NA
NC_000067.7	37692565	37710138	+	3513	gene-4930470B04Rik	4930470B04Rik	lncRNA	102637336	RIKEN cDNA 4930470B04 gene	0	0	0	0	0	0	0	0	0	0	0	0	0	0	0	0	0	0	0	0	0	0	0	0	0	0	0	0	0	0	0	0	0	NA	NA	NA	NA	NA
NC_000067.7	37723623	37734653	+	5406	gene-Gm39628	Gm39628	lncRNA	105243908	predicted gene%2C 39628	0	0	0	0	0	0	0	16	0	0	0	0	0	0	0	0	0	0	0	0	0	0	0	21.4447	0	0	0	0	0	0	0	0	1.34029	1.41962	0.859702	1.65129	0.0986795	NA
NC_000067.7	37793651	37905507	-	12652	gene-Tsga10	Tsga10	protein_coding	211484	testis specific 10	42	42	49	70	11	55	76	31	110	234	170	206	199	203	179	166	40.7104	49.2534	76.6306	73.6155	9.46074	81.4412	93.8465	41.549	96.4792	153.476	143.234	144.517	132.268	136.457	143.381	204.557	101.305	-0.0870087	0.487635	-0.17843	0.858385	0.966274
NC_000067.7	37910819	37915309	+	2267	gene-Lipt1	Lipt1	protein_coding	623661	lipoyltransferase 1	372	86	24	46	152	28	22	130	75	108	94	80	92	124	126	58	360.578	100.852	37.5334	48.3759	130.73	41.461	27.1661	174.238	65.7813	70.8349	79.1999	56.123	61.149	83.3533	100.927	71.4719	94.3609	-0.502774	0.619506	-0.811573	0.417036	0.758995
NC_000067.7	37913882	37929530	-	2476	gene-Mitd1	Mitd1	protein_coding	69028	MIT%2C microtubule interacting and transport%2C domain containing 1	130	139	62	494	308	56	187	449	206	380	196	278	288	356	239	176	126.008	163.005	96.9612	519.515	264.901	82.9219	230.912	601.791	180.679	249.234	165.14	195.027	191.423	239.305	191.441	216.88	232.197	0.356108	0.534282	0.666516	0.505081	0.814181
NC_000067.7	37929558	37937419	+	2360	gene-Mrpl30	Mrpl30	protein_coding	107734	mitochondrial ribosomal protein L30	3300	5345	1688	2550	12078	1739	1742	6080	922	1214	967	1158	1248	1318	980	654	3198.68	6268.08	2639.85	2681.71	10387.9	2575.02	2151.06	8148.97	808.671	796.236	814.748	812.38	829.499	885.965	784.989	805.907	2786.85	0.625261	0.444608	1.40632	0.159629	0.517964
NC_000067.7	37945004	37955574	-	2564	gene-Lyg2	Lyg2	protein_coding	332427	lysozyme G-like 2	0	0	0	0	0	0	0	0	0	0	0	0	0	2	0	0	0	0	0	0	0	0	0	0	0	0	0	0	0	1.34441	0	0	0.0840255	0	0.851295	0	1	NA
NC_000067.7	37985819	37996840	-	798	gene-Lyg1	Lyg1	protein_coding	69541	lysozyme G-like 1	0	0	23	1	0	16	0	0	0	0	0	0	0	0	0	0	0	0	35.9695	1.05165	0	23.692	0	0	0	0	0	0	0	0	0	0	3.79457	-0.224965	0.876212	-0.256748	0.797374	0.944849
NC_000067.7	38022385	38036324	-	6315	gene-Txndc9	Txndc9	protein_coding	98258	thioredoxin domain containing 9	2158	1692	1182	2739	7778	1260	1360	3557	1551	2154	1629	1732	2133	1782	1523	1015	2091.74	1984.21	1848.52	2880.47	6689.6	1865.74	1679.36	4767.42	1360.36	1412.76	1372.52	1215.06	1417.73	1197.87	1219.94	1250.76	2140.88	0.744615	0.377257	1.97376	0.0484092	0.302381
NC_000067.7	38037091	38094660	+	7797	gene-Eif5b	Eif5b	protein_coding	226982	eukaryotic translation initiation factor 5B	807	808	670	872	2030	692	1294	1130	723	880	832	842	1044	938	744	500	782.221	947.541	1047.81	917.039	1745.94	1024.68	1597.86	1514.53	634.131	577.173	701.003	590.695	693.908	630.528	595.951	616.137	913.571	0.668183	0.184674	3.61817	0.00029669	0.0345318
NC_000067.7	38062571	38071358	-	2678	gene-Gm34448	Gm34448	lncRNA	102637707	predicted gene%2C 34448	4	2	6	2	7	2	4	6	3	4	4	2	3	2	4	4	3.87718	2.3454	9.38334	2.1033	6.02047	2.9615	4.93929	8.04175	2.63125	2.62351	3.37021	1.40308	1.99399	1.34441	3.20404	4.9291	3.82324	0.347194	0.698641	0.496956	0.61922	0.874775
NC_000067.7	38091867	38169191	-	12644	gene-Rev1	Rev1	protein_coding	56210	REV1%2C DNA directed polymerase	342	698	522	640	702	495	924	113	574	772	748	917	908	840	642	538	331.499	818.544	816.35	673.056	603.767	732.97	1140.98	151.453	503.446	506.338	630.229	643.31	603.514	564.652	514.248	662.963	618.582	-0.00484203	0.444998	-0.010881	0.991318	1
NC_000067.7	38171164	38198973	+	1848	gene-Gm5099	Gm5099	lncRNA	329123	predicted gene 5099	0	0	1	0	0	3	0	0	0	0	0	0	0	0	3	0	0	0	1.56389	0	0	4.44225	0	0	0	0	0	0	0	0	2.40303	0	0.525573	0.303396	0.85188	0.356149	0.721729	NA
NC_000067.7	38212936	38704036	-	11990	gene-Aff3	Aff3	protein_coding	16764	AF4/FMR2 family%2C member 3	71	134	132	77	7	185	66	40	468	613	1102	604	759	485	974	276	68.82	157.142	206.433	80.977	6.02047	273.938	81.4983	53.6116	410.475	402.053	928.492	423.729	504.479	326.019	780.183	340.108	315.249	-0.272824	0.662911	-0.411554	0.680667	0.90195
NC_000067.7	38257962	38286732	+	28114	gene-Gm16150	Gm16150	lncRNA	102638318	predicted gene 16150	55	2	0	18	3	2	133	5	6	10	20	35	23	20	20	21	53.3113	2.3454	0	18.9297	2.5802	2.9615	164.231	6.70146	5.2625	6.55878	16.851	24.5538	15.2872	13.4441	16.0202	25.8778	23.4323	0.93799	0.932257	1.00615	0.314344	0.68107
NC_000067.7	38415302	38433084	+	17402	gene-Gm16152	Gm16152	lncRNA	102638209	predicted gene 16152	0	0	0	20	0	0	0	11	3	4	20	20	19	23	31	21	0	0	0	21.033	0	0	0	14.7432	2.63125	2.62351	16.851	14.0308	12.6286	15.4607	24.8313	25.8778	9.41944	-0.288954	1.04546	-0.27639	0.782249	0.937956
NC_000067.7	38669748	38692449	+	6152	gene-Gm34596	Gm34596	lncRNA	102637900	predicted gene%2C 34596	0	0	0	0	0	0	0	0	0	1	0	2	0	0	4	0	0	0	0	0	0	0	0	0	0	0.655878	0	1.40308	0	0	3.20404	0	0.328937	0	0.851295	0	1	NA
NC_000067.7	38728556	38728698	-	143	gene-LOC115487659	LOC115487659	snoRNA	115487659	small nucleolar RNA SNORA48	0	0	0	0	0	0	0	0	0	0	0	0	0	0	0	0	0	0	0	0	0	0	0	0	0	0	0	0	0	0	0	0	0	NA	NA	NA	NA	NA
NC_000067.7	38832750	38875768	-	6884	gene-Lonrf2	Lonrf2	protein_coding	381338	LON peptidase N-terminal domain and ring finger 2	519	127	485	145	0	425	182	150	2260	3137	3823	2752	4137	3169	4328	1425	503.064	148.933	758.486	152.489	0	629.318	224.738	201.044	1982.21	2057.49	3221.08	1930.63	2749.71	2130.22	3466.77	1755.99	1369.51	-0.45673	0.799223	-0.571468	0.567682	0.848576
NC_000067.7	38902948	38937256	-	3248	gene-Chst10	Chst10	protein_coding	98388	carbohydrate sulfotransferase 10	131	360	97	194	340	125	0	55	436	569	426	377	563	428	403	180	126.978	422.172	151.697	204.02	292.423	185.094	0	73.716	382.408	373.195	358.927	264.48	374.205	287.703	322.807	221.809	252.602	-0.614507	0.729122	-0.842804	0.399338	0.748198
NC_000067.7	38978230	38989357	+	1001	gene-Nms	Nms	protein_coding	433292	neuromedin S	0	0	0	0	0	0	0	0	0	0	0	1	3	0	0	1	0	0	0	0	0	0	0	0	0	0	0	0.701538	1.99399	0	0	1.23227	0.245487	0	0.851295	0	1	NA
NC_000067.7	39019887	39020829	+	417	gene-Gm35171	Gm35171	lncRNA	102638660	predicted gene%2C 35171	0	0	0	0	0	0	0	0	0	0	0	0	0	0	0	1	0	0	0	0	0	0	0	0	0	0	0	0	0	0	0	1.23227	0.0770171	0	0.851295	0	1	NA
NC_000067.7	39026895	39036317	+	1706	gene-Pdcl3	Pdcl3	protein_coding	68833	phosducin-like 3	1280	549	633	1086	3194	671	736	2057	1134	1855	1227	1371	1598	1519	1253	780	1240.7	643.812	989.942	1142.09	2747.06	993.582	908.829	2756.98	994.613	1216.65	1033.81	961.808	1062.13	1021.08	1003.66	961.174	1229.87	0.857151	0.361862	2.36872	0.0178496	0.204105
NC_000067.7	39065088	39066438	-	349	gene-Gm35222	Gm35222	lncRNA	102638728	predicted gene%2C 35222	0	0	0	0	0	0	0	0	0	0	0	0	0	3	0	0	0	0	0	0	0	0	0	0	0	0	0	0	0	2.01661	0	0	0.126038	0	0.851295	0	1	NA
NC_000067.7	39225977	39226073	-	97	gene-Mir6349	Mir6349	miRNA	102466631	microRNA 6349	0	0	0	0	0	0	0	0	0	0	0	0	0	0	0	0	0	0	0	0	0	0	0	0	0	0	0	0	0	0	0	0	0	NA	NA	NA	NA	NA
NC_000067.7	39233013	39402321	+	4258	gene-Npas2	Npas2	protein_coding	18143	neuronal PAS domain protein 2	0	123	0	0	0	0	0	0	10	15	22	26	18	19	14	19	0	144.242	0	0	0	0	0	0	8.77084	9.83817	18.5361	18.24	11.9639	12.7719	11.2141	23.4132	16.1869	-3.24355	1.05053	-3.08753	NA	NA
NC_000067.7	39402056	39406442	-	608	gene-Gm53549	Gm53549	lncRNA	118567737	predicted gene%2C 53549	11	2	0	1	0	0	0	0	2	0	2	0	0	0	0	0	10.6623	2.3454	0	1.05165	0	0	0	0	1.75417	0	1.6851	0	0	0	0	0	1.09366	-1.55557	1.00256	-1.55159	0.120759	NA
NC_000067.7	39406987	39410992	+	1199	gene-Rpl31	Rpl31	protein_coding	114641	ribosomal protein L31	7533	12565	5776	3317	24396	7143	4688	10778	525	869	648	819	806	868	648	892	7301.7	14735	9033.03	3488.32	20982.2	10577	5788.85	14445.7	460.469	569.958	545.974	574.559	535.718	583.473	519.054	1099.19	5702.51	0.559636	0.438976	1.27487	0.202356	0.571179
NC_000067.7	39410576	39517860	-	7895	gene-Tbc1d8	Tbc1d8	protein_coding	54610	TBC1 domain family%2C member 8	44	404	86	360	68	98	51	126	348	460	390	420	392	450	420	228	42.649	473.77	134.495	378.594	58.4846	145.113	62.9759	168.877	305.225	301.704	328.595	294.646	260.548	302.492	336.424	280.958	242.222	-1.15938	0.5352	-2.16625	0.0302923	0.247265
NC_000067.7	39558614	39558828	+	215	gene-Gm24826	Gm24826	snoRNA	115487696	predicted gene%2C 24826	0	0	0	0	0	0	0	0	0	0	0	0	0	0	0	0	0	0	0	0	0	0	0	0	0	0	0	0	0	0	0	0	0	NA	NA	NA	NA	NA
NC_000067.7	39568400	39574800	-	4643	gene-Gm53550	Gm53550	lncRNA	118567738	predicted gene%2C 53550	2	3	1	6	2	1	1	0	14	11	10	23	12	18	13	3	1.93859	3.5181	1.56389	6.3099	1.72013	1.48075	1.23482	0	12.2792	7.21466	8.42552	16.1354	7.97595	12.0997	10.4131	3.69682	6.0004	-1.17775	0.783371	-1.50344	0.132725	0.479337
NC_000067.7	39574782	39585962	+	3271	gene-Cnot11	Cnot11	protein_coding	52846	CCR4-NOT transcription complex%2C subunit 11	682	541	502	912	239	504	892	190	781	990	853	884	1048	964	868	529	661.06	634.43	785.073	959.105	205.556	746.297	1101.46	254.655	685.002	649.32	718.697	620.159	696.566	648.005	695.276	651.873	669.533	-0.382119	0.420662	-0.908374	0.36368	0.719641
NC_000067.7	39587828	39587921	-	94	gene-Snord89	Snord89	snoRNA	100217461	small nucleolar RNA%2C C/D box 89	0	10	3	1	0	2	1	8	2	0	0	0	2	1	0	1	0	11.727	4.69167	1.05165	0	2.9615	1.23482	10.7223	1.75417	0	0	0	1.32933	0.672204	0	1.23227	2.33606	-0.168974	1.04125	-0.16228	0.871085	NA
NC_000067.7	39590375	39616885	-	7490	gene-Rnf149	Rnf149	protein_coding	67702	ring finger protein 149	1834	1659	1853	1734	1463	1872	2024	324	806	1358	993	1182	1023	1210	918	765	1777.69	1945.51	2897.89	1823.56	1258.28	2771.96	2499.28	434.254	706.929	890.683	836.654	829.217	679.95	813.367	735.326	942.69	1365.2	-0.26719	0.420794	-0.634967	0.52545	0.82454
NC_000067.7	39612827	39612956	-	130	gene-Gm23722	Gm23722	snoRNA	115485772	predicted gene%2C 23722	0	0	3	4	0	2	1	0	0	0	0	0	0	1	0	0	0	0	4.69167	4.2066	0	2.9615	1.23482	0	0	0	0	0	0	0.672204	0	0	0.860424	-0.485258	0.983573	-0.493363	0.621756	NA
NC_000067.7	39631457	39637687	+	728	gene-Gm51620	Gm51620	lncRNA	115487085	predicted gene%2C 51620	0	0	0	0	0	0	0	0	0	0	0	0	0	0	0	0	0	0	0	0	0	0	0	0	0	0	0	0	0	0	0	0	0	NA	NA	NA	NA	NA
NC_000067.7	39636581	39640174	-	1291	gene-Gm5100	Gm5100	pseudogene	329126	predicted gene 5100	0	1	0	0	0	0	0	0	1	0	0	0	0	0	0	0	0	1.1727	0	0	0	0	0	0	0.877084	0	0	0	0	0	0	0	0.128111	-0.133373	0.851295	-0.15667	0.875505	NA
NC_000067.7	39657574	39690350	-	5799	gene-Creg2	Creg2	protein_coding	263764	cellular repressor of E1A-stimulated genes 2	30	0	0	24	0	0	11	126	493	1278	941	910	788	1255	707	410	29.0789	0	0	25.2396	0	0	13.583	168.877	432.402	838.212	792.841	638.399	523.754	843.617	566.313	505.232	336.097	0.916294	0.989954	0.925592	0.354658	0.714325
NC_000067.7	39690636	39697579	+	5857	gene-D930019O06Rik	D930019O06Rik	lncRNA	425051	RIKEN cDNA D930019O06	0	0	0	0	0	0	0	1	6	16	6	10	12	25	4	3	0	0	0	0	0	0	0	1.34029	5.2625	10.4941	5.05531	7.01538	7.97595	16.8051	3.20404	3.69682	3.80309	0.49452	1.03466	0.477952	0.632684	0.88092
NC_000067.7	39704459	39760149	-	2498	gene-Rfx8	Rfx8	protein_coding	619289	regulatory factor X 8	0	0	0	0	0	0	0	0	1	0	3	1	0	6	8	1	0	0	0	0	0	0	0	0	0.877084	0	2.52766	0.701538	0	4.03323	6.40807	1.23227	0.986241	0	1.0348	0	1	NA
NC_000067.7	39843298	39844500	-	370	gene-Gm3646	Gm3646	lncRNA	100042065	predicted gene 3646	0	0	0	0	0	0	0	0	0	0	0	0	1	0	0	0	0	0	0	0	0	0	0	0	0	0	0	0	0.664663	0	0	0	0.0415414	0	0.851295	0	1	NA
NC_000067.7	39881588	39886490	-	531	gene-1700066B17Rik	1700066B17Rik	lncRNA	73426	RIKEN cDNA 1700066B17 gene	0	0	0	0	0	0	0	0	0	1	0	1	0	0	0	0	0	0	0	0	0	0	0	0	0	0.655878	0	0.701538	0	0	0	0	0.0848385	0	0.851295	0	1	NA
NC_000067.7	39891603	39904249	+	836	gene-Gm35600	Gm35600	lncRNA	102639244	predicted gene%2C 35600	0	0	0	0	0	0	0	0	0	0	0	0	0	0	0	0	0	0	0	0	0	0	0	0	0	0	0	0	0	0	0	0	0	NA	NA	NA	NA	NA
NC_000067.7	39939806	40065470	+	6334	gene-Map4k4	Map4k4	protein_coding	26921	mitogen-activated protein kinase kinase kinase kinase 4	957	588	660	653	723	784	893	189	580	764	684	1320	1110	852	867	630	927.616	689.547	1032.17	686.727	621.829	1160.91	1102.7	253.315	508.709	501.091	576.305	926.03	737.776	572.718	694.475	776.333	735.515	-0.084975	0.394957	-0.21515	0.82965	0.956206
NC_000067.7	40115372	40125011	-	858	gene-Gm16894	Gm16894	lncRNA	100047133	predicted gene%2C 16894	31	0	0	0	55	0	0	56	25	27	33	8	12	32	29	5	30.0482	0	0	0	47.3037	0	0	75.0563	21.9271	17.7087	27.8042	5.6123	7.97595	21.5105	23.2293	6.16137	17.7711	1.2518	1.03465	1.20988	0.226325	0.597166
NC_000067.7	40123872	40164390	+	2688	gene-Il1r2	Il1r2	protein_coding	16178	interleukin 1 receptor%2C type II	0	0	0	0	0	0	0	26	1	8	9	6	2	4	4	6	0	0	0	0	0	0	0	34.8476	0.877084	5.24703	7.58297	4.20923	1.32933	2.68882	3.20404	7.39364	4.21123	2.60057	1.06201	2.44872	0.0143365	0.186696
NC_000067.7	40188260	40191759	+	764	gene-Gm35741	Gm35741	lncRNA	102639421	predicted gene%2C 35741	0	0	0	0	0	0	0	0	0	0	0	0	0	0	0	0	0	0	0	0	0	0	0	0	0	0	0	0	0	0	0	0	0	NA	NA	NA	NA	NA
NC_000067.7	40261651	40355361	+	6138	gene-Il1r1	Il1r1	protein_coding	16177	interleukin 1 receptor%2C type I	572	773	412	274	302	459	131	48	266	332	332	380	358	228	428	233	554.437	906.496	644.323	288.152	259.74	679.664	161.762	64.334	233.304	217.752	279.727	266.584	237.949	153.263	342.832	287.12	348.59	-0.97261	0.528137	-1.84159	0.0655357	0.346427
NC_000067.7	40363697	40406722	+	5016	gene-Il1rl2	Il1rl2	protein_coding	107527	interleukin 1 receptor-like 2	831	390	486	328	0	577	458	62	155	102	31	188	200	87	26	167	805.485	457.353	760.05	344.941	0	854.392	565.549	83.0981	135.948	66.8996	26.1191	131.889	132.933	58.4818	20.8262	205.79	290.61	-0.536477	0.866454	-0.619164	0.535809	0.830624
NC_000067.7	40444025	40504578	+	7457	gene-Il1rl1	Il1rl1	protein_coding	17082	interleukin 1 receptor-like 1	320	0	37	35	247	36	0	12	7	4	3	4	4	0	0	1	310.175	0	57.8639	36.8077	212.437	53.3069	0	16.0835	6.13959	2.62351	2.52766	2.80615	2.65865	0	0	1.23227	44.0413	-0.402313	0.996603	-0.403684	0.686445	0.903934
NC_000067.7	40504712	40540014	+	5096	gene-Il18r1	Il18r1	protein_coding	16182	interleukin 18 receptor 1	0	0	0	0	0	0	0	0	0	0	0	1	1	0	0	0	0	0	0	0	0	0	0	0	0	0	0	0.701538	0.664663	0	0	0	0.0853875	0	0.851295	0	1	NA
NC_000067.7	40554522	40590867	+	4999	gene-Il18rap	Il18rap	protein_coding	16174	interleukin 18 receptor accessory protein	0	0	0	17	0	0	131	0	10	5	1	2	3	2	0	0	0	0	0	17.878	0	0	161.762	0	8.77084	3.27939	0.842552	1.40308	1.99399	1.34441	0	0	12.3296	1.72421	1.06709	1.6158	NA	NA
NC_000067.7	40611343	40619822	-	575	gene-Gm35801	Gm35801	lncRNA	102639500	predicted gene%2C 35801	0	0	0	0	0	0	0	0	0	0	0	0	0	0	0	0	0	0	0	0	0	0	0	0	0	0	0	0	0	0	0	0	0	NA	NA	NA	NA	NA
NC_000067.7	40619146	40670188	+	4360	gene-Slc9a4	Slc9a4	protein_coding	110895	solute carrier family 9 %28sodium/hydrogen exchanger%29%2C member 4	0	0	0	0	0	0	0	0	3	0	0	0	0	2	11	0	0	0	0	0	0	0	0	0	2.63125	0	0	0	0	1.34441	8.8111	0	0.799172	0	0.852261	0	1	NA
NC_000067.7	40623323	40625654	-	479	gene-Gm37435	Gm37435	lncRNA	118567739	predicted gene%2C 37435	0	0	0	0	0	0	0	0	0	0	0	0	0	0	0	0	0	0	0	0	0	0	0	0	0	0	0	0	0	0	0	0	0	NA	NA	NA	NA	NA
NC_000067.7	40720872	40808045	+	3493	gene-Slc9a2	Slc9a2	protein_coding	226999	solute carrier family 9 %28sodium/hydrogen exchanger%29%2C member 2	0	0	54	0	0	48	103	0	8	2	1	5	6	4	1	1	0	0	84.45	0	0	71.0759	127.187	0	7.01667	1.31176	0.842552	3.50769	3.98798	2.68882	0.801009	1.23227	19.0063	0.813327	1.06427	0.764211	0.444742	0.77872
NC_000067.7	40810452	40824527	+	1817	gene-Gm37915	Gm37915	lncRNA	102641498	predicted gene%2C 37915	4	2	0	0	0	0	7	0	9	16	7	4	12	11	8	2	3.87718	2.3454	0	0	0	0	8.64376	0	7.89375	10.4941	5.89786	2.80615	7.97595	7.39425	6.40807	2.46455	4.13756	0.269676	0.966281	0.279086	0.780179	0.937412
NC_000067.7	40811200	40829817	-	3152	gene-Mfsd9	Mfsd9	protein_coding	211798	major facilitator superfamily domain containing 9	170	116	0	51	0	0	256	25	383	606	311	469	494	687	581	184	164.78	136.033	0	53.6341	0	0	316.115	33.5073	335.923	397.462	262.034	329.021	328.343	461.804	465.386	226.738	219.424	-0.0134565	0.980633	-0.0137222	0.989052	1
NC_000067.7	40844738	40896047	+	2938	gene-Tmem182	Tmem182	protein_coding	381339	transmembrane protein 182	0	0	0	0	0	0	0	0	0	2	6	0	0	4	3	0	0	0	0	0	0	0	0	0	0	1.31176	5.05531	0	0	2.68882	2.40303	0	0.716182	0	0.866618	0	1	NA
NC_000067.7	41206720	41220412	-	573	gene-4930448I06Rik	4930448I06Rik	lncRNA	74897	RIKEN cDNA 4930448I06 gene	0	0	0	0	0	0	0	0	0	0	0	0	0	0	0	0	0	0	0	0	0	0	0	0	0	0	0	0	0	0	0	0	0	NA	NA	NA	NA	NA
NC_000067.7	41431364	41433693	+	448	gene-Gm53551	Gm53551	lncRNA	118567740	predicted gene%2C 53551	0	0	0	0	0	0	0	0	0	0	0	0	0	0	0	0	0	0	0	0	0	0	0	0	0	0	0	0	0	0	0	0	0	NA	NA	NA	NA	NA
NC_000067.7	41535155	41572471	-	582	gene-Gm39631	Gm39631	lncRNA	105243912	predicted gene%2C 39631	0	0	0	0	0	0	0	0	0	0	0	0	0	1	0	0	0	0	0	0	0	0	0	0	0	0	0	0	0	0.672204	0	0	0.0420128	0	0.851295	0	1	NA
NC_000067.7	41609467	41612661	-	713	gene-Gm35935	Gm35935	lncRNA	102639680	predicted gene%2C 35935	0	0	0	0	0	0	0	1	0	0	0	0	0	0	1	0	0	0	0	0	0	0	0	1.34029	0	0	0	0	0	0	0.801009	0	0.133831	0.150393	0.851295	0.176663	0.859773	NA
NC_000067.7	41782183	41978758	+	7686	gene-Gm29260	Gm29260	lncRNA	102639765	predicted gene 29260	0	0	0	9	0	0	0	0	0	0	10	0	0	0	12	4	0	0	0	9.46485	0	0	0	0	0	0	8.42552	0	0	0	9.61211	4.9291	2.02697	-0.525373	0.902604	-0.582064	0.560524	NA
NC_000067.7	42296970	42349170	+	32061	gene-Gm28175	Gm28175	lncRNA	102640173	predicted gene 28175	1	1	0	0	0	0	0	0	1	0	0	0	0	1	2	0	0.969295	1.1727	0	0	0	0	0	0	0.877084	0	0	0	0	0.672204	1.60202	0	0.330831	-0.338241	0.916865	-0.368911	0.712194	NA
NC_000067.7	42370976	42392286	-	313	gene-Gm46088	Gm46088	lncRNA	108167620	predicted gene%2C 46088	0	0	0	0	0	0	0	0	0	0	0	0	0	0	0	2	0	0	0	0	0	0	0	0	0	0	0	0	0	0	0	2.46455	0.154034	0	0.851295	0	1	NA
NC_000067.7	42438426	42484156	-	703	gene-Gm36678	Gm36678	lncRNA	102640664	predicted gene%2C 36678	0	0	0	0	0	0	0	0	0	0	0	0	0	0	0	0	0	0	0	0	0	0	0	0	0	0	0	0	0	0	0	0	0	NA	NA	NA	NA	NA
NC_000067.7	42528764	42538529	+	6336	gene-Gm37047	Gm37047	lncRNA	118567741	predicted gene%2C 37047	0	0	0	0	0	0	0	0	2	0	0	0	0	0	0	0	0	0	0	0	0	0	0	0	1.75417	0	0	0	0	0	0	0	0.109635	0	0.851295	0	1	NA
NC_000067.7	42599567	42612505	-	1024	gene-Gm46089	Gm46089	lncRNA	108167621	predicted gene%2C 46089	0	0	0	0	0	0	0	0	0	0	0	0	0	0	0	0	0	0	0	0	0	0	0	0	0	0	0	0	0	0	0	0	0	NA	NA	NA	NA	NA
NC_000067.7	42612943	42621177	-	872	gene-Gm36822	Gm36822	lncRNA	102640854	predicted gene%2C 36822	0	0	0	0	0	0	0	0	0	0	0	0	0	0	0	0	0	0	0	0	0	0	0	0	0	0	0	0	0	0	0	0	0	NA	NA	NA	NA	NA
NC_000067.7	42687360	42733985	-	546	gene-Pantr1	Pantr1	lncRNA	66297	POU domain%2C class 3%2C transcription factor 3 adjacent noncoding transcript 1	0	11	0	0	0	0	0	0	0	0	0	0	0	0	0	2	0	12.8997	0	0	0	0	0	0	0	0	0	0	0	0	0	2.46455	0.960265	-1.00957	0.858944	-1.17536	0.239851	NA
NC_000067.7	42723698	42783951	+	1658	gene-Gm20646	Gm20646	lncRNA	108167623	predicted gene 20646	0	0	0	0	0	0	0	0	0	0	0	0	0	0	0	0	0	0	0	0	0	0	0	0	0	0	0	0	0	0	0	0	0	NA	NA	NA	NA	NA
NC_000067.7	42734928	42739370	+	4443	gene-Pou3f3	Pou3f3	protein_coding	18993	POU domain%2C class 3%2C transcription factor 3	0	1	0	0	0	0	0	10	2	4	0	1	0	3	0	2	0	1.1727	0	0	0	0	0	13.4029	1.75417	2.62351	0	0.701538	0	2.01661	0	2.46455	1.5085	1.31911	1.05622	1.24889	0.211705	NA
NC_000067.7	42739496	42742336	+	2841	gene-2900092D14Rik	2900092D14Rik	lncRNA	73100	RIKEN cDNA 2900092D14 gene	0	0	0	0	0	0	0	0	0	0	0	0	0	2	0	0	0	0	0	0	0	0	0	0	0	0	0	0	0	1.34441	0	0	0.0840255	0	0.851295	0	1	NA
NC_000067.7	42746221	42752614	-	463	gene-Pantr2	Pantr2	lncRNA	66620	POU domain%2C class 3%2C transcription factor 3 adjacent noncoding transcript 2	0	0	0	0	0	0	0	0	0	0	0	0	0	0	0	0	0	0	0	0	0	0	0	0	0	0	0	0	0	0	0	0	0	NA	NA	NA	NA	NA
NC_000067.7	42789872	42792046	+	2175	gene-Dalir	Dalir	lncRNA	104940697	DNMT1 associated long intergenic non-coding RNA	0	0	0	0	0	0	0	0	0	0	0	0	0	0	0	0	0	0	0	0	0	0	0	0	0	0	0	0	0	0	0	0	0	NA	NA	NA	NA	NA
NC_000067.7	42798747	42813307	+	4381	gene-Gm53552	Gm53552	lncRNA	118567742	predicted gene%2C 53552	0	0	0	0	0	0	0	0	0	0	0	0	0	0	0	0	0	0	0	0	0	0	0	0	0	0	0	0	0	0	0	0	0	NA	NA	NA	NA	NA
NC_000067.7	42890393	42944843	+	3465	gene-Mrps9	Mrps9	protein_coding	69527	mitochondrial ribosomal protein S9	605	343	260	550	1289	291	468	1050	413	765	483	605	516	721	498	342	586.424	402.236	406.611	578.407	1108.63	430.898	577.897	1407.31	362.236	501.747	406.953	424.43	342.966	484.659	398.902	421.438	552.609	0.815168	0.338306	2.40955	0.015972	0.194747
NC_000067.7	42905845	42905978	-	134	gene-Gm23126	Gm23126	snoRNA	115485781	predicted gene%2C 23126	0	0	0	0	0	0	0	0	0	0	0	0	0	0	0	0	0	0	0	0	0	0	0	0	0	0	0	0	0	0	0	0	0	NA	NA	NA	NA	NA
NC_000067.7	42975783	42992200	-	1297	gene-Gm39633	Gm39633	lncRNA	105243914	predicted gene%2C 39633	27	1	0	2	0	0	0	6	18	10	18	3	5	22	38	15	26.171	1.1727	0	2.1033	0	0	0	8.04175	15.7875	6.55878	15.1659	2.10461	3.32331	14.7885	30.4383	18.4841	9.00874	-1.20966	0.986834	-1.2258	0.220275	0.592022
NC_000067.7	42992032	43074611	+	6691	gene-Gpr45	Gpr45	protein_coding	93690	G protein-coupled receptor 45	13	27	20	6	17	32	28	8	12	20	18	12	10	8	14	7	12.6008	31.6629	31.2778	6.3099	14.6211	47.3839	34.575	10.7223	10.525	13.1176	15.1659	8.41845	6.64663	5.37764	11.2141	8.62592	16.7653	0.369354	0.5646	0.654187	0.512991	0.817844
NC_000067.7	43086360	43137788	-	5941	gene-Tgfbrap1	Tgfbrap1	protein_coding	73122	transforming growth factor%2C beta receptor associated protein 1	513	127	244	204	15	236	374	19	902	1244	740	1077	1440	842	1184	405	497.249	148.933	381.589	214.537	12.901	349.457	461.824	25.4655	791.129	815.913	623.488	755.556	957.114	565.996	948.395	499.071	503.039	-0.479853	0.692858	-0.692571	0.488579	0.804835
NC_000067.7	43093821	43096294	+	2020	gene-Gm28782	Gm28782	lncRNA	105243915	predicted gene 28782	7	1	4	2	0	4	4	0	13	26	12	9	23	8	20	8	6.78507	1.1727	6.25556	2.1033	0	5.92299	4.93929	0	11.4021	17.0528	10.1106	6.31384	15.2872	5.37764	16.0202	9.85819	7.4126	-0.519391	0.784705	-0.661893	0.50804	0.815414
NC_000067.7	43131440	43133002	+	1486	gene-8430432A02Rik	8430432A02Rik	lncRNA	108167597	RIKEN cDNA 8430432A02 gene	2	2	16	14	116	19	12	22	6	12	7	10	14	4	13	6	1.93859	2.3454	25.0222	14.7231	99.7678	28.1342	14.8179	29.4864	5.2625	7.87054	5.89786	7.01538	9.30528	2.68882	10.4131	7.39364	17.0052	1.78829	0.698806	2.55906	0.0104955	0.164367
NC_000067.7	43137870	43155106	+	3457	gene-AI597479	AI597479	protein_coding	98404	expressed sequence AI597479	884	550	603	669	1379	528	488	159	925	1222	1105	1045	1265	1302	1238	799	856.857	644.984	943.025	703.554	1186.03	781.835	602.593	213.106	811.302	801.483	931.02	733.107	840.798	875.21	991.649	984.587	806.322	-0.170774	0.37441	-0.456116	0.648307	0.888148
NC_000067.7	43162233	43237501	-	1715	gene-Fhl2	Fhl2	protein_coding	14200	four and a half LIM domains 2	1380	799	1179	383	574	1254	1074	2120	644	580	428	394	606	710	438	212	1337.63	936.986	1843.83	402.782	493.679	1856.86	1326.2	2841.42	564.842	380.409	360.612	276.406	402.786	477.265	350.842	261.242	882.111	0.499722	0.488267	1.02346	0.30609	0.673476
NC_000067.7	43287318	43300278	-	3057	gene-Gm29040	Gm29040	lncRNA	102632346	predicted gene 29040	0	0	0	0	0	0	0	0	0	0	0	0	0	0	0	0	0	0	0	0	0	0	0	0	0	0	0	0	0	0	0	0	0	NA	NA	NA	NA	NA
NC_000067.7	43309847	43310295	+	449	gene-Gm29610	Gm29610	pseudogene	115486948	predicted gene 29610	0	0	0	0	0	0	0	0	0	0	0	0	0	0	0	0	0	0	0	0	0	0	0	0	0	0	0	0	0	0	0	0	0	NA	NA	NA	NA	NA
NC_000067.7	43335745	43348801	-	370	gene-LOC115487086	LOC115487086	lncRNA	115487086	uncharacterized LOC115487086	0	0	0	0	0	2	0	0	0	0	0	0	0	0	0	0	0	0	0	0	0	2.9615	0	0	0	0	0	0	0	0	0	0	0.185094	0.292275	0.851295	0.34333	0.73135	NA
NC_000067.7	43484643	43609678	+	2953	gene-Nck2	Nck2	protein_coding	17974	non-catalytic region of tyrosine kinase adaptor protein 2	1583	1990	1413	1635	538	1450	710	124	1261	1818	924	1874	1845	1898	692	1238	1534.39	2333.67	2209.78	1719.45	462.716	2147.09	876.724	166.196	1106	1192.39	778.518	1314.68	1226.3	1275.84	554.298	1525.56	1276.47	-1.02128	0.536318	-1.90424	0.0568792	0.322223
NC_000067.7	43719586	43735140	+	1505	gene-Gm38628	Gm38628	lncRNA	102642726	predicted gene%2C 38628	0	0	0	8	0	0	0	0	5	5	4	0	0	7	4	5	0	0	0	8.4132	0	0	0	0	4.38542	3.27939	3.37021	0	0	4.70543	3.20404	6.16137	2.09494	-1.29177	1.0666	-1.2111	0.225857	NA
NC_000067.7	43753443	43757398	+	1498	gene-Gm30634	Gm30634	lncRNA	102632604	predicted gene%2C 30634	0	0	0	0	0	0	0	0	0	0	0	0	0	0	0	0	0	0	0	0	0	0	0	0	0	0	0	0	0	0	0	0	0	NA	NA	NA	NA	NA
NC_000067.7	43769762	43781724	+	888	gene-Ecrg4	Ecrg4	protein_coding	78896	ECRG4 augurin precursor	0	21	0	38	0	0	0	5	24	71	10	62	25	49	4	17	0	24.6267	0	39.9627	0	0	0	6.70146	21.05	46.5674	8.42552	43.4953	16.6166	32.938	3.20404	20.9487	16.5335	-1.97331	0.99371	-1.9858	0.0470561	0.299394
NC_000067.7	43786121	43866999	-	4877	gene-Uxs1	Uxs1	protein_coding	67883	UDP-glucuronate decarboxylase 1	784	606	304	1163	1014	272	798	766	584	902	666	700	740	900	926	414	759.928	710.655	475.422	1223.07	872.108	402.764	985.388	1026.66	512.217	591.602	561.14	491.076	491.85	604.984	741.734	510.161	685.048	0.0510041	0.331416	0.153898	0.87769	0.972349
NC_000067.7	43927141	43928880	+	1740	gene-Gm19587	Gm19587	pseudogene	102632770	predicted gene%2C 19587	422	363	337	409	325	328	365	677	483	681	580	578	672	674	513	326	409.043	425.69	527.031	430.125	279.522	485.685	450.71	907.377	423.631	446.653	488.68	405.489	446.653	453.066	410.918	401.721	462	0.239127	0.2951	0.810325	0.417754	0.758995
NC_000067.7	43942088	43942212	+	125	gene-Gm26352	Gm26352	pseudogene	115485801	predicted gene%2C 26352	0	0	0	0	0	0	0	0	0	0	0	0	0	0	0	0	0	0	0	0	0	0	0	0	0	0	0	0	0	0	0	0	0	NA	NA	NA	NA	NA
NC_000067.7	43973130	44042160	+	4726	gene-Tpp2	Tpp2	protein_coding	22019	tripeptidyl peptidase II	2035	1341	1921	3094	2277	1908	1148	458	3634	5113	4642	4262	4771	5176	4172	3088	1972.52	1572.59	3004.23	3253.8	1958.37	2825.27	1417.58	613.853	3187.32	3353.51	3911.13	2989.95	3171.11	3479.33	3341.81	3805.26	2741.1	-0.507539	0.376999	-1.34626	0.178218	0.540416
NC_000067.7	44048559	44081745	-	1551	gene-Mettl21c	Mettl21c	protein_coding	433294	methyltransferase like 21C	0	0	2	0	33	6	0	20	2	0	0	1	1	2	1	3	0	0	3.12778	0	28.3822	8.88449	0	26.8058	1.75417	0	0	0.701538	0.664663	1.34441	0.801009	3.69682	4.76018	3.1153	1.01272	3.07616	0.00209686	0.0874953
NC_000067.7	44095031	44118906	-	20037	gene-Ccdc168	Ccdc168	protein_coding	102636082	coiled-coil domain containing 168	0	4	0	0	0	0	0	0	1	2	3	4	4	6	11	18	0	4.6908	0	0	0	0	0	0	0.877084	1.31176	2.52766	2.80615	2.65865	4.03323	8.8111	22.1809	3.11858	-1.26727	1.04579	-1.21178	0.225598	NA
NC_000067.7	44125773	44141650	-	1458	gene-Tex30	Tex30	protein_coding	75623	testis expressed 30	2	74	23	660	596	20	86	281	174	411	265	301	323	369	224	233	1.93859	86.7797	35.9695	694.089	512.6	29.615	106.195	376.622	152.613	269.566	223.276	211.163	214.686	248.043	179.426	287.12	226.856	0.264448	0.83102	0.318221	0.750318	0.926731
NC_000067.7	44143060	44158844	-	5928	gene-Poglut2	Poglut2	protein_coding	72050	protein O-glucosyltransferase 2	1542	1018	680	1686	4397	810	1128	1630	488	620	384	740	614	776	668	708	1494.65	1193.81	1063.44	1773.08	3781.72	1199.41	1392.88	2184.67	428.017	406.645	323.54	519.138	408.103	521.631	535.074	872.45	1131.14	0.612752	0.368493	1.66286	0.0963406	0.415911
NC_000067.7	44158032	44183931	+	4339	gene-Bivm	Bivm	protein_coding	246229	basic%2C immunoglobulin-like variable motif containing	736	246	416	438	893	300	450	97	824	1216	1050	1038	1148	1325	1102	622	713.401	288.484	650.578	460.623	768.04	444.225	555.67	130.008	722.717	797.548	884.679	728.196	763.033	890.671	882.712	766.474	652.941	-0.147362	0.414598	-0.355435	0.722264	0.917485
NC_000067.7	44184084	44220420	+	6906	gene-Ercc5	Ercc5	protein_coding	22592	excision repair cross-complementing rodent repair deficiency%2C complementation group 5	293	1111	721	1251	1737	745	1214	174	734	955	650	959	1130	960	709	874	284.004	1302.87	1127.56	1315.61	1493.94	1103.16	1499.07	233.211	643.779	626.364	547.659	672.774	751.069	645.316	567.915	1077.01	868.207	0.0978538	0.502005	0.194926	0.845451	0.963115
NC_000067.7	44238651	44258260	-	3406	gene-Mettl21e	Mettl21e	protein_coding	403183	methyltransferase like 21E	0	0	0	4	0	0	0	0	0	5	0	0	0	0	1	0	0	0	0	4.2066	0	0	0	0	0	3.27939	0	0	0	0	0.801009	0	0.517937	-0.506127	0.853042	-0.59332	0.552967	NA
NC_000067.7	44431864	44433611	+	1217	gene-Gm28893	Gm28893	lncRNA	105243917	predicted gene 28893	0	0	0	0	0	0	0	0	0	0	0	0	0	0	0	0	0	0	0	0	0	0	0	0	0	0	0	0	0	0	0	0	0	NA	NA	NA	NA	NA
NC_000067.7	44561724	44590619	-	547	gene-Gm39635	Gm39635	lncRNA	105243918	predicted gene%2C 39635	0	0	0	0	0	0	0	2	1	1	0	2	0	0	1	0	0	0	0	0	0	0	0	2.68058	0.877084	0.655878	0	1.40308	0	0	0.801009	0	0.401102	0.376573	0.928723	0.405474	0.685129	NA
NC_000067.7	44590540	44835998	+	3372	gene-Gulp1	Gulp1	protein_coding	70676	GULP%2C engulfment adaptor PTB domain containing 1	1076	783	247	2220	3029	287	190	272	416	699	130	1578	583	620	50	1121	1042.96	918.223	386.281	2334.66	2605.14	424.975	234.616	364.559	364.867	458.459	109.532	1107.03	387.498	416.767	40.0504	1381.38	786.063	-0.311775	0.780215	-0.399602	0.68945	0.90528
NC_000067.7	44778835	44784109	-	906	gene-4930521E06Rik	4930521E06Rik	lncRNA	75066	RIKEN cDNA 4930521E06 gene	13	5	3	2	10	0	0	0	0	1	2	3	0	3	5	1	12.6008	5.86349	4.69167	2.1033	8.60067	0	0	0	0	0.655878	1.6851	2.10461	0	2.01661	4.00504	1.23227	2.84747	-1.05034	0.999854	-1.0505	0.29349	NA
NC_000067.7	44849573	44878858	+	594	gene-Gm3489	Gm3489	pseudogene	100041738	predicted gene 3489	0	0	0	0	0	0	0	0	0	0	0	0	0	0	0	0	0	0	0	0	0	0	0	0	0	0	0	0	0	0	0	0	0	NA	NA	NA	NA	NA
NC_000067.7	44912646	44916560	-	733	gene-Gm19480	Gm19480	pseudogene	100502972	predicted gene%2C 19480	0	0	0	0	0	0	0	0	0	0	0	0	0	0	0	1	0	0	0	0	0	0	0	0	0	0	0	0	0	0	0	1.23227	0.0770171	0	0.851295	0	1	NA
NC_000067.7	44963323	44977767	-	818	gene-Gm3496	Gm3496	pseudogene	100041752	predicted gene 3496	0	0	0	0	0	0	0	0	0	0	0	0	0	0	0	0	0	0	0	0	0	0	0	0	0	0	0	0	0	0	0	0	0	NA	NA	NA	NA	NA
NC_000067.7	45350698	45388866	+	5564	gene-Col3a1	Col3a1	protein_coding	12825	collagen%2C type III%2C alpha 1	12748	16841	8769	9488	1186	8998	9824	480	10692	15499	5541	33953	16032	9853	2918	12261	12356.6	19749.4	13713.7	9978.05	1020.04	13323.8	12130.9	643.34	9377.78	10165.5	4668.58	23819.3	10655.9	6623.23	2337.34	15108.9	10354.5	-0.908996	0.711627	-1.27735	0.201479	0.570729
NC_000067.7	45413491	45542442	-	6615	gene-Col5a2	Col5a2	protein_coding	12832	collagen%2C type V%2C alpha 2	7190	5197	4198	4980	602	4445	6951	696	1898	1259	955	2216	2276	1312	863	2634	6969.23	6094.52	6565.21	5237.22	517.761	6581.93	8583.25	932.843	1664.7	825.751	804.637	1554.61	1512.77	881.932	691.271	3245.81	3291.47	-0.526188	0.645575	-0.815069	0.415033	0.758131
NC_000067.7	45723953	45773289	-	6066	gene-Gm39637	Gm39637	lncRNA	105243920	predicted gene%2C 39637	0	0	0	0	0	0	0	0	0	0	0	1	0	0	3	0	0	0	0	0	0	0	0	0	0	0	0	0.701538	0	0	2.40303	0	0.194035	0	0.851295	0	1	NA
NC_000067.7	45724616	45724722	-	107	gene-Gm23216	Gm23216	snRNA	115487596	predicted gene%2C 23216	0	0	0	0	0	0	0	0	0	0	0	0	0	0	0	0	0	0	0	0	0	0	0	0	0	0	0	0	0	0	0	0	0	NA	NA	NA	NA	NA
NC_000067.7	45785666	45804266	-	1132	gene-Gm51621	Gm51621	lncRNA	115487087	predicted gene%2C 51621	0	0	0	0	0	0	0	0	0	0	0	0	0	0	0	0	0	0	0	0	0	0	0	0	0	0	0	0	0	0	0	0	0	NA	NA	NA	NA	NA
NC_000067.7	45786055	45786185	+	131	gene-Gm23974	Gm23974	snoRNA	115487651	predicted gene%2C 23974	0	0	0	0	0	0	0	0	0	0	0	0	0	0	0	0	0	0	0	0	0	0	0	0	0	0	0	0	0	0	0	0	0	NA	NA	NA	NA	NA
NC_000067.7	45834313	45862798	+	3123	gene-Wdr75	Wdr75	protein_coding	73674	WD repeat domain 75	1253	510	924	900	1979	981	706	996	1310	1625	1485	1389	1624	1733	1648	934	1214.53	598.076	1445.03	946.485	1702.07	1452.61	871.785	1334.93	1148.98	1065.8	1251.19	974.436	1079.41	1164.93	1320.06	1150.94	1170.08	0.345591	0.278741	1.23983	0.215039	0.586215
NC_000067.7	45865311	45869057	-	667	gene-Gm30900	Gm30900	lncRNA	102632958	predicted gene%2C 30900	10	0	0	0	0	0	0	0	1	0	0	0	0	0	0	0	9.69295	0	0	0	0	0	0	0	0.877084	0	0	0	0	0	0	0	0.660627	-0.956017	0.855327	-1.11772	0.263686	NA
NC_000067.7	45947230	45965690	-	3487	gene-Slc40a1	Slc40a1	protein_coding	53945	solute carrier family 40 %28iron-regulated transporter%29%2C member 1	0	166	128	29	0	141	153	64	413	769	364	1008	672	761	215	361	0	194.668	200.178	30.4978	0	208.786	188.928	85.7786	362.236	504.37	306.689	707.15	446.653	511.548	172.217	444.851	272.784	0.13497	0.912042	0.147986	0.882354	0.973963
NC_000067.7	46059575	46069597	-	3483	gene-Stk-ps2	Stk-ps2	transcribed_pseudogene	212225	serine/threonine kinase 2	0	0	0	0	0	0	0	0	0	0	0	0	0	0	0	0	0	0	0	0	0	0	0	0	0	0	0	0	0	0	0	0	0	NA	NA	NA	NA	NA
NC_000067.7	46105232	46412711	+	17185	gene-Dnah7b	Dnah7b	protein_coding	227058	dynein%2C axonemal%2C heavy chain 7B	11	0	3	2	1	5	70	0	10	28	15	20	11	12	3	12	10.6623	0	4.69167	2.1033	0.860067	7.40374	86.4376	0	8.77084	18.3646	12.6383	14.0308	7.31129	8.06645	2.40303	14.7873	12.4082	1.78675	0.939077	1.90267	NA	NA
NC_000067.7	46261147	46271859	-	1005	gene-Gm31046	Gm31046	lncRNA	102633144	predicted gene%2C 31046	0	0	0	0	0	0	0	0	0	0	0	0	0	0	0	3	0	0	0	0	0	0	0	0	0	0	0	0	0	0	0	3.69682	0.231051	0	0.851295	0	1	NA
NC_000067.7	46413357	46413475	+	119	gene-n-R5s211	n-R5s211	rRNA	115487577	nuclear encoded rRNA 5S 211	0	0	0	0	0	0	0	0	0	0	0	0	0	0	0	0	0	0	0	0	0	0	0	0	0	0	0	0	0	0	0	0	0	NA	NA	NA	NA	NA
NC_000067.7	46464590	46846637	+	13009	gene-Dnah7c	Dnah7c	protein_coding	100101919	dynein%2C axonemal%2C heavy chain 7C	1	0	9	16	0	12	11	0	13	14	11	12	26	16	17	5	0.969295	0	14.075	16.8264	0	17.769	13.583	0	11.4021	9.1823	9.26807	8.41845	17.2812	10.7553	13.6172	6.16137	9.33179	-0.0237032	0.916387	-0.0258659	0.979364	1
NC_000067.7	46846704	46964952	-	15974	gene-Slc39a10	Slc39a10	protein_coding	227059	solute carrier family 39 %28zinc transporter%29%2C member 10	1694	1050	1066	1960	935	1026	2460	327	2674	3043	3708	2594	3440	3204	4113	1681	1641.99	1231.33	1667.11	2061.23	804.163	1519.25	3037.66	438.275	2345.32	1995.84	3124.18	1819.79	2286.44	2153.74	3294.55	2071.45	1968.27	-0.178263	0.451636	-0.394706	0.69306	0.906092
NC_000067.7	47291022	47327236	+	440	gene-Gm39638	Gm39638	lncRNA	105243921	predicted gene%2C 39638	0	0	0	0	0	0	0	0	0	0	0	0	0	0	0	0	0	0	0	0	0	0	0	0	0	0	0	0	0	0	0	0	0	NA	NA	NA	NA	NA
NC_000067.7	47472683	47500319	+	624	gene-Gm39639	Gm39639	lncRNA	105243922	predicted gene%2C 39639	0	0	0	0	0	0	0	0	0	0	0	0	0	0	0	0	0	0	0	0	0	0	0	0	0	0	0	0	0	0	0	0	0	NA	NA	NA	NA	NA
NC_000067.7	47506180	47506284	-	105	gene-Mir6350	Mir6350	miRNA	102466969	microRNA 6350	0	0	0	0	0	0	0	0	0	0	0	0	0	0	0	0	0	0	0	0	0	0	0	0	0	0	0	0	0	0	0	0	0	NA	NA	NA	NA	NA
NC_000067.7	48501332	48501452	-	121	gene-Gm23240	Gm23240	pseudogene	115487668	predicted gene%2C 23240	0	0	0	0	0	0	0	0	0	0	0	0	0	0	0	0	0	0	0	0	0	0	0	0	0	0	0	0	0	0	0	0	0	NA	NA	NA	NA	NA
NC_000067.7	49283775	49379590	+	542	gene-C230029F24Rik	C230029F24Rik	lncRNA	442837	RIKEN cDNA C230029F24 gene	0	0	0	0	0	0	0	0	0	0	0	0	0	0	0	0	0	0	0	0	0	0	0	0	0	0	0	0	0	0	0	0	0	NA	NA	NA	NA	NA
NC_000067.7	49537712	49538142	+	305	gene-Gm3605	Gm3605	pseudogene	100041981	predicted gene 3605	0	0	0	0	0	0	0	0	0	0	0	0	0	0	0	0	0	0	0	0	0	0	0	0	0	0	0	0	0	0	0	0	0	NA	NA	NA	NA	NA
NC_000067.7	50337061	50361207	-	114	gene-Gm39640	Gm39640	lncRNA	105243923	predicted gene%2C 39640	0	0	0	0	0	0	0	0	0	0	0	0	0	0	0	0	0	0	0	0	0	0	0	0	0	0	0	0	0	0	0	0	0	NA	NA	NA	NA	NA
NC_000067.7	50572189	50572350	+	162	gene-Gm20118	Gm20118	pseudogene	102633655	predicted gene%2C 20118	0	0	0	0	0	0	0	0	0	0	0	0	0	0	0	0	0	0	0	0	0	0	0	0	0	0	0	0	0	0	0	0	0	NA	NA	NA	NA	NA
NC_000067.7	50851634	50856860	+	2458	gene-Gm28321	Gm28321	lncRNA	102633780	predicted gene 28321	0	0	0	24	0	0	0	0	1	0	0	1	0	0	0	0	0	0	0	25.2396	0	0	0	0	0.877084	0	0	0.701538	0	0	0	0	1.67614	-1.2926	0.863973	-1.49611	0.134626	NA
NC_000067.7	50951946	51226429	+	5779	gene-Tmeff2	Tmeff2	protein_coding	56363	transmembrane protein with EGF-like and two follistatin-like domains 2	2486	984	976	843	4667	917	723	4845	9280	16872	14946	12368	14488	14386	9858	5887	2409.67	1153.94	1526.36	886.541	4013.93	1357.85	892.777	6493.71	8139.34	11066	12592.8	8676.62	9629.63	9670.33	7896.35	7254.4	5853.76	1.0298	0.493988	2.08467	0.0370997	0.27044
NC_000067.7	51257545	51372938	-	2552	gene-9330175M20Rik	9330175M20Rik	lncRNA	442821	RIKEN cDNA 9330175M20 gene	0	0	0	0	0	0	0	0	1	4	0	0	3	0	0	0	0	0	0	0	0	0	0	0	0.877084	2.62351	0	0	1.99399	0	0	0	0.343412	0	0.851295	0	1	NA
NC_000067.7	51328285	51342119	+	3055	gene-Cavin2	Cavin2	protein_coding	20324	caveolae associated 2	226	0	0	93	401	0	0	81	142	147	68	89	219	164	62	63	219.061	0	0	97.8034	344.887	0	0	108.564	124.546	96.4141	57.2935	62.4368	145.561	110.242	49.6626	77.6333	93.3815	0.326885	1.03385	0.316184	0.751863	0.92759
NC_000067.7	51504127	51517634	-	7434	gene-Nabp1	Nabp1	protein_coding	109019	nucleic acid binding protein 1	952	510	732	490	0	676	1197	786	243	351	267	262	285	382	377	155	922.769	598.076	1144.77	515.308	0	1000.99	1478.08	1053.47	213.131	230.213	224.961	183.803	189.429	256.782	301.98	191.002	531.548	0.128167	0.796811	0.16085	0.872212	0.970699
NC_000067.7	51548664	51635877	-	1470	gene-Gm17767	Gm17767	lncRNA	100045066	predicted gene%2C 17767	0	0	0	0	0	0	0	0	0	0	0	0	0	0	0	0	0	0	0	0	0	0	0	0	0	0	0	0	0	0	0	0	0	NA	NA	NA	NA	NA
NC_000067.7	51661633	51685105	+	292	gene-Gm31636	Gm31636	lncRNA	102633934	predicted gene%2C 31636	0	0	0	0	0	0	0	0	0	0	0	0	0	0	0	0	0	0	0	0	0	0	0	0	0	0	0	0	0	0	0	0	0	NA	NA	NA	NA	NA
NC_000067.7	51788917	51955143	-	6215	gene-Myo1b	Myo1b	protein_coding	17912	myosin IB	3803	1609	1550	2159	2582	1622	2517	332	1820	2398	1682	1977	2462	2661	2556	1118	3686.23	1886.87	2424.03	2270.51	2220.69	2401.77	3108.05	444.977	1596.29	1572.8	1417.17	1386.94	1636.4	1788.74	2047.38	1377.68	1954.16	-0.315418	0.423721	-0.7444	0.456634	0.786614
NC_000067.7	51954778	51959147	+	4060	gene-Gm33795	Gm33795	lncRNA	102636835	predicted gene%2C 33795	45	26	21	23	66	25	23	32	24	26	30	24	34	42	46	14	43.6183	30.4902	32.8417	24.1879	56.7645	37.0187	28.4009	42.8893	21.05	17.0528	25.2766	16.8369	22.5985	28.2326	36.8464	17.2518	30.0848	0.331716	0.354747	0.93508	0.349747	0.709893
NC_000067.7	51977413	51977828	-	416	gene-Gm8419	Gm8419	pseudogene	667010	predicted gene 8419	1	0	0	1	1	0	0	1	0	0	0	0	0	0	0	0	0.969295	0	0	1.05165	0.860067	0	0	1.34029	0	0	0	0	0	0	0	0	0.263831	0.00851005	0.851295	0.00999658	0.992024	NA
NC_000067.7	52026265	52146348	+	3208	gene-Stat4	Stat4	protein_coding	20849	signal transducer and activator of transcription 4	0	0	0	0	0	0	0	0	2	0	2	1	0	4	0	0	0	0	0	0	0	0	0	0	1.75417	0	1.6851	0.701538	0	2.68882	0	0	0.426852	0	0.851295	0	1	NA
NC_000067.7	52146151	52153058	-	1645	gene-Gm31812	Gm31812	lncRNA	102634160	predicted gene%2C 31812	0	0	0	10	0	0	0	0	2	8	6	14	0	4	2	7	0	0	0	10.5165	0	0	0	0	1.75417	5.24703	5.05531	9.82153	0	2.68882	1.60202	8.62592	2.83196	-1.59423	1.06846	-1.49208	0.135679	NA
NC_000067.7	52158588	52201024	+	5783	gene-Stat1	Stat1	protein_coding	20846	signal transducer and activator of transcription 1	482	349	65	366	580	58	3	88	732	2318	594	997	1041	1023	594	667	467.2	409.272	101.653	384.904	498.839	85.8834	3.70447	117.946	642.025	1520.33	500.476	699.433	691.914	687.665	475.799	821.927	506.81	-0.815071	0.719484	-1.13285	0.257275	0.630934
NC_000067.7	52202608	52274168	-	12264	gene-Gls	Gls	protein_coding	14660	glutaminase	1857	1628	1480	926	529	1525	1202	451	5295	7118	8289	6972	9966	8512	9097	3442	1799.98	1909.15	2314.56	973.828	454.976	2258.14	1484.26	604.471	4644.16	4668.54	6983.91	4891.12	6624.03	5721.8	7286.78	4241.49	3553.82	-0.518863	0.440009	-1.17921	0.238315	0.611853
NC_000067.7	52288479	52297310	-	549	gene-Gm31867	Gm31867	lncRNA	102634235	predicted gene%2C 31867	0	0	0	0	0	0	0	0	0	0	0	0	0	0	0	0	0	0	0	0	0	0	0	0	0	0	0	0	0	0	0	0	0	NA	NA	NA	NA	NA
NC_000067.7	52344774	52407164	+	1071	gene-Gm31955	Gm31955	lncRNA	102634354	predicted gene%2C 31955	0	0	0	0	0	0	0	0	0	0	0	0	0	0	0	0	0	0	0	0	0	0	0	0	0	0	0	0	0	0	0	0	0	NA	NA	NA	NA	NA
NC_000067.7	52483595	52483703	-	109	gene-Gm23460	Gm23460	snRNA	115487589	predicted gene%2C 23460	0	0	0	0	0	0	0	0	0	0	0	0	0	0	0	0	0	0	0	0	0	0	0	0	0	0	0	0	0	0	0	0	0	NA	NA	NA	NA	NA
NC_000067.7	52495008	52539679	-	5164	gene-Nab1	Nab1	protein_coding	17936	Ngfi-A binding protein 1	283	484	616	598	502	564	299	145	549	1072	1048	1194	1046	1211	1504	532	274.311	567.586	963.356	628.887	431.754	835.142	369.212	194.342	481.519	703.102	882.994	837.636	695.237	814.04	1204.72	655.57	658.713	-0.392633	0.438689	-0.895014	0.370779	0.724209
NC_000067.7	52552438	52621832	+	706	gene-Gm53065	Gm53065	lncRNA	118126071	predicted gene 53065	0	0	0	4	0	0	0	0	0	0	0	3	0	0	0	0	0	0	0	4.2066	0	0	0	0	0	0	0	2.10461	0	0	0	0	0.394451	-0.556974	0.851711	-0.653948	0.513145	NA
NC_000067.7	52609173	52619451	-	2944	gene-Gm28178	Gm28178	lncRNA	102634661	predicted gene 28178	0	0	0	3	0	0	0	0	0	0	0	0	0	0	0	0	0	0	0	3.15495	0	0	0	0	0	0	0	0	0	0	0	0	0.197184	-0.417138	0.851295	-0.490003	0.624131	NA
NC_000067.7	52623381	52624318	+	938	gene-Gm5527	Gm5527	pseudogene	433305	predicted gene 5527	22	20	17	40	100	20	21	48	22	34	17	40	32	28	24	15	21.3245	23.454	26.5861	42.066	86.0067	29.615	25.9313	64.334	19.2958	22.2999	14.3234	28.0615	21.2692	18.8217	19.2242	18.4841	30.0686	0.837092	0.427368	1.95872	0.050146	0.307585
NC_000067.7	52669850	52691078	+	3408	gene-Nemp2	Nemp2	protein_coding	227094	nuclear envelope integral membrane protein 2	0	0	26	123	219	21	0	30	24	43	29	67	31	65	50	29	0	0	40.6611	129.353	188.355	31.0957	0	40.2087	21.05	28.2028	24.434	47.003	20.6045	43.6933	40.0504	35.7359	43.153	0.44247	0.974887	0.453868	0.649924	0.889198
NC_000067.7	52695463	52766495	-	6433	gene-Mfsd6	Mfsd6	protein_coding	98682	major facilitator superfamily domain containing 6	390	0	447	401	0	449	255	86	2650	3311	3544	2375	3472	3362	3658	1400	378.025	0	699.059	421.712	0	664.856	314.88	115.265	2324.27	2171.61	2986	1666.15	2307.71	2259.95	2930.09	1725.18	1310.3	-0.311274	0.932823	-0.33369	0.738613	0.922956
NC_000067.7	52824584	52856847	-	11524	gene-Inpp1	Inpp1	protein_coding	16329	inositol polyphosphate-1-phosphatase	428	340	445	435	814	476	300	722	466	817	747	800	732	890	700	567	414.858	398.718	695.931	457.468	700.095	704.836	370.447	967.69	408.721	535.853	629.386	561.23	486.533	598.262	560.706	698.699	574.34	0.471683	0.298484	1.58026	0.114046	0.450172
NC_000067.7	52884197	52960145	+	1838	gene-Hibch	Hibch	protein_coding	227095	3-hydroxyisobutyryl-Coenzyme A hydrolase	110	184	140	330	657	135	315	432	434	677	592	538	583	791	553	324	106.623	215.777	218.945	347.044	565.064	199.901	388.969	579.006	380.654	444.03	498.791	377.427	387.498	531.714	442.958	399.257	380.229	0.935539	0.370273	2.52662	0.0115165	0.169731
NC_000067.7	52961483	53031816	-	4304	gene-1700019D03Rik	1700019D03Rik	protein_coding	67080	RIKEN cDNA 1700019D03 gene	256	105	116	133	246	126	72	401	170	380	236	228	236	370	359	104	248.14	123.133	181.411	139.869	211.577	186.574	88.9072	537.457	149.104	249.234	198.842	159.951	156.86	248.716	287.562	128.157	205.968	0.536166	0.462841	1.15842	0.246691	0.620602
NC_000067.7	53100799	53107238	+	2705	gene-Mstn	Mstn	protein_coding	17700	myostatin	0	7	0	19	0	0	0	43	72	63	14	42	63	92	10	68	0	8.20889	0	19.9813	0	0	0	57.6325	63.15	41.3203	11.7957	29.4646	41.8737	61.8428	8.01009	83.7946	26.6922	0.570365	1.03112	0.55315	0.580161	0.85484
NC_000067.7	53139209	53139308	+	100	gene-Gm24349	Gm24349	pseudogene	115485814	predicted gene%2C 24349	0	0	0	0	0	0	0	0	0	0	0	0	0	0	0	0	0	0	0	0	0	0	0	0	0	0	0	0	0	0	0	0	0	NA	NA	NA	NA	NA
NC_000067.7	53197732	53226923	-	1070	gene-1700019A02Rik	1700019A02Rik	protein_coding	69397	RIKEN cDNA 1700019A02 gene	0	0	0	0	0	0	0	0	1	0	0	0	0	1	0	0	0	0	0	0	0	0	0	0	0.877084	0	0	0	0	0.672204	0	0	0.0968305	0	0.851295	0	1	NA
NC_000067.7	53225794	53336190	-	6744	gene-Pms1	Pms1	protein_coding	227099	PMS1 homolog 1%2C mismatch repair system component	81	46	45	254	319	30	18	58	67	146	70	195	129	149	90	74	78.5129	53.9441	70.375	267.119	274.362	44.4225	22.2268	77.7369	58.7646	95.7582	58.9786	136.8	85.7415	100.158	72.0908	91.1883	99.2612	-0.147262	0.622658	-0.236505	0.813041	0.950188
NC_000067.7	53336254	53349404	+	1846	gene-Ormdl1	Ormdl1	protein_coding	227102	ORM1-like 1 %28S. cerevisiae%29	324	232	588	1030	804	547	486	972	416	918	631	940	674	996	636	472	314.052	272.066	919.567	1083.2	691.494	809.969	600.124	1302.76	364.867	602.096	531.65	659.445	447.983	669.516	509.442	581.633	647.492	0.379087	0.426666	0.888487	0.374279	0.727084
NC_000067.7	53352070	53365502	+	2661	gene-Osgepl1	Osgepl1	protein_coding	72085	O-sialoglycoprotein endopeptidase-like 1	4	154	160	263	769	217	288	363	146	352	172	222	248	320	247	163	3.87718	180.596	250.222	276.584	661.392	321.322	355.629	486.526	128.054	230.869	144.919	155.741	164.836	215.105	197.849	200.861	248.399	1.23516	0.626144	1.97264	0.048536	0.302963
NC_000067.7	53383776	53391911	-	2442	gene-Asnsd1	Asnsd1	protein_coding	70396	asparagine synthetase domain containing 1	1093	660	1104	1103	1238	1056	860	1912	1180	1751	1407	1590	1889	2136	1632	942	1059.44	773.981	1726.53	1159.97	1064.76	1563.67	1061.95	2562.64	1034.96	1148.44	1185.47	1115.44	1255.55	1435.83	1307.25	1160.8	1288.54	0.397266	0.310664	1.27876	0.20098	0.570237
NC_000067.7	53387488	53391911	-	583	gene-Asdurf	Asdurf	protein_coding	110599589	Asnsd1 upstream reading frame	147	114	108	141	195	133	105	224	132	209	135	191	227	235	184	100	142.486	133.688	168.9	148.283	167.713	196.94	129.656	300.225	115.775	137.079	113.745	133.994	150.878	157.968	147.386	123.227	154.246	0.414389	0.252451	1.64147	0.100701	0.42481
NC_000067.7	53433401	53440588	+	843	gene-Gm53553	Gm53553	lncRNA	118567743	predicted gene%2C 53553	0	0	0	0	0	0	0	0	0	0	0	0	0	0	0	0	0	0	0	0	0	0	0	0	0	0	0	0	0	0	0	0	0	NA	NA	NA	NA	NA
NC_000067.7	53436154	53746456	-	12926	gene-Dnah7a	Dnah7a	protein_coding	627872	dynein%2C axonemal%2C heavy chain 7A	48	5	26	10	43	22	10	32	10	26	9	13	8	14	4	5	46.5262	5.86349	40.6611	10.5165	36.9829	32.5765	12.3482	42.8893	8.77084	17.0528	7.58297	9.11999	5.3173	9.41086	3.20404	6.16137	18.4365	0.252389	0.601978	0.419266	0.675022	0.900838
NC_000067.7	53739487	53800104	+	3112	gene-Gm32311	Gm32311	lncRNA	102634815	predicted gene%2C 32311	40	8	26	1	16	38	2	7	0	0	0	1	0	1	0	0	38.7718	9.38159	40.6611	1.05165	13.7611	56.2684	2.46964	9.38204	0	0	0	0.701538	0	0.672204	0	0	10.8201	-0.115148	0.930563	-0.12374	0.901521	0.979995
NC_000067.7	53794671	53824374	-	3278	gene-Stk17b	Stk17b	protein_coding	98267	serine/threonine kinase 17b %28apoptosis-inducing%29	358	306	557	383	850	641	586	209	151	369	178	336	263	345	174	248	347.008	358.846	871.086	402.782	731.057	949.16	723.606	280.121	132.44	242.019	149.974	235.717	174.806	231.911	139.376	305.604	392.219	0.423346	0.420029	1.0079	0.313504	0.680605
NC_000067.7	53846031	54234193	-	13338	gene-Hecw2	Hecw2	protein_coding	329152	HECT%2C C2 and WW domain containing E3 ubiquitin protein ligase 2	57	296	283	191	105	299	70	63	823	865	735	740	1124	851	1267	357	55.2498	347.119	442.581	200.865	90.3071	442.744	86.4376	84.4383	721.84	567.335	619.276	519.138	747.081	572.046	1014.88	439.922	434.454	-0.524472	0.578375	-0.906802	0.364512	0.719951
NC_000067.7	53888583	53888654	+	72	gene-Mir7681	Mir7681	miRNA	102465783	microRNA 7681	0	0	0	0	0	0	0	2	0	0	0	0	0	0	0	0	0	0	0	0	0	0	0	2.68058	0	0	0	0	0	0	0	0	0.167536	0.292275	0.851295	0.34333	0.73135	NA
NC_000067.7	53925987	53926100	-	114	gene-Gm24251	Gm24251	pseudogene	115487670	predicted gene%2C 24251	0	0	0	0	0	0	0	0	0	0	0	0	0	0	0	0	0	0	0	0	0	0	0	0	0	0	0	0	0	0	0	0	0	NA	NA	NA	NA	NA
NC_000067.7	54281715	54289772	-	691	gene-Gm51622	Gm51622	lncRNA	115487088	predicted gene%2C 51622	0	0	6	0	0	7	0	0	0	0	0	0	0	0	1	0	0	0	9.38334	0	0	10.3652	0	0	0	0	0	0	0	0	0.801009	0	1.28435	0.0500121	0.866974	0.0576858	0.953999	NA
NC_000067.7	54288261	54288367	-	107	gene-Gm25829	Gm25829	snRNA	115487701	predicted gene%2C 25829	0	0	2	0	0	1	1	0	0	0	0	0	0	0	0	0	0	0	3.12778	0	0	1.48075	1.23482	0	0	0	0	0	0	0	0	0	0.365209	0.00851005	0.851295	0.00999658	0.992024	NA
NC_000067.7	54289820	54407893	+	5126	gene-Ccdc150	Ccdc150	protein_coding	78016	coiled-coil domain containing 150	0	0	0	1	0	0	0	0	1	8	1	4	7	1	3	1	0	0	0	1.05165	0	0	0	0	0.877084	5.24703	0.842552	2.80615	4.65264	0.672204	2.40303	1.23227	1.23654	-0.370238	1.06749	-0.346832	0.728717	NA
NC_000067.7	54435036	54478185	-	4764	gene-Gtf3c3	Gtf3c3	protein_coding	98488	general transcription factor IIIC%2C polypeptide 3	1499	228	362	712	782	391	448	272	1286	1896	1754	1744	1778	2096	1941	938	1452.97	267.375	566.128	748.775	672.573	578.973	553.2	364.559	1127.93	1243.55	1477.84	1223.48	1181.77	1408.94	1554.76	1155.87	973.668	-0.467709	0.393816	-1.18764	0.234977	0.608072
NC_000067.7	54481731	54495945	-	1680	gene-Gm34066	Gm34066	protein_coding	102637189	predicted gene%2C 34066	115	0	0	0	0	0	0	0	0	0	1	0	0	0	0	1	111.469	0	0	0	0	0	0	0	0	0	0.842552	0	0	0	0	1.23227	7.09649	-1.92757	0.944597	-2.04063	NA	NA
NC_000067.7	54512159	54596843	-	10579	gene-Pgap1	Pgap1	protein_coding	241062	post-GPI attachment to proteins 1	14	71	96	84	0	109	0	12	717	830	851	910	765	656	938	529	13.5701	83.2616	150.133	88.3386	0	161.402	0	16.0835	628.869	544.379	717.012	638.399	508.467	440.966	751.346	651.873	337.131	-0.663718	0.88955	-0.746127	0.45559	0.786135
NC_000067.7	54558252	54579860	+	1872	gene-Gm51623	Gm51623	lncRNA	115487089	predicted gene%2C 51623	0	0	0	0	0	0	0	0	0	0	0	1	1	0	0	0	0	0	0	0	0	0	0	0	0	0	0	0.701538	0.664663	0	0	0	0.0853875	0	0.851295	0	1	NA
NC_000067.7	54605684	54606459	+	776	gene-Gm19637	Gm19637	pseudogene	100503327	predicted gene%2C 19637	0	0	0	0	0	0	0	0	0	0	0	0	0	0	0	0	0	0	0	0	0	0	0	0	0	0	0	0	0	0	0	0	0	NA	NA	NA	NA	NA
NC_000067.7	54684499	54968142	-	12423	gene-Ankrd44	Ankrd44	protein_coding	329154	ankyrin repeat domain 44	0	7	146	336	200	118	458	0	210	208	146	382	292	194	177	264	0	8.20889	228.328	353.354	172.013	174.728	565.549	0	184.188	136.423	123.013	267.987	194.081	130.408	141.779	325.32	187.836	0.457264	0.953822	0.479402	0.631653	0.880416
NC_000067.7	54720710	54805513	+	1806	gene-4930444A19Rik	4930444A19Rik	lncRNA	73980	RIKEN cDNA 4930444A19 gene	0	0	4	8	34	3	12	0	6	6	2	16	6	10	5	4	0	0	6.25556	8.4132	29.2423	4.44225	14.8179	0	5.2625	3.93527	1.6851	11.2246	3.98798	6.72204	4.00504	4.9291	6.55768	1.35918	0.908279	1.49644	0.13454	0.482574
NC_000067.7	55024328	55066660	-	7722	gene-Sf3b1	Sf3b1	protein_coding	81898	splicing factor 3b%2C subunit 1	8781	3831	4107	5822	8604	4024	4964	4242	4192	5403	5221	6698	6058	6077	5127	4305	8511.38	4492.61	6422.89	6122.71	7400.02	5958.53	6129.66	5685.52	3676.73	3543.71	4398.96	4698.9	4026.53	4084.99	4106.77	5304.94	5285.3	-0.0211297	0.213849	-0.0988067	0.921292	0.986134
NC_000067.7	55091929	55111861	+	1733	gene-Coq10b	Coq10b	protein_coding	67876	coenzyme Q10B	734	864	1303	1430	1579	1276	1768	2588	678	874	732	905	864	898	684	500	711.463	1013.21	2037.75	1503.86	1358.05	1889.43	2183.17	3468.67	594.663	573.238	616.748	634.891	574.269	603.64	547.89	616.137	1182.94	0.738904	0.332897	2.21962	0.0264449	0.235079
NC_000067.7	55116992	55127402	-	2588	gene-Hspd1	Hspd1	protein_coding	15510	heat shock protein 1 %28chaperonin%29	7103	4578	4938	6960	7787	4860	7988	12987	9903	12035	10141	9157	11900	11750	10881	4994	6884.91	5368.62	7722.49	7319.48	6697.35	7196.44	9863.76	17406.4	8685.76	7893.5	8544.32	6423.98	7909.49	7898.4	8715.78	6153.98	8167.79	0.581313	0.29395	1.97759	0.0479747	0.300977
NC_000067.7	55127307	55130476	+	768	gene-Hspe1	Hspe1	protein_coding	15528	heat shock protein 1 %28chaperonin 10%29	1678	1366	813	1799	4162	888	1155	4168	957	1688	1166	1212	1313	1515	1244	565	1626.48	1601.91	1271.44	1891.92	3579.6	1314.9	1426.22	5586.33	839.369	1107.12	982.415	850.263	872.702	1018.39	996.455	696.235	1603.86	0.866508	0.393912	2.19975	0.0278244	0.238943
NC_000067.7	55170404	55194058	+	2826	gene-Mob4	Mob4	protein_coding	19070	MOB family member 4%2C phocein	2184	1949	1759	3799	4807	1717	2678	4990	3042	4356	3549	3633	3766	4348	3335	3105	2116.94	2285.59	2750.88	3995.22	4134.34	2542.45	3306.85	6688.05	2668.09	2857.01	2990.22	2548.69	2503.12	2922.74	2671.36	3826.21	3175.49	0.568344	0.307558	1.84792	0.0646134	0.343901
NC_000067.7	55209318	55267128	-	5352	gene-Rftn2	Rftn2	protein_coding	74013	raftlin family member 2	0	230	118	410	198	109	226	118	26	65	36	308	90	132	22	121	0	269.721	184.539	431.176	170.293	161.402	279.07	158.154	22.8042	42.6321	30.3319	216.074	59.8196	88.731	17.6222	149.105	142.592	-0.167267	0.843215	-0.198368	0.842757	0.962157
NC_000067.7	55265776	55274783	+	1539	gene-Gm10561	Gm10561	lncRNA	628004	predicted gene 10561	0	6	5	10	69	7	7	3	6	2	1	14	0	2	0	5	0	7.03619	7.81945	10.5165	59.3447	10.3652	8.64376	4.02087	5.2625	1.31176	0.842552	9.82153	0	1.34441	0	6.16137	8.28067	1.33355	0.941072	1.41705	0.156467	0.514467
NC_000067.7	55276336	55279217	+	2882	gene-Mars2	Mars2	protein_coding	212679	methionine-tRNA synthetase 2 %28mitochondrial%29	369	59	169	275	2	186	245	205	372	522	298	356	396	417	344	217	357.67	69.1892	264.297	289.204	1.72013	275.419	302.531	274.76	326.275	342.368	251.08	249.747	263.206	280.309	275.547	267.403	255.671	-0.175465	0.697359	-0.251614	0.801339	0.946199
NC_000067.7	55282725	55402948	-	9142	gene-Boll	Boll	protein_coding	75388	boule homolog%2C RNA binding protein	12	2	30	35	0	30	0	1	19	36	32	23	41	27	39	35	11.6315	2.3454	46.9167	36.8077	0	44.4225	0	1.34029	16.6646	23.6116	26.9617	16.1354	27.2512	18.1495	31.2394	43.1296	21.6629	-0.838979	0.905092	-0.926954	0.35395	0.714042
NC_000067.7	55374547	55375037	+	491	gene-Gm8292	Gm8292	pseudogene	666793	predicted gene 8292	61	126	49	83	104	59	52	177	27	28	11	34	18	36	18	15	59.127	147.76	76.6306	87.2869	89.447	87.3642	64.2108	237.232	23.6813	18.3646	9.26807	23.8523	11.9639	24.1994	14.4182	18.4841	62.0806	0.349073	0.460189	0.758542	0.448126	0.781748
NC_000067.7	55409172	55409486	-	315	gene-Btf3-ps17	Btf3-ps17	protein_coding	101055993	basic transcription factor 3%2C pseudogene 17	1	0	0	0	0	0	0	0	0	0	0	0	0	0	1	0	0.969295	0	0	0	0	0	0	0	0	0	0	0	0	0	0.801009	0	0.110644	-0.133373	0.851295	-0.15667	0.875505	NA
NC_000067.7	55420343	55444747	-	979	gene-Gm8531	Gm8531	pseudogene	667237	predicted gene 8531	0	0	0	0	0	0	0	0	0	0	0	0	0	0	0	0	0	0	0	0	0	0	0	0	0	0	0	0	0	0	0	0	0	NA	NA	NA	NA	NA
NC_000067.7	55442722	55793444	+	9557	gene-Plcl1	Plcl1	protein_coding	227120	phospholipase C-like 1	356	138	391	152	114	349	436	31	549	571	493	428	470	469	507	196	345.069	161.832	611.481	159.851	98.0477	516.781	538.383	41.549	481.519	374.507	415.378	300.258	312.391	315.264	406.112	241.526	332.497	-0.0888716	0.601463	-0.147759	0.882533	0.973963
NC_000067.7	55482854	55484222	-	1369	gene-Gm6644	Gm6644	transcribed_pseudogene	626009	predicted gene 6644	187	194	118	296	270	102	77	470	161	243	193	217	245	252	174	133	181.258	227.504	184.539	311.288	232.218	151.036	95.0813	629.937	141.21	159.378	162.613	152.234	162.842	169.396	139.376	163.892	203.988	0.278804	0.445805	0.625394	0.531713	0.828648
NC_000067.7	55541201	55551979	-	10627	gene-Gm39642	Gm39642	lncRNA	105243926	predicted gene%2C 39642	0	0	0	22	0	0	0	0	0	0	1	0	2	2	4	0	0	0	0	23.1363	0	0	0	0	0	0	0.842552	0	1.32933	1.34441	3.20404	0	1.86604	-1.72466	1.00602	-1.71435	0.0864644	NA
NC_000067.7	55928079	55956378	+	2380	gene-Gm32949	Gm32949	lncRNA	102635670	predicted gene%2C 32949	0	0	0	1	0	0	0	0	0	0	1	1	0	0	1	0	0	0	0	1.05165	0	0	0	0	0	0	0.842552	0.701538	0	0	0.801009	0	0.212297	-0.133373	0.851295	-0.15667	0.875505	NA
NC_000067.7	55970400	56011257	+	1906	gene-9130227L01Rik	9130227L01Rik	lncRNA	329159	RIKEN cDNA 9130227L01 gene	0	0	0	0	0	0	0	0	0	0	0	0	0	0	0	0	0	0	0	0	0	0	0	0	0	0	0	0	0	0	0	0	0	NA	NA	NA	NA	NA
NC_000067.7	56058137	56059362	+	482	gene-1700003I22Rik	1700003I22Rik	lncRNA	69356	RIKEN cDNA 1700003I22 gene	0	0	0	0	0	0	0	0	0	0	0	0	0	0	0	0	0	0	0	0	0	0	0	0	0	0	0	0	0	0	0	0	0	NA	NA	NA	NA	NA
NC_000067.7	56476122	56548866	-	459	gene-Gm53554	Gm53554	lncRNA	118567744	predicted gene%2C 53554	0	0	0	0	0	0	0	0	0	0	0	0	0	0	0	0	0	0	0	0	0	0	0	0	0	0	0	0	0	0	0	0	0	NA	NA	NA	NA	NA
NC_000067.7	56675203	56676610	-	1408	gene-Hsfy2	Hsfy2	protein_coding	71066	heat shock transcription factor%2C Y-linked 2	0	0	0	0	0	0	0	0	0	0	0	0	0	0	0	0	0	0	0	0	0	0	0	0	0	0	0	0	0	0	0	0	0	NA	NA	NA	NA	NA
NC_000067.7	56833140	57019407	-	8120	gene-Satb2	Satb2	protein_coding	212712	special AT-rich sequence binding protein 2	1	0	111	32	2	136	0	1	6	4	0	13	10	6	11	0	0.969295	0	173.592	33.6528	1.72013	201.382	0	1.34029	5.2625	2.62351	0	9.11999	6.64663	4.03323	8.8111	0	28.0721	-0.0175181	1.05743	-0.0165667	0.986782	1
NC_000067.7	56924556	56933373	+	207	gene-Gm51624	Gm51624	lncRNA	115487090	predicted gene%2C 51624	0	0	0	0	0	0	0	0	0	0	0	0	0	0	0	0	0	0	0	0	0	0	0	0	0	0	0	0	0	0	0	0	0	NA	NA	NA	NA	NA
NC_000067.7	57010628	57014355	+	3728	gene-9130024F11Rik	9130024F11Rik	lncRNA	329160	RIKEN cDNA 9130024F11 gene	0	0	1	1	3	0	0	0	0	0	0	0	0	0	0	0	0	0	1.56389	1.05165	2.5802	0	0	0	0	0	0	0	0	0	0	0	0.324734	0.150393	0.851295	0.176663	0.859773	NA
NC_000067.7	57041663	57081678	+	2520	gene-Gm38484	Gm38484	lncRNA	102636041	predicted gene%2C 38484	0	0	0	0	0	0	0	0	0	0	0	0	0	0	0	0	0	0	0	0	0	0	0	0	0	0	0	0	0	0	0	0	0	NA	NA	NA	NA	NA
NC_000067.7	57166474	57168559	+	2007	gene-1700126A01Rik	1700126A01Rik	lncRNA	115487091	RIKEN cDNA 1700126A01 gene	0	0	0	0	0	0	0	0	0	0	0	0	0	0	0	0	0	0	0	0	0	0	0	0	0	0	0	0	0	0	0	0	0	NA	NA	NA	NA	NA
NC_000067.7	57239804	57254155	-	3304	gene-BC055402	BC055402	lncRNA	407809	cDNA sequence BC055402	0	0	0	0	0	0	0	0	0	0	0	0	0	0	0	0	0	0	0	0	0	0	0	0	0	0	0	0	0	0	0	0	0	NA	NA	NA	NA	NA
NC_000067.7	57398381	57416703	-	2052	gene-4930558J18Rik	4930558J18Rik	lncRNA	75323	RIKEN cDNA 4930558J18 gene	0	0	8	20	0	7	0	0	1	11	0	20	0	6	0	6	0	0	12.5111	21.033	0	10.3652	0	0	0.877084	7.21466	0	14.0308	0	4.03323	0	7.39364	4.84117	-0.795053	1.06749	-0.744784	0.456402	0.78636
NC_000067.7	57416755	57424587	+	4239	gene-1700066M21Rik	1700066M21Rik	protein_coding	73467	RIKEN cDNA 1700066M21 gene	354	0	148	256	596	175	156	58	400	792	646	584	652	846	783	407	343.131	0	231.456	269.222	512.6	259.131	192.632	77.7369	350.833	519.456	544.289	409.698	433.36	568.685	627.19	501.536	365.06	0.259155	0.750435	0.345339	0.729839	0.919989
NC_000067.7	57427394	57445833	-	1629	gene-Tyw5	Tyw5	protein_coding	68736	tRNA-yW synthesizing protein 5	308	198	66	330	810	75	302	552	214	362	240	316	258	330	250	148	298.543	232.194	103.217	347.044	696.655	111.056	372.916	739.841	187.696	237.428	202.212	221.686	171.483	221.827	200.252	182.377	282.902	0.920516	0.466621	1.97273	0.0485267	0.302963
NC_000067.7	57445425	57457112	+	3602	gene-Maip1	Maip1	protein_coding	68115	matrix AAA peptidase interacting protein 1	668	440	180	598	2080	200	474	1221	393	576	468	624	530	682	472	256	647.489	515.987	281.5	628.887	1788.94	296.15	585.306	1636.5	344.694	377.786	394.314	437.759	352.271	458.443	378.076	315.462	589.973	1.00534	0.453502	2.21685	0.0266337	0.235855
NC_000067.7	57461403	57461532	-	130	gene-Gm22371	Gm22371	snoRNA	115485777	predicted gene%2C 22371	0	0	0	0	0	0	0	0	0	0	0	0	0	0	0	0	0	0	0	0	0	0	0	0	0	0	0	0	0	0	0	0	0	NA	NA	NA	NA	NA
NC_000067.7	57475779	57508122	+	296	gene-Gm53555	Gm53555	lncRNA	118567745	predicted gene%2C 53555	0	0	0	0	0	0	0	0	0	0	0	0	0	0	0	0	0	0	0	0	0	0	0	0	0	0	0	0	0	0	0	0	0	NA	NA	NA	NA	NA
NC_000067.7	57622090	57622231	-	142	gene-LOC115487664	LOC115487664	snoRNA	115487664	small nucleolar RNA SNORA48	0	0	0	0	0	0	0	0	0	0	0	0	0	0	0	0	0	0	0	0	0	0	0	0	0	0	0	0	0	0	0	0	0	NA	NA	NA	NA	NA
NC_000067.7	57813261	57987557	+	6202	gene-Spats2l	Spats2l	protein_coding	67198	spermatogenesis associated%2C serine-rich 2-like	330	148	39	386	787	59	284	232	223	484	306	499	436	528	291	297	319.868	173.559	60.9917	405.937	676.873	87.3642	350.69	310.948	195.59	317.445	257.821	350.067	289.793	354.924	233.094	365.985	296.934	0.531492	0.536739	0.990225	0.322064	0.687087
NC_000067.7	57904898	57904999	+	102	gene-LOC115487684	LOC115487684	snoRNA	115487684	small nucleolar RNA U13	0	0	0	0	0	0	0	0	0	0	0	0	0	0	0	0	0	0	0	0	0	0	0	0	0	0	0	0	0	0	0	0	0	NA	NA	NA	NA	NA
NC_000067.7	57994260	58009298	-	4623	gene-Kctd18	Kctd18	protein_coding	51960	potassium channel tetramerisation domain containing 18	1	191	321	171	187	296	165	153	294	410	398	382	455	458	413	167	0.969295	223.985	502.009	179.832	160.833	438.302	203.746	205.065	257.863	268.91	335.336	267.987	302.422	307.87	330.817	205.79	261.983	0.133729	0.715731	0.186842	0.851784	0.965426
NC_000067.7	58024499	58065436	+	5416	gene-Sgo2a	Sgo2a	protein_coding	68549	shugoshin 2A	15	46	46	247	118	42	4	21	98	176	19	304	143	197	39	189	14.5394	53.9441	71.9389	259.758	101.488	62.1914	4.93929	28.1461	85.9542	115.435	16.0085	213.267	95.0468	132.424	31.2394	232.9	94.9512	-0.855055	0.779159	-1.09741	0.272463	0.644446
NC_000067.7	58068963	58145569	+	5685	gene-Aox1	Aox1	protein_coding	11761	aldehyde oxidase 1	0	0	86	160	0	61	4	12	36	41	50	27	43	34	57	28	0	0	134.495	168.264	0	90.3257	4.93929	16.0835	31.575	26.891	42.1276	18.9415	28.5805	22.8549	45.6575	34.5037	41.5774	-1.01216	0.992107	-1.02021	0.307629	0.674376
NC_000067.7	58152294	58241380	+	7276	gene-Aox3	Aox3	protein_coding	71724	aldehyde oxidase 3	0	0	0	0	0	0	0	0	9	0	9	0	6	1	2	1	0	0	0	0	0	0	0	0	7.89375	0	7.58297	0	3.98798	0.672204	1.60202	1.23227	1.4357	0	1.03985	0	1	NA
NC_000067.7	58155965	58179488	-	779	gene-Gm39643	Gm39643	lncRNA	105243928	predicted gene%2C 39643	0	0	0	0	0	0	0	0	0	0	0	0	0	0	0	0	0	0	0	0	0	0	0	0	0	0	0	0	0	0	0	0	0	NA	NA	NA	NA	NA
NC_000067.7	58194140	58194247	-	108	gene-Gm24548	Gm24548	pseudogene	115485819	predicted gene%2C 24548	0	0	0	0	0	0	0	0	0	0	0	0	0	0	0	0	0	0	0	0	0	0	0	0	0	0	0	0	0	0	0	0	0	NA	NA	NA	NA	NA
NC_000067.7	58249556	58307759	+	5077	gene-Aox4	Aox4	protein_coding	71872	aldehyde oxidase 4	0	0	0	1	0	0	0	0	2	0	4	3	11	3	1	2	0	0	0	1.05165	0	0	0	0	1.75417	0	3.37021	2.10461	7.31129	2.01661	0.801009	2.46455	1.30463	-0.345157	1.0706	-0.322397	0.747152	NA
NC_000067.7	58317485	58418423	+	4928	gene-Aox2	Aox2	protein_coding	213043	aldehyde oxidase 2	0	0	0	0	0	0	0	0	0	0	0	1	0	0	0	0	0	0	0	0	0	0	0	0	0	0	0	0.701538	0	0	0	0	0.0438461	0	0.851295	0	1	NA
NC_000067.7	58328574	58354814	-	649	gene-Gm15759	Gm15759	lncRNA	102636191	predicted gene 15759	0	0	0	6	0	0	0	0	0	0	0	0	0	0	0	0	0	0	0	6.3099	0	0	0	0	0	0	0	0	0	0	0	0	0.394369	-0.797569	0.852135	-0.935966	0.349291	NA
NC_000067.7	58430926	58433130	-	1582	gene-Gm53481	Gm53481	protein_coding	118567643	predicted gene%2C 53481	74	56	57	104	143	67	78	84	66	89	73	97	100	87	78	50	71.7279	65.6711	89.1417	109.372	122.99	99.2101	96.3161	112.584	57.8875	58.3732	61.5063	68.0491	66.4663	58.4818	62.4787	61.6137	78.8668	0.362829	0.218825	1.65808	0.0973017	0.417489
NC_000067.7	58432057	58446513	+	3877	gene-Bzw1	Bzw1	protein_coding	66882	basic leucine zipper and W2 domains 1	10173	7077	5848	10164	16812	6323	9095	7053	10032	12376	11680	11462	12950	11827	10722	7821	9860.64	8299.19	9145.63	10689	14459.5	9362.77	11230.7	9453.07	8798.9	8117.15	9841.01	8041.02	8607.38	7950.16	8588.42	9637.62	9505.13	0.226835	0.173856	1.30473	0.191986	0.557568
NC_000067.7	58451147	58463247	-	3088	gene-Clk1	Clk1	protein_coding	12747	CDC-like kinase 1	1592	956	735	1420	2384	807	1745	1375	618	961	773	1292	953	1101	590	1045	1543.12	1121.1	1149.46	1493.34	2050.4	1194.96	2154.77	1842.9	542.038	630.299	651.293	906.386	633.424	740.097	472.595	1287.73	1150.87	0.438592	0.31921	1.37399	0.169444	0.529993
NC_000067.7	58470152	58484878	-	3194	gene-Ppil3	Ppil3	protein_coding	70225	peptidylprolyl isomerase %28cyclophilin%29-like 3	440	487	252	719	352	273	114	822	387	578	498	476	516	646	456	241	426.49	571.104	394.1	756.136	302.744	404.244	140.77	1101.72	339.431	379.098	419.591	333.932	342.966	434.244	365.26	296.978	438.05	-0.134116	0.460663	-0.291137	0.770946	0.933985
NC_000067.7	58484310	58501435	+	2644	gene-Nif3l1	Nif3l1	protein_coding	65102	Ngg1 interacting factor 3-like 1 %28S. pombe%29	1342	546	296	729	2943	348	1130	1764	1119	1312	1138	946	1241	1482	1536	602	1300.79	640.294	462.911	766.653	2531.18	515.3	1395.35	2364.27	981.457	860.512	958.824	663.654	824.846	996.207	1230.35	741.829	1077.15	1.05537	0.431137	2.44787	0.0143705	0.187008
NC_000067.7	58501930	58544268	-	3561	gene-Orc2	Orc2	protein_coding	18393	origin recognition complex%2C subunit 2	1217	856	245	726	470	179	646	684	674	902	790	880	927	1058	909	583	1179.63	1003.83	383.153	763.498	404.232	265.054	797.695	916.759	591.154	591.602	665.616	617.353	616.142	711.192	728.117	718.416	684.59	-0.46694	0.38773	-1.20429	0.228476	0.599896
NC_000067.7	58505674	58505780	-	107	gene-Gm23966	Gm23966	snRNA	115487580	predicted gene%2C 23966	0	0	0	0	1	0	0	0	0	0	0	0	0	0	0	0	0	0	0	0	0.860067	0	0	0	0	0	0	0	0	0	0	0	0.0537542	0.150393	0.851295	0.176663	0.859773	NA
NC_000067.7	58544274	58583079	+	19247	gene-Gm15834	Gm15834	lncRNA	100504455	predicted gene 15834	3	8	44	65	12	42	6	57	59	55	58	54	74	58	42	44	2.90789	9.38159	68.8111	68.3572	10.3208	62.1914	7.40893	76.3966	51.7479	36.0733	48.868	37.883	49.185	38.9879	33.6424	54.2201	41.024	0.0549869	0.724893	0.0758552	0.939534	0.993138
NC_000067.7	58561965	58625492	-	9060	gene-Hycc2	Hycc2	protein_coding	213056	hyccin PI4KA lipid kinase complex subunit 2	130	58	158	244	197	158	148	104	497	815	634	640	718	662	506	320	126.008	68.0165	247.095	256.603	169.433	233.958	182.754	139.39	435.911	534.541	534.178	448.984	477.228	444.999	405.311	394.328	318.671	0.0562594	0.351111	0.160232	0.872698	0.970721
NC_000067.7	58625556	58635123	+	750	gene-Ndufb3	Ndufb3	protein_coding	66495	NADH:ubiquinone oxidoreductase subunit B3	754	944	510	863	2130	544	297	2104	603	1261	900	1123	1054	1344	925	384	730.849	1107.03	797.584	907.574	1831.94	805.527	366.742	2819.97	528.881	827.063	758.297	787.827	700.554	903.443	740.933	473.193	942.963	0.682538	0.46171	1.47828	0.139332	0.489295
NC_000067.7	58691800	58694990	+	936	gene-Gm20257	Gm20257	transcribed_pseudogene	100504501	predicted gene%2C 20257	2	4	0	42	3	2	39	3	2	4	1	11	2	2	0	2	1.93859	4.6908	0	44.1693	2.5802	2.9615	48.1581	4.02087	1.75417	2.62351	0.842552	7.71691	1.32933	1.34441	0	2.46455	7.91217	0.13314	0.960524	0.138612	0.889757	0.976319
NC_000067.7	58696085	58735167	-	4219	gene-Flacc1	Flacc1	protein_coding	108812	flagellum associated containing coiled-coil domains 1	0	0	1	4	0	2	0	2	13	16	13	8	20	34	9	6	0	0	1.56389	4.2066	0	2.9615	0	2.68058	11.4021	10.4941	10.9532	5.6123	13.2933	22.8549	7.20908	7.39364	6.28907	-0.101571	0.884773	-0.114799	0.908604	0.982304
NC_000067.7	58750353	58798043	+	9210	gene-Cflar	Cflar	protein_coding	12633	CASP8 and FADD-like apoptosis regulator	583	1040	808	741	771	785	437	267	452	499	273	654	444	413	240	622	565.099	1219.61	1263.62	779.273	663.112	1162.39	539.617	357.858	396.442	327.283	230.017	458.806	295.11	277.62	192.242	766.474	593.411	-0.467812	0.46034	-1.01623	0.309519	0.676846
NC_000067.7	58806740	58831028	-	793	gene-Gm39646	Gm39646	lncRNA	105243931	predicted gene%2C 39646	0	0	0	1	0	0	0	0	0	0	0	0	0	0	0	0	0	0	0	1.05165	0	0	0	0	0	0	0	0	0	0	0	0	0.0657281	-0.133373	0.851295	-0.15667	0.875505	NA
NC_000067.7	58834398	58886662	+	3028	gene-Casp8	Casp8	protein_coding	12370	caspase 8	633	738	278	750	823	258	386	684	112	168	52	194	184	152	30	178	613.564	865.452	434.761	788.737	707.836	382.033	476.641	916.759	98.2334	110.188	43.8127	136.098	122.298	102.175	24.0303	219.345	377.623	-0.11523	0.508114	-0.226779	0.820596	0.953243
NC_000067.7	58888950	58935864	-	2437	gene-Gm28802	Gm28802	protein_coding	101056017	predicted gene 28802	0	0	10	1	0	11	0	8	0	0	0	2	0	1	1	0	0	0	15.6389	1.05165	0	16.2882	0	10.7223	0	0	0	1.40308	0	0.672204	0.801009	0	2.91109	0.415645	1.06624	0.389823	0.696667	NA
NC_000067.7	58939608	59013509	-	6693	gene-Trak2	Trak2	protein_coding	70827	trafficking protein%2C kinesin binding 2	483567	303689	390169	32128	30987	401462	337750	27040	2482	2580	2572	2252	2846	2476	3150	85839	468719	356136	610181	33787.4	26650.9	594464	417061	36241.5	2176.92	1692.17	2167.04	1579.86	1891.63	1664.38	2523.18	105777	166420	-0.372518	0.90081	-0.413537	0.679213	0.90195
NC_000067.7	59012681	59034281	+	2367	gene-Stradb	Stradb	protein_coding	227154	STE20-related kinase adaptor beta	514	367	182	389	471	154	446	365	541	985	717	727	821	999	788	458	498.218	430.38	284.628	409.092	405.092	228.035	550.731	489.206	474.502	646.04	604.11	510.018	545.688	671.532	631.195	564.382	496.428	0.0427109	0.273864	0.155956	0.876068	0.971896
NC_000067.7	59036275	59134283	-	7854	gene-C2cd6	C2cd6	protein_coding	73463	C2 calcium dependent domain containing 6	0	0	0	7	0	0	0	0	0	3	4	2	0	1	0	1	0	0	0	7.36155	0	0	0	0	0	1.96763	3.37021	1.40308	0	0.672204	0	1.23227	1.00043	-1.15267	1.0313	-1.11768	0.263703	NA
NC_000067.7	59075093	59077059	+	428	gene-Gm29018	Gm29018	lncRNA	105243932	predicted gene 29018	0	0	0	0	0	0	0	0	0	0	0	0	0	0	0	0	0	0	0	0	0	0	0	0	0	0	0	0	0	0	0	0	0	NA	NA	NA	NA	NA
NC_000067.7	59110147	59110277	+	131	gene-Gm25502	Gm25502	snoRNA	115485774	predicted gene%2C 25502	0	0	0	0	0	0	0	0	0	0	0	0	0	0	0	0	0	0	0	0	0	0	0	0	0	0	0	0	0	0	0	0	0	NA	NA	NA	NA	NA
NC_000067.7	59139743	59159567	-	2145	gene-Tmem237	Tmem237	protein_coding	381259	transmembrane protein 237	403	446	338	494	1637	344	726	760	417	722	530	627	604	629	522	366	390.626	523.024	528.595	519.515	1407.93	509.377	896.481	1018.62	365.744	473.544	446.552	439.864	401.456	422.817	418.127	451.012	575.83	0.953124	0.267254	3.56637	0.000361964	0.0379755
NC_000067.7	59160094	59202548	-	3087	gene-Mpp4	Mpp4	protein_coding	227157	membrane protein%2C palmitoylated 4 %28MAGUK p55 subfamily member 4%29	88	34	41	18	0	29	24	12	72	72	88	68	98	82	98	48	85.298	39.8718	64.1195	18.9297	0	42.9417	29.6357	16.0835	63.15	47.2232	74.1446	47.7046	65.1369	55.1208	78.4989	59.1492	49.188	-1.11396	0.650283	-1.71305	0.0867041	0.395601
NC_000067.7	59201915	59276390	-	7038	gene-Als2	Als2	protein_coding	74018	alsin Rho guanine nucleotide exchange factor	786	968	614	486	9	818	706	125	1754	2256	2234	1920	2648	1868	2370	1204	761.866	1135.17	960.228	511.102	7.74061	1211.25	871.785	167.536	1538.4	1479.66	1882.26	1346.95	1760.03	1255.68	1898.39	1483.66	1141.98	-0.502488	0.704831	-0.712921	0.475895	0.798256
NC_000067.7	59276514	59278181	+	737	gene-Gm33667	Gm33667	lncRNA	102636662	predicted gene%2C 33667	0	0	6	1	25	10	0	0	5	3	4	2	2	3	1	1	0	0	9.38334	1.05165	21.5017	14.8075	0	0	4.38542	1.96763	3.37021	1.40308	1.32933	2.01661	0.801009	1.23227	3.95311	1.34351	0.999972	1.34355	0.179095	0.541132
NC_000067.7	59296029	59391656	+	1974	gene-Cdk15	Cdk15	protein_coding	271697	cyclin-dependent kinase 15	82	2	0	31	0	0	0	40	10	30	25	25	23	30	20	12	79.4822	2.3454	0	32.6011	0	0	0	53.6116	8.77084	19.6763	21.0638	17.5384	15.2872	20.1661	16.0202	14.7873	18.8344	-0.738515	1.01168	-0.729988	0.465398	0.79161
NC_000067.7	59390006	59407557	-	1584	gene-Gm51625	Gm51625	lncRNA	115487092	predicted gene%2C 51625	4	0	0	4	0	0	0	4	0	3	3	3	1	5	4	0	3.87718	0	0	4.2066	0	0	0	5.36116	0	1.96763	2.52766	2.10461	0.664663	3.36102	3.20404	0	1.70466	-0.373518	1.06133	-0.351933	0.724888	NA
NC_000067.7	59432405	59458086	-	6094	gene-Gm33724	Gm33724	lncRNA	102636732	predicted gene%2C 33724	0	0	1	0	0	0	0	0	0	0	0	0	0	0	0	0	0	0	1.56389	0	0	0	0	0	0	0	0	0	0	0	0	0	0.0977431	-0.133373	0.851295	-0.15667	0.875505	NA
NC_000067.7	59494484	59497827	-	2367	gene-Gm33774	Gm33774	lncRNA	102636802	predicted gene%2C 33774	0	0	0	0	0	0	0	10	0	0	0	0	1	1	0	0	0	0	0	0	0	0	0	13.4029	0	0	0	0	0.664663	0.672204	0	0	0.921236	1.08692	0.857568	1.26745	0.204996	NA
NC_000067.7	59509007	59514336	-	2042	gene-Gm53556	Gm53556	lncRNA	118567746	predicted gene%2C 53556	13	0	0	0	0	0	0	0	1	0	0	0	0	1	1	0	12.6008	0	0	0	0	0	0	0	0.877084	0	0	0	0	0.672204	0.801009	0	0.934446	-1.08996	0.890962	-1.22336	0.221195	NA
NC_000067.7	59521306	59526114	+	4809	gene-Fzd7	Fzd7	protein_coding	14369	frizzled class receptor 7	1370	720	680	678	32	704	918	75	241	287	176	311	518	289	167	368	1327.93	844.343	1063.44	713.019	27.5222	1042.45	1133.57	100.522	211.377	188.237	148.289	218.178	344.295	194.267	133.768	453.477	509.043	-0.692436	0.687021	-1.00788	0.313511	0.680605
NC_000067.7	59555423	59678664	+	12383	gene-Gm973	Gm973	protein_coding	381260	predicted gene 973	31	29	20	76	207	14	19	104	20	45	33	43	40	42	40	29	30.0482	34.0083	31.2778	79.9254	178.034	20.7305	23.4616	139.39	17.5417	29.5145	27.8042	30.1661	26.5865	28.2326	32.0404	35.7359	47.7811	0.96814	0.578539	1.67342	0.094244	0.411085
NC_000067.7	59572154	59590353	-	1941	gene-Gm28411	Gm28411	lncRNA	102636957	predicted gene 28411	0	0	0	0	0	0	0	0	0	0	0	0	0	0	0	0	0	0	0	0	0	0	0	0	0	0	0	0	0	0	0	0	0	NA	NA	NA	NA	NA
NC_000067.7	59621615	59635351	-	8971	gene-Gm39648	Gm39648	lncRNA	105243934	predicted gene%2C 39648	0	0	0	0	0	0	0	0	0	0	0	1	0	4	0	0	0	0	0	0	0	0	0	0	0	0	0	0.701538	0	2.68882	0	0	0.211897	0	0.851295	0	1	NA
NC_000067.7	59650902	59659071	-	2123	gene-Gm33833	Gm33833	lncRNA	102636883	predicted gene%2C 33833	0	0	0	0	0	0	0	0	0	0	0	0	0	0	0	0	0	0	0	0	0	0	0	0	0	0	0	0	0	0	0	0	0	NA	NA	NA	NA	NA
NC_000067.7	59678593	59709993	-	1215	gene-Sumo1	Sumo1	protein_coding	22218	small ubiquitin-like modifier 1	1947	1782	1022	3268	12151	1062	1208	4582	1585	2380	1598	1847	1984	2001	1535	1267	1887.22	2089.75	1598.3	3436.79	10450.7	1572.55	1491.67	6141.21	1390.18	1560.99	1346.4	1295.74	1318.69	1345.08	1229.55	1561.29	2482.26	1.06334	0.493328	2.15544	0.0311278	0.250436
NC_000067.7	59724134	59750669	+	2184	gene-Nop58	Nop58	protein_coding	55989	NOP58 ribonucleoprotein	2430	1118	1484	2240	6323	1524	2128	4732	1240	1432	1258	1265	1628	1380	1278	770	2355.39	1311.08	2320.81	2355.7	5438.21	2256.66	2627.7	6342.26	1087.58	939.218	1059.93	887.445	1082.07	927.642	1023.69	948.851	2060.26	0.974842	0.326832	2.9827	0.00285716	0.098073
NC_000067.7	59731117	59731169	+	53	gene-Snord70	Snord70	snoRNA	100217459	small nucleolar RNA%2C C/D box 70	0	4	3	0	12	4	0	0	0	0	0	4	3	0	0	2	0	4.6908	4.69167	0	10.3208	5.92299	0	0	0	0	0	2.80615	1.99399	0	0	2.46455	2.05568	0.429116	1.06341	0.403526	0.686561	NA
NC_000067.7	59731668	59731751	+	84	gene-Gm26293	Gm26293	snoRNA	115485825	predicted gene%2C 26293	0	1	12	0	6	10	4	1	0	0	0	2	0	0	1	4	0	1.1727	18.7667	0	5.1604	14.8075	4.93929	1.34029	0	0	0	1.40308	0	0	0.801009	4.9291	3.3325	0.278108	1.06394	0.261395	0.793788	0.943498
NC_000067.7	59743417	59743497	+	81	gene-Gm26287	Gm26287	snoRNA	115487683	predicted gene%2C 26287	0	0	2	0	28	2	9	1	0	0	0	3	0	3	0	0	0	0	3.12778	0	24.0819	2.9615	11.1134	1.34029	0	0	0	2.10461	0	2.01661	0	0	2.92163	2.20134	1.06953	2.05824	0.0395674	NA
NC_000067.7	59743967	59744029	+	63	gene-Snord11	Snord11	snoRNA	100217421	small nucleolar RNA%2C C/D box 11	0	0	0	0	0	0	0	0	0	0	0	0	0	0	0	0	0	0	0	0	0	0	0	0	0	0	0	0	0	0	0	0	0	NA	NA	NA	NA	NA
NC_000067.7	59802721	59917240	+	11804	gene-Bmpr2	Bmpr2	protein_coding	12168	bone morphogenetic protein receptor%2C type II %28serine/threonine kinase%29	1570	829	546	747	247	458	762	557	1140	1515	1610	1396	1524	1552	1426	1303	1521.79	972.167	853.884	785.582	212.437	678.183	940.935	746.542	999.875	993.656	1356.51	979.346	1012.95	1043.26	1142.24	1605.65	990.313	-0.659815	0.381705	-1.7286	0.0838806	0.389319
NC_000067.7	59952165	60024507	+	5534	gene-Fam117b	Fam117b	protein_coding	72750	family with sequence similarity 117%2C member B	298	285	791	382	156	803	607	82	1791	2388	3139	2626	3030	2948	3844	1358	288.85	334.219	1237.04	401.73	134.171	1189.04	749.537	109.904	1570.86	1566.24	2644.77	1842.24	2013.93	1981.66	3079.08	1673.43	1301.04	-0.0464082	0.611409	-0.0759037	0.939496	0.993138
NC_000067.7	60024955	60082646	-	9814	gene-Ica1l	Ica1l	protein_coding	70375	islet cell autoantigen 1-like	344	55	101	123	869	92	234	165	715	1162	948	935	1201	1293	1185	505	333.438	64.4984	157.953	129.353	747.399	136.229	288.948	221.148	627.115	762.131	798.739	655.938	798.26	869.16	949.196	622.298	510.113	0.964737	0.495238	1.94803	0.0514116	0.309876
NC_000067.7	60110520	60137659	-	9014	gene-Wdr12	Wdr12	protein_coding	57750	WD repeat domain 12	635	780	610	1128	3304	642	1213	2478	1025	1710	1483	1291	1384	1598	1621	688	615.503	914.705	953.973	1186.26	2841.66	950.64	1497.84	3321.24	899.011	1121.55	1249.5	905.685	919.893	1074.18	1298.44	847.805	1287.37	1.19507	0.359932	3.32026	0.00089933	0.0573255
NC_000067.7	60137380	60193112	+	5815	gene-Carf	Carf	protein_coding	241066	calcium response factor	256	80	125	108	368	157	170	64	294	392	312	334	334	354	367	140	248.14	93.8159	195.486	113.578	316.505	232.478	209.92	85.7786	257.863	257.104	262.876	234.314	221.997	237.96	293.97	172.518	214.644	0.365518	0.385777	0.947485	0.343392	0.704118
NC_000067.7	60156365	60156897	+	533	gene-Gm15464	Gm15464	pseudogene	100504573	predicted gene 15464	65	127	65	99	134	73	56	196	14	20	23	34	26	26	21	15	63.0042	148.933	101.653	104.113	115.249	108.095	69.1501	262.697	12.2792	13.1176	19.3787	23.8523	17.2812	17.4773	16.8212	18.4841	69.4741	0.395701	0.413221	0.957602	0.338263	0.700182
NC_000067.7	60217910	60377487	+	17951	gene-Nbeal1	Nbeal1	protein_coding	269198	neurobeachin like 1	664	613	490	560	74	431	1300	102	925	1237	1063	1133	1432	904	1305	648	643.612	718.864	766.306	588.924	63.645	638.203	1605.27	136.71	811.302	811.321	895.633	794.842	951.797	607.673	1045.32	798.514	742.371	-0.139669	0.610266	-0.228865	0.818974	0.952964
NC_000067.7	60382459	60427219	+	2246	gene-Cyp20a1	Cyp20a1	protein_coding	77951	cytochrome P450%2C family 20%2C subfamily a%2C polypeptide 1	1011	767	753	747	2218	693	991	1456	693	956	784	800	856	977	696	494	979.958	899.46	1177.61	785.582	1907.63	1026.16	1223.71	1951.46	607.819	627.02	660.561	561.23	568.951	656.744	557.502	608.743	925.009	0.66249	0.230418	2.87517	0.00403812	0.111922
NC_000067.7	60444927	60521104	+	10694	gene-Abi2	Abi2	protein_coding	329165	abl interactor 2	1285	645	896	734	384	940	539	174	2604	3170	2974	2590	3310	3308	3098	1407	1245.54	756.391	1401.25	771.911	330.266	1391.9	665.569	233.211	2283.93	2079.13	2505.75	1816.98	2200.03	2223.65	2481.53	1733.81	1507.55	-0.641741	0.442497	-1.45027	0.146983	0.501554
NC_000067.7	60509997	60606233	-	16854	gene-Raph1	Raph1	protein_coding	77300	Ras association %28RalGDS/AF-6%29 and pleckstrin homology domains 1	1764	1029	1419	1360	1318	1296	644	673	2258	2844	2657	2409	3088	2928	2834	1475	1709.84	1206.71	2219.16	1430.24	1133.57	1919.05	795.226	902.016	1980.45	1865.32	2238.66	1690	2052.48	1968.21	2270.06	1817.6	1699.91	-0.458614	0.287792	-1.59356	0.111034	0.44428
NC_000067.7	60630579	60633062	-	1503	gene-Gm11578	Gm11578	protein_coding	100042533	predicted gene 11578	1726	454	528	382	1774	528	682	954	3516	2760	2802	2644	4056	3065	3999	1792	1673	532.405	825.734	401.73	1525.76	781.835	842.149	1278.64	3083.83	1810.22	2360.83	1854.87	2695.87	2060.31	3203.23	2208.24	1696.17	0.3534	0.406171	0.870075	0.384259	0.735487
NC_000067.7	60633161	60638629	-	4887	gene-Gm38388	Gm38388	lncRNA	105243936	predicted gene%2C 38388	0	0	0	0	0	0	0	0	0	0	0	0	0	1	1	0	0	0	0	0	0	0	0	0	0	0	0	0	0	0.672204	0.801009	0	0.0920758	0	0.851295	0	1	NA
NC_000067.7	60635426	60646218	+	807	gene-Gm51626	Gm51626	lncRNA	115487093	predicted gene%2C 51626	0	0	0	0	0	0	0	0	0	0	0	0	0	0	0	0	0	0	0	0	0	0	0	0	0	0	0	0	0	0	0	0	0	NA	NA	NA	NA	NA
NC_000067.7	60785547	60812521	+	4553	gene-Cd28	Cd28	protein_coding	12487	CD28 antigen	0	6	0	39	0	1	0	53	17	42	6	122	29	77	6	41	0	7.03619	0	41.0143	0	1.48075	0	71.0354	14.9104	27.5469	5.05531	85.5876	19.2752	51.7597	4.80605	50.5232	23.7519	0.33964	1.0397	0.326671	0.743917	0.924838
NC_000067.7	60817620	60842947	+	1274	gene-2310016D23Rik	2310016D23Rik	lncRNA	76443	RIKEN cDNA 2310016D23 gene	0	0	0	0	0	0	0	0	0	0	0	1	0	0	0	0	0	0	0	0	0	0	0	0	0	0	0	0.701538	0	0	0	0	0.0438461	0	0.851295	0	1	NA
NC_000067.7	60900117	60922220	+	3686	gene-Gm38137	Gm38137	lncRNA	105243938	predicted gene%2C 38137	0	0	0	0	0	0	0	0	0	1	3	4	0	2	3	1	0	0	0	0	0	0	0	0	0	0.655878	2.52766	2.80615	0	1.34441	2.40303	1.23227	0.685587	0	1.02892	0	1	NA
NC_000067.7	60926094	60926693	+	491	gene-Gm39650	Gm39650	lncRNA	105243937	predicted gene%2C 39650	0	0	0	0	0	0	0	0	0	0	0	0	0	0	0	0	0	0	0	0	0	0	0	0	0	0	0	0	0	0	0	0	0	NA	NA	NA	NA	NA
NC_000067.7	60948184	60954991	+	2135	gene-Ctla4	Ctla4	protein_coding	12477	cytotoxic T-lymphocyte-associated protein 4	0	0	0	0	0	0	0	0	0	0	0	0	0	0	0	0	0	0	0	0	0	0	0	0	0	0	0	0	0	0	0	0	0	NA	NA	NA	NA	NA
NC_000067.7	60960391	60984176	+	2179	gene-Gm34649	Gm34649	lncRNA	102637969	predicted gene%2C 34649	0	0	0	0	0	0	0	0	0	0	0	0	0	0	0	0	0	0	0	0	0	0	0	0	0	0	0	0	0	0	0	0	0	NA	NA	NA	NA	NA
NC_000067.7	60999909	61039481	+	4325	gene-Icos	Icos	protein_coding	54167	inducible T cell co-stimulator	0	0	0	0	0	0	0	0	0	0	0	0	0	0	0	4	0	0	0	0	0	0	0	0	0	0	0	0	0	0	0	4.9291	0.308069	0	0.851295	0	1	NA
NC_000067.7	61346140	61394716	+	747	gene-Gm11587	Gm11587	lncRNA	105243939	predicted gene 11587	0	0	0	0	0	0	0	0	0	0	0	0	1	0	0	0	0	0	0	0	0	0	0	0	0	0	0	0	0.664663	0	0	0	0.0415414	0	0.851295	0	1	NA
NC_000067.7	61417591	61435063	+	892	gene-9530026F06Rik	9530026F06Rik	lncRNA	77341	RIKEN cDNA 9530026F06 gene	0	0	0	0	0	0	0	0	0	0	0	0	0	0	0	0	0	0	0	0	0	0	0	0	0	0	0	0	0	0	0	0	0	NA	NA	NA	NA	NA
NC_000067.7	61677825	62681443	+	27464	gene-Pard3b	Pard3b	protein_coding	72823	par-3 family cell polarity regulator beta	311	0	193	98	189	197	274	47	16	95	16	250	39	87	47	140	301.451	0	301.831	103.062	162.553	291.707	338.341	62.9937	14.0333	62.3084	13.4808	175.384	25.9218	58.4818	37.6474	172.518	132.607	0.22393	0.867925	0.258006	0.796403	0.94457
NC_000067.7	61811113	61907769	-	17908	gene-Pard3bos1	Pard3bos1	lncRNA	74661	par-3 family cell polarity regulator beta%2C opposite strand 1	0	0	18	1	0	20	0	6	1	3	0	1	0	0	0	5	0	0	28.15	1.05165	0	29.615	0	8.04175	0.877084	1.96763	0	0.701538	0	0	0	6.16137	4.78538	0.208436	1.06571	0.195584	0.844936	0.962976
NC_000067.7	62170268	62175268	-	856	gene-Pard3bos2	Pard3bos2	lncRNA	105243940	par-3 family cell polarity regulator beta%2C opposite strand 2	0	0	0	0	0	0	0	0	0	0	0	0	0	0	1	0	0	0	0	0	0	0	0	0	0	0	0	0	0	0	0.801009	0	0.0500631	0	0.851295	0	1	NA
NC_000067.7	62552540	62565230	-	3383	gene-Gm34881	Gm34881	lncRNA	102638280	predicted gene%2C 34881	0	0	0	0	0	0	0	0	0	0	0	0	0	0	0	2	0	0	0	0	0	0	0	0	0	0	0	0	0	0	0	2.46455	0.154034	0	0.851295	0	1	NA
NC_000067.7	62698015	62700879	+	942	gene-Gm11599	Gm11599	pseudogene	108167598	predicted gene 11599	154	209	136	52	43	160	115	117	6	4	4	4	2	5	4	25	149.272	245.094	212.689	54.6858	36.9829	236.92	142.005	156.814	5.2625	2.62351	3.37021	2.80615	1.32933	3.36102	3.20404	30.8069	80.4516	-0.18883	0.695259	-0.271597	0.785932	0.939599
NC_000067.7	62742476	62857851	+	8122	gene-Nrp2	Nrp2	protein_coding	18187	neuropilin 2	824	479	299	679	265	301	819	26	422	908	610	1326	627	488	448	537	798.699	561.723	467.603	714.07	227.918	445.705	1011.32	34.8476	370.129	595.538	513.957	930.239	416.743	328.036	358.852	661.731	527.319	-0.515937	0.599125	-0.861151	0.389155	0.739273
NC_000067.7	62750834	62757346	-	3895	gene-Gm29083	Gm29083	lncRNA	105243942	predicted gene 29083	0	0	0	29	46	0	0	22	0	2	5	19	0	3	0	44	0	0	0	30.4978	39.5631	0	0	29.4864	0	1.31176	4.21276	13.3292	0	2.01661	0	54.2201	10.9149	0.521593	1.05874	0.492653	0.622257	0.876399
NC_000067.7	62830077	62833891	-	895	gene-4930487H11Rik	4930487H11Rik	lncRNA	74992	RIKEN cDNA 4930487H11 gene	0	0	0	0	0	0	1	0	0	0	0	0	0	2	0	0	0	0	0	0	0	0	1.23482	0	0	0	0	0	0	1.34441	0	0	0.161202	0.150393	0.851295	0.176663	0.859773	NA
NC_000067.7	62860489	62877284	-	1569	gene-Gm4208	Gm4208	lncRNA	100043070	predicted gene 4208	0	0	0	0	0	0	0	0	0	0	0	0	0	0	4	0	0	0	0	0	0	0	0	0	0	0	0	0	0	0	3.20404	0	0.200252	0	0.851295	0	1	NA
NC_000067.7	62876017	62880344	+	1669	gene-Gm35120	Gm35120	lncRNA	102638592	predicted gene%2C 35120	0	0	0	0	0	0	0	0	0	0	0	0	0	0	0	0	0	0	0	0	0	0	0	0	0	0	0	0	0	0	0	0	0	NA	NA	NA	NA	NA
NC_000067.7	62879470	62883524	-	847	gene-Gm39652	Gm39652	lncRNA	105243943	predicted gene%2C 39652	0	0	0	0	0	0	0	0	0	0	0	0	0	0	0	0	0	0	0	0	0	0	0	0	0	0	0	0	0	0	0	0	0	NA	NA	NA	NA	NA
NC_000067.7	62945335	62995753	-	1998	gene-Gm35252	Gm35252	lncRNA	102638767	predicted gene%2C 35252	0	0	0	0	0	0	0	0	0	0	0	0	0	0	0	0	0	0	0	0	0	0	0	0	0	0	0	0	0	0	0	0	0	NA	NA	NA	NA	NA
NC_000067.7	63013949	63020588	-	900	gene-Gm38513	Gm38513	lncRNA	102638884	predicted gene%2C 38513	0	0	0	0	0	0	0	0	0	0	0	0	0	0	0	0	0	0	0	0	0	0	0	0	0	0	0	0	0	0	0	0	0	NA	NA	NA	NA	NA
NC_000067.7	63064914	63065025	+	112	gene-Gm44468	Gm44468	pseudogene	115487695	predicted gene%2C 44468	0	0	0	0	0	0	0	0	0	0	0	0	0	0	0	0	0	0	0	0	0	0	0	0	0	0	0	0	0	0	0	0	0	NA	NA	NA	NA	NA
NC_000067.7	63071865	63071978	+	114	gene-Gm24942	Gm24942	pseudogene	115485806	predicted gene%2C 24942	0	0	0	0	0	0	0	0	0	0	0	0	0	0	0	0	0	0	0	0	0	0	0	0	0	0	0	0	0	0	0	0	0	NA	NA	NA	NA	NA
NC_000067.7	63086960	63153693	-	14663	gene-Ino80d	Ino80d	protein_coding	227195	INO80 complex subunit D	142	124	163	62	10	256	143	41	139	178	214	180	174	150	119	190	137.64	145.415	254.914	65.2023	8.60067	379.072	176.58	54.9519	121.915	116.746	180.306	126.277	115.651	100.831	95.3201	234.132	144.597	0.0326699	0.666001	0.0490538	0.960876	0.999075
NC_000067.7	63153630	63197454	+	1802	gene-Ino80dos	Ino80dos	lncRNA	100380944	INO80 complex subunit D%2C opposite strand	216	134	78	236	398	96	162	229	390	474	406	422	503	485	436	251	209.368	157.142	121.983	248.189	342.307	142.152	200.041	306.927	342.063	310.886	342.076	296.049	334.325	326.019	349.24	309.301	271.129	0.419484	0.293472	1.42938	0.152894	0.509007
NC_000067.7	63182751	63215981	-	3657	gene-Ndufs1	Ndufs1	protein_coding	227197	NADH:ubiquinone oxidoreductase core subunit S1	2475	1244	1186	2599	4528	1109	1510	2608	4133	5816	4810	5092	5966	6182	4984	2886	2399.01	1458.84	1854.77	2733.24	3894.39	1642.15	1864.58	3495.48	3624.99	3814.59	4052.67	3572.23	3965.38	4155.57	3992.23	3556.34	3129.78	0.360546	0.294876	1.22271	0.221441	0.592827
NC_000067.7	63215990	63219645	+	1933	gene-Eef1b2	Eef1b2	protein_coding	55949	eukaryotic translation elongation factor 1 beta 2	2253	3814	2039	3525	2854	2148	1996	5798	1811	2378	1840	2161	2348	2502	2132	1168	2183.82	4472.67	3188.77	3707.07	2454.63	3180.65	2464.71	7771.01	1588.4	1559.68	1550.3	1516.02	1560.63	1681.86	1707.75	1439.3	2626.7	0.221396	0.354614	0.62433	0.532411	0.828648
NC_000067.7	63217836	63217913	+	78	gene-Gm26457	Gm26457	snoRNA	115487641	predicted gene%2C 26457	12	0	2	0	0	0	0	2	0	0	0	3	4	0	0	0	11.6315	0	3.12778	0	0	0	0	2.68058	0	0	0	2.10461	2.65865	0	0	0	1.3877	-0.876028	0.984085	-0.890195	0.373361	NA
NC_000067.7	63218182	63218294	+	113	gene-Snora41	Snora41	snoRNA	100217464	small nucleolar RNA%2C H/ACA box 41	19	2	3	3	10	6	0	5	1	0	2	1	6	0	0	0	18.4166	2.3454	4.69167	3.15495	8.60067	8.88449	0	6.70146	0.877084	0	1.6851	0.701538	3.98798	0	0	0	3.75293	-0.197603	0.972863	-0.203115	0.839046	0.960618
NC_000067.7	63221737	63253714	-	2212	gene-Cmklr2	Cmklr2	protein_coding	241070	chemerin chemokine-like receptor 2	0	0	35	15	0	23	0	57	37	7	18	5	11	21	14	20	0	0	54.7361	15.7747	0	34.0572	0	76.3966	32.4521	4.59115	15.1659	3.50769	7.31129	14.1163	11.2141	24.6455	18.373	0.431901	1.0251	0.421327	0.673516	0.900257
NC_000067.7	63239517	63353735	+	13376	gene-Zdbf2	Zdbf2	protein_coding	73884	zinc finger%2C DBF-type containing 2	238	60	85	38	94	72	776	27	207	194	150	172	227	194	176	107	230.692	70.3619	132.931	39.9627	80.8463	106.614	958.222	36.1879	181.556	127.24	126.383	120.664	150.878	130.408	140.978	131.853	172.861	1.16359	0.69334	1.67824	0.0933009	0.409303
NC_000067.7	63287173	63292355	-	2597	gene-1700039I01Rik	1700039I01Rik	lncRNA	73346	RIKEN cDNA 1700039I01 gene	0	0	0	0	0	0	0	0	0	0	0	0	0	0	0	0	0	0	0	0	0	0	0	0	0	0	0	0	0	0	0	0	0	NA	NA	NA	NA	NA
NC_000067.7	63305628	63312415	-	1459	gene-Gm11608	Gm11608	lncRNA	102639043	predicted gene 11608	0	0	0	0	4	2	0	0	0	0	2	0	0	2	0	0	0	0	0	0	3.44027	2.9615	0	0	0	0	1.6851	0	0	1.34441	0	0	0.589455	0.693434	0.853925	0.812054	0.41676	NA
NC_000067.7	63339439	63339542	-	104	gene-Gm23448	Gm23448	snRNA	115487611	predicted gene%2C 23448	0	1	0	0	0	0	6	0	0	0	0	0	0	0	0	0	0	1.1727	0	0	0	0	7.40893	0	0	0	0	0	0	0	0	0	0.536352	0.698621	0.852835	0.819175	0.412687	NA
NC_000067.7	63470413	63475587	-	880	gene-Gm35393	Gm35393	lncRNA	102638958	predicted gene%2C 35393	0	0	0	0	0	0	0	0	0	0	0	0	0	0	0	0	0	0	0	0	0	0	0	0	0	0	0	0	0	0	0	0	0	NA	NA	NA	NA	NA
NC_000067.7	63484880	63635263	+	6519	gene-Adam23	Adam23	protein_coding	23792	a disintegrin and metallopeptidase domain 23	509	260	154	285	41	147	130	159	1608	1904	1528	1531	2661	1604	1664	681	493.371	304.902	240.839	299.72	35.2628	217.67	160.527	213.106	1410.35	1248.79	1287.42	1074.05	1768.67	1078.22	1332.88	839.179	750.31	-1.05006	0.437924	-2.39782	0.0164929	0.196786
NC_000067.7	63614647	63614749	-	103	gene-Gm22281	Gm22281	snRNA	115487614	predicted gene%2C 22281	0	0	0	0	0	0	0	0	0	0	0	0	0	0	0	0	0	0	0	0	0	0	0	0	0	0	0	0	0	0	0	0	0	NA	NA	NA	NA	NA
NC_000067.7	63655127	63659980	+	1107	gene-Gm39653	Gm39653	protein_coding	105243944	predicted gene%2C 39653	0	0	0	5	0	0	0	0	0	0	0	0	0	0	1	0	0	0	0	5.25825	0	0	0	0	0	0	0	0	0	0	0.801009	0	0.378704	-0.688949	0.851814	-0.808802	0.418629	NA
NC_000067.7	63662010	63726086	-	2427	gene-Dytn	Dytn	protein_coding	241073	dystrotelin	29	0	15	19	138	20	0	71	72	107	83	64	75	138	164	53	28.1096	0	23.4583	19.9813	118.689	29.615	0	95.1607	63.15	70.179	69.9318	44.8984	49.8497	92.7642	131.365	65.3105	56.404	1.43322	0.816629	1.75505	0.0792511	0.377748
NC_000067.7	63726732	63769707	-	1988	gene-Mdh1b	Mdh1b	protein_coding	76668	malate dehydrogenase 1B%2C NAD %28soluble%29	135	0	0	0	10	0	0	21	12	30	7	25	13	14	15	2	130.855	0	0	0	8.60067	0	0	28.1461	10.525	19.6763	5.89786	17.5384	8.64061	9.41086	12.0151	2.46455	15.8607	-1.13625	1.04976	-1.08239	NA	NA
NC_000067.7	63769758	63792544	+	3250	gene-Fastkd2	Fastkd2	protein_coding	75619	FAST kinase domains 2	116	681	491	766	2836	413	636	912	610	1104	767	837	950	970	918	518	112.438	798.608	767.87	805.564	2439.15	611.549	785.347	1222.35	535.021	724.09	646.237	587.187	631.43	652.038	735.326	638.318	793.282	0.968259	0.498479	1.94243	0.0520853	0.311807
NC_000067.7	63794063	63808426	-	1761	gene-4933402D24Rik	4933402D24Rik	lncRNA	74426	RIKEN cDNA 4933402D24 gene	0	0	0	0	0	0	0	0	3	12	12	6	19	14	16	1	0	0	0	0	0	0	0	0	2.63125	7.87054	10.1106	4.20923	12.6286	9.41086	12.8161	1.23227	3.80684	0	1.05271	0	1	1
NC_000067.7	64003886	64008158	+	1432	gene-Gm13749	Gm13749	lncRNA	433315	predicted gene 13749	0	32	0	43	0	0	0	51	0	11	1	5	3	3	0	8	0	37.5264	0	45.2209	0	0	0	68.3548	0	7.21466	0.842552	3.50769	1.99399	2.01661	0	9.85819	11.0335	-0.162928	1.07054	-0.152192	0.879035	0.972372
NC_000067.7	64068607	64161504	-	8188	gene-Klf7	Klf7	protein_coding	93691	Kruppel-like factor 7 %28ubiquitous%29	1392	642	1170	1044	682	1192	1263	3777	5080	6254	6693	5413	6438	6498	6544	2846	1349.26	752.873	1829.75	1097.92	586.566	1765.05	1559.58	5062.28	4455.58	4101.86	5639.2	3797.42	4279.1	4367.98	5241.8	3507.05	3087.08	0.79023	0.477261	1.65576	0.0977707	0.418952
NC_000067.7	64081597	64081660	-	64	gene-Mir6899	Mir6899	miRNA	102466760	microRNA 6899	0	2	3	2	1	2	2	7	12	16	12	6	14	10	11	6	0	2.3454	4.69167	2.1033	0.860067	2.9615	2.46964	9.38204	10.525	10.4941	10.1106	4.20923	9.30528	6.72204	8.8111	7.39364	5.77404	0.667577	0.762364	0.875667	0.381211	0.733214
NC_000067.7	64118493	64140362	+	11052	gene-Gm13748	Gm13748	lncRNA	102639767	predicted gene 13748	49	38	48	121	24	43	37	224	180	216	246	218	237	266	218	114	47.4955	44.5626	75.0667	127.25	20.6416	63.6722	45.6884	300.225	157.875	141.67	207.268	152.935	157.525	178.806	174.62	140.479	127.236	0.498183	0.58626	0.849764	0.395456	0.745242
NC_000067.7	64160758	64281372	+	277	gene-Gm35880	Gm35880	lncRNA	102639609	predicted gene%2C 35880	0	0	0	0	0	0	0	3	0	0	0	0	1	0	0	0	0	0	0	0	0	0	0	4.02087	0	0	0	0	0.664663	0	0	0	0.292846	0.434158	0.851295	0.509997	0.610054	NA
NC_000067.7	64286153	64295315	-	545	gene-Gm39654	Gm39654	lncRNA	105243945	predicted gene%2C 39654	0	0	0	0	0	0	0	0	0	0	0	0	0	0	0	0	0	0	0	0	0	0	0	0	0	0	0	0	0	0	0	0	0	NA	NA	NA	NA	NA
NC_000067.7	64318510	64337696	+	532	gene-Gm35803	Gm35803	lncRNA	102639502	predicted gene%2C 35803	11	14	18	4	134	14	0	26	8	10	8	2	10	9	8	2	10.6623	16.4178	28.15	4.2066	115.249	20.7305	0	34.8476	7.01667	6.55878	6.74041	1.40308	6.64663	6.04984	6.40807	2.46455	17.097	1.31258	0.807774	1.62494	0.104176	0.430953
NC_000067.7	64442078	64481202	-	1745	gene-Gm53557	Gm53557	lncRNA	118567747	predicted gene%2C 53557	0	0	0	0	0	0	0	0	0	2	0	1	1	0	1	0	0	0	0	0	0	0	0	0	0	1.31176	0	0.701538	0.664663	0	0.801009	0	0.217435	0	0.851295	0	1	NA
NC_000067.7	64493518	64493767	-	250	gene-Gm28980	Gm28980	pseudogene	102639846	predicted gene 28980	0	0	0	0	0	0	0	0	0	0	0	0	0	0	0	0	0	0	0	0	0	0	0	0	0	0	0	0	0	0	0	0	0	NA	NA	NA	NA	NA
NC_000067.7	64555960	64557785	+	856	gene-Gm36148	Gm36148	lncRNA	102639959	predicted gene%2C 36148	0	0	0	0	0	0	0	0	1	0	0	0	0	0	0	0	0	0	0	0	0	0	0	0	0.877084	0	0	0	0	0	0	0	0.0548177	0	0.851295	0	1	NA
NC_000067.7	64571963	64643707	+	8703	gene-Creb1	Creb1	protein_coding	12912	cAMP responsive element binding protein 1	1463	558	867	801	849	881	996	359	975	1573	1319	1441	1229	1500	1271	1036	1418.08	654.366	1355.89	842.372	730.197	1304.54	1229.88	481.165	855.157	1031.7	1111.33	1010.92	816.87	1008.31	1018.08	1276.64	1009.09	-0.184521	0.340623	-0.541715	0.588015	0.85784
NC_000067.7	64645632	64661926	-	8489	gene-Mettl21a	Mettl21a	protein_coding	67099	methyltransferase like 21A	238	481	473	476	383	441	265	582	256	289	231	257	281	342	192	210	230.692	564.068	739.72	500.585	329.406	653.01	327.228	780.049	224.533	189.549	194.629	180.295	186.77	229.894	153.794	258.778	358.938	0.0372467	0.373528	0.0997161	0.92057	0.985983
NC_000067.7	64688783	64693169	+	1284	gene-Gm29152	Gm29152	lncRNA	102640020	predicted gene 29152	1	1	0	0	0	0	0	0	0	3	0	0	0	0	0	0	0.969295	1.1727	0	0	0	0	0	0	0	1.96763	0	0	0	0	0	0	0.256852	-0.275255	0.851295	-0.323337	0.74644	NA
NC_000067.7	64719028	64729818	-	713	gene-2810408I11Rik	2810408I11Rik	lncRNA	69941	RIKEN cDNA 2810408I11 gene	34	0	35	84	0	40	21	30	37	22	7	16	33	24	34	9	32.956	0	54.7361	88.3386	0	59.2299	25.9313	40.2087	32.4521	14.4293	5.89786	11.2246	21.9339	16.1329	27.2343	11.0905	27.6123	-0.399034	0.87087	-0.458202	0.646808	0.887427
NC_000067.7	64729963	64764805	+	4543	gene-Ccnyl1	Ccnyl1	protein_coding	227210	cyclin Y-like 1	190	226	302	184	422	346	342	176	520	336	298	370	576	291	536	168	184.166	265.03	472.295	193.504	362.948	512.339	422.309	235.891	456.084	220.375	251.08	259.569	382.846	195.611	429.341	207.022	315.651	0.445592	0.400623	1.11225	0.266032	0.637998
NC_000067.7	64769717	64776907	-	6912	gene-Fzd5	Fzd5	protein_coding	14367	frizzled class receptor 5	6	0	92	40	0	100	7	1	26	23	6	21	34	25	9	3	5.81577	0	143.878	42.066	0	148.075	8.64376	1.34029	22.8042	15.0852	5.05531	14.7323	22.5985	16.8051	7.20908	3.69682	28.6128	-0.201888	0.993778	-0.203152	0.839016	0.960618
NC_000067.7	64828279	64995983	-	9198	gene-Plekhm3	Plekhm3	protein_coding	241075	pleckstrin homology domain containing%2C family M%2C member 3	23	208	290	134	0	347	466	66	1339	1562	1083	1231	1959	962	1505	633	22.2938	243.921	453.528	140.921	0	513.82	575.427	88.4592	1174.42	1024.48	912.484	863.593	1302.07	646.661	1205.52	780.029	621.727	0.355423	0.843465	0.421384	0.673475	0.900257
NC_000067.7	64926013	64935887	+	734	gene-Gm51628	Gm51628	lncRNA	115487095	predicted gene%2C 51628	0	0	0	0	0	0	0	0	0	0	0	0	0	0	0	0	0	0	0	0	0	0	0	0	0	0	0	0	0	0	0	0	0	NA	NA	NA	NA	NA
NC_000067.7	64995738	65006760	+	2426	gene-Gm51627	Gm51627	lncRNA	115487094	predicted gene%2C 51627	0	1	7	1	0	4	1	0	4	5	0	4	4	4	7	4	0	1.1727	10.9472	1.05165	0	5.92299	1.23482	0	3.50833	3.27939	0	2.80615	2.65865	2.68882	5.60706	4.9291	2.86293	-0.590362	0.990686	-0.595912	0.551234	NA
NC_000067.7	65040464	65040621	-	158	gene-Gm24788	Gm24788	snRNA	115487676	predicted gene%2C 24788	0	0	0	0	0	0	0	0	0	0	0	0	0	0	0	0	0	0	0	0	0	0	0	0	0	0	0	0	0	0	0	0	0	NA	NA	NA	NA	NA
NC_000067.7	65052237	65071918	-	1372	gene-Akr1cl	Akr1cl	protein_coding	70861	aldo-keto reductase family 1%2C member C-like	47	44	23	54	401	14	0	120	1	46	0	43	25	34	0	54	45.5569	51.5987	35.9695	56.7891	344.887	20.7305	0	160.835	0.877084	30.1704	0	30.1661	16.6166	22.8549	0	66.5428	55.2247	1.05949	0.99999	1.0595	0.289371	0.661032
NC_000067.7	65087714	65090975	-	899	gene-Cryge	Cryge	protein_coding	12968	crystallin%2C gamma E	0	0	0	0	0	0	0	0	0	0	0	0	0	0	0	0	0	0	0	0	0	0	0	0	0	0	0	0	0	0	0	0	0	NA	NA	NA	NA	NA
NC_000067.7	65101001	65102598	-	630	gene-Crygd	Crygd	protein_coding	12967	crystallin%2C gamma D	0	0	0	0	0	0	0	0	0	0	0	0	0	0	0	0	0	0	0	0	0	0	0	0	0	0	0	0	0	0	0	0	0	NA	NA	NA	NA	NA
NC_000067.7	65110684	65112691	-	629	gene-Crygc	Crygc	protein_coding	12966	crystallin%2C gamma C	0	0	0	0	0	0	0	0	0	0	0	0	0	0	0	0	0	0	0	0	0	0	0	0	0	0	0	0	0	0	0	0	0	NA	NA	NA	NA	NA
NC_000067.7	65119381	65121449	-	633	gene-Crygb	Crygb	protein_coding	12965	crystallin%2C gamma B	0	0	0	0	0	0	0	0	0	0	0	0	0	0	0	0	0	0	0	0	0	0	0	0	0	0	0	0	0	0	0	0	0	NA	NA	NA	NA	NA
NC_000067.7	65139552	65142532	-	621	gene-Cryga	Cryga	protein_coding	12964	crystallin%2C gamma A	0	0	0	0	0	3	0	0	0	0	0	1	0	0	0	0	0	0	0	0	0	4.44225	0	0	0	0	0	0.701538	0	0	0	0	0.321486	0.434158	0.851295	0.509997	0.610054	NA
NC_000067.7	65144443	65162509	-	3254	gene-D630023F18Rik	D630023F18Rik	protein_coding	98303	RIKEN cDNA D630023F18 gene	0	31	0	21	0	4	0	8	22	46	24	30	23	46	46	13	0	36.3537	0	22.0846	0	5.92299	0	10.7223	19.2958	30.1704	20.2212	21.0461	15.2872	30.9214	36.8464	16.0196	16.5557	-1.28627	0.938182	-1.37102	0.170368	0.531362
NC_000067.7	65151442	65158173	+	647	gene-Gm36358	Gm36358	lncRNA	102640244	predicted gene%2C 36358	0	0	0	0	0	0	0	0	0	0	0	0	0	0	0	0	0	0	0	0	0	0	0	0	0	0	0	0	0	0	0	0	0	NA	NA	NA	NA	NA
NC_000067.7	65197775	65225638	-	2438	gene-Idh1	Idh1	protein_coding	15926	isocitrate dehydrogenase 1 %28NADP%2B%29%2C soluble	4065	2543	3239	4248	13009	3346	3596	7963	14875	19962	18606	15522	19509	21179	16134	9550	3940.19	2982.17	5065.44	4467.41	11188.6	4954.58	4440.42	10672.7	13046.6	13092.6	15676.5	10889.3	12966.9	14236.6	12923.5	11768.2	9519.49	0.905523	0.311855	2.90367	0.00368817	0.108218
NC_000067.7	65225796	65317855	+	11554	gene-Pikfyve	Pikfyve	protein_coding	18711	phosphoinositide kinase%2C FYVE type zinc finger containing	902	508	357	209	40	338	535	170	961	1101	852	1099	1394	769	1338	791	874.305	595.731	558.309	219.795	34.4027	500.493	660.63	227.849	842.877	722.122	717.854	770.99	926.54	516.925	1071.75	974.729	638.456	-0.607268	0.57668	-1.05304	0.292322	0.662581
NC_000067.7	65317921	65428784	+	8237	gene-Pth2r	Pth2r	protein_coding	213527	parathyroid hormone 2 receptor	0	0	0	11	0	0	0	0	1	0	2	3	0	12	4	1	0	0	0	11.5681	0	0	0	0	0.877084	0	1.6851	2.10461	0	8.06645	3.20404	1.23227	1.79611	-1.49165	1.05858	-1.4091	0.158805	NA
NC_000067.7	65460277	65460975	-	699	gene-Gm28926	Gm28926	pseudogene	118567653	predicted gene 28926	6	3	5	2	2	7	1	4	0	0	0	0	0	0	0	1	5.81577	3.5181	7.81945	2.1033	1.72013	10.3652	1.23482	5.36116	0	0	0	0	0	0	0	1.23227	2.44814	-0.0564091	0.944566	-0.0597196	0.952379	NA
NC_000067.7	65477811	65478205	-	395	gene-Gm28923	Gm28923	pseudogene	102640346	predicted gene 28923	0	0	0	0	0	0	0	0	0	0	0	0	0	0	0	0	0	0	0	0	0	0	0	0	0	0	0	0	0	0	0	0	0	NA	NA	NA	NA	NA
NC_000067.7	65544152	65544294	-	143	gene-LOC115487656	LOC115487656	snoRNA	115487656	small nucleolar RNA SNORA48	0	0	0	0	0	0	0	0	0	0	0	0	0	0	0	0	0	0	0	0	0	0	0	0	0	0	0	0	0	0	0	0	0	NA	NA	NA	NA	NA
NC_000067.7	65590238	65592180	+	446	gene-Gm8805	Gm8805	pseudogene	101056035	predicted gene 8805	1	2	2	1	0	2	0	2	1	0	0	1	0	0	0	0	0.969295	2.3454	3.12778	1.05165	0	2.9615	0	2.68058	0.877084	0	0	0.701538	0	0	0	0	0.919676	-0.296486	1.06805	-0.277596	0.781323	NA
NC_000067.7	65965681	65967470	+	629	gene-Crygf	Crygf	protein_coding	12969	crystallin%2C gamma F	0	0	0	0	0	0	0	0	0	0	0	0	0	0	0	0	0	0	0	0	0	0	0	0	0	0	0	0	0	0	0	0	0	NA	NA	NA	NA	NA
NC_000067.7	66102124	66102538	+	415	gene-Gm8812	Gm8812	pseudogene	667786	predicted gene 8812	0	0	0	0	0	0	0	0	0	0	0	0	0	0	1	0	0	0	0	0	0	0	0	0	0	0	0	0	0	0	0.801009	0	0.0500631	0	0.851295	0	1	NA
NC_000067.7	66214337	66481742	+	22051	gene-Map2	Map2	protein_coding	17756	microtubule-associated protein 2	779	395	160	608	266	151	196	163	2697	3222	2413	2697	3836	2553	3060	1851	755.081	463.216	250.222	639.403	228.778	223.593	242.025	218.467	2365.49	2113.24	2033.08	1892.05	2549.65	1716.14	2451.09	2280.94	1276.4	-1.1856	0.291606	-4.06577	4.78744e-05	0.0116977
NC_000067.7	66255607	66269822	-	13715	gene-Gm51629	Gm51629	lncRNA	115487096	predicted gene%2C 51629	6	0	0	0	0	0	0	10	0	1	0	1	2	1	2	0	5.81577	0	0	0	0	0	0	13.4029	0	0.655878	0	0.701538	1.32933	0.672204	1.60202	0	1.51123	0.581304	1.05777	0.549555	0.582624	NA
NC_000067.7	66345048	66345184	+	137	gene-Gm24729	Gm24729	snoRNA	115485824	predicted gene%2C 24729	0	0	0	0	0	0	0	0	0	0	0	0	0	0	0	0	0	0	0	0	0	0	0	0	0	0	0	0	0	0	0	0	0	NA	NA	NA	NA	NA
NC_000067.7	66475241	66475391	+	151	gene-Gm25411	Gm25411	pseudogene	115487667	predicted gene%2C 25411	0	0	0	0	0	0	0	0	0	0	0	0	0	0	0	0	0	0	0	0	0	0	0	0	0	0	0	0	0	0	0	0	0	NA	NA	NA	NA	NA
NC_000067.7	66507093	66738309	+	15246	gene-Unc80	Unc80	protein_coding	329178	unc-80%2C NALCN activator	0	140	0	13	13	0	135	8	233	194	153	166	321	162	244	113	0	164.178	0	13.6714	11.1809	0	166.701	10.7223	204.36	127.24	128.91	116.455	213.357	108.897	195.446	139.247	100.023	0.0545372	0.989334	0.0551252	0.956039	0.99796
NC_000067.7	66688871	66692466	-	235	gene-Gm39655	Gm39655	lncRNA	105243947	predicted gene%2C 39655	0	0	0	0	0	0	0	0	4	2	1	0	5	1	2	1	0	0	0	0	0	0	0	0	3.50833	1.31176	0.842552	0	3.32331	0.672204	1.60202	1.23227	0.780778	0	1.06186	0	1	NA
NC_000067.7	66739957	66758964	+	3146	gene-Rpe	Rpe	protein_coding	66646	ribulose-5-phosphate-3-epimerase	1266	925	603	1376	791	631	816	799	760	1258	935	996	955	1186	908	778	1227.13	1084.75	943.025	1447.07	680.313	934.352	1007.62	1070.89	666.584	825.095	787.786	698.731	634.753	797.234	727.316	958.709	905.709	-0.346855	0.21114	-1.64277	0.10043	0.424538
NC_000067.7	66758402	66856754	-	27264	gene-Kansl1l	Kansl1l	protein_coding	68691	KAT8 regulatory NSL complex subunit 1-like	294	124	160	301	98	168	208	95	246	312	207	368	287	264	219	271	284.973	145.415	250.222	316.547	84.2866	248.766	256.843	127.328	215.763	204.634	174.408	258.166	190.758	177.462	175.421	333.946	215.309	-0.463585	0.383317	-1.2094	0.226508	0.597387
NC_000067.7	66818791	66837220	+	9233	gene-Gm46093	Gm46093	lncRNA	108167626	predicted gene%2C 46093	114	139	0	9	0	0	21	23	15	24	15	21	10	12	4	40	110.5	163.005	0	9.46485	0	0	25.9313	30.8267	13.1563	15.7411	12.6383	14.7323	6.64663	8.06645	3.20404	49.291	28.9502	-1.67455	0.97952	-1.70956	0.0873471	0.396295
NC_000067.7	66869998	66902468	-	1948	gene-Acadl	Acadl	protein_coding	11363	acyl-Coenzyme A dehydrogenase%2C long-chain	2062	1421	933	1408	1811	946	1153	2683	2708	4260	4171	4023	3986	4842	3819	1865	1998.69	1666.41	1459.11	1480.72	1557.58	1400.79	1423.75	3596	2375.14	2794.04	3514.28	2822.29	2649.35	3254.81	3059.05	2298.19	2334.39	0.266314	0.309587	0.860224	0.389666	0.739286
NC_000067.7	66888217	66888847	-	631	gene-Gm15793	Gm15793	protein_coding	102640707	predicted gene 15793	88	118	58	42	124	61	43	108	8	14	7	8	13	10	5	12	85.298	138.378	90.7056	44.1693	106.648	90.3257	53.0974	144.751	7.01667	9.1823	5.89786	5.6123	8.64061	6.72204	4.00504	14.7873	50.9524	0.135261	0.43397	0.311682	0.755282	0.928485
NC_000067.7	66895800	66895862	+	63	gene-Gm27934	Gm27934	snRNA	115487636	predicted gene%2C 27934	0	0	0	0	0	0	0	0	0	0	0	0	0	0	0	0	0	0	0	0	0	0	0	0	0	0	0	0	0	0	0	0	0	NA	NA	NA	NA	NA
NC_000067.7	66905956	66906085	+	130	gene-Gm25832	Gm25832	snoRNA	115485785	predicted gene%2C 25832	0	0	0	0	0	0	0	0	0	0	0	0	0	0	0	0	0	0	0	0	0	0	0	0	0	0	0	0	0	0	0	0	0	NA	NA	NA	NA	NA
NC_000067.7	66963454	66987091	-	3151	gene-Myl1	Myl1	protein_coding	17901	myosin%2C light polypeptide 1	0	0	0	0	0	0	0	0	0	0	0	0	0	0	2	0	0	0	0	0	0	0	0	0	0	0	0	0	0	0	1.60202	0	0.100126	0	0.851295	0	1	NA
NC_000067.7	67039676	67078049	-	4546	gene-Lancl1	Lancl1	protein_coding	14768	LanC %28bacterial lantibiotic synthetase component C%29-like 1	2109	2341	1068	1900	4617	1156	1751	4666	4023	4869	3856	4482	4856	5423	4682	2627	2044.24	2745.29	1670.23	1998.13	3970.93	1711.75	2162.17	6253.8	3528.51	3193.47	3248.88	3144.29	3227.6	3645.36	3750.32	3237.18	3095.76	0.717637	0.343433	2.0896	0.0366539	0.269143
NC_000067.7	67050252	67060010	-	9394	gene-LOC115487097	LOC115487097	lncRNA	115487097	uncharacterized LOC115487097	135	0	43	22	60	32	8	19	24	34	27	38	30	31	26	32	130.855	0	67.2473	23.1363	51.604	47.3839	9.87858	25.4655	21.05	22.2999	22.7489	26.6584	19.9399	20.8383	20.8262	39.4328	34.3353	-0.622063	0.745206	-0.834753	0.403857	0.751539
NC_000067.7	67151294	67270426	+	5646	gene-Cps1	Cps1	protein_coding	227231	carbamoyl-phosphate synthetase 1	0	0	0	31	0	0	0	0	2	2	2	3	9	1	3	6	0	0	0	32.6011	0	0	0	0	1.75417	1.31176	1.6851	2.10461	5.98196	0.672204	2.40303	7.39364	3.49423	-2.66931	1.06415	-2.5084	0.012128	0.174317
NC_000067.7	67296383	67296511	+	129	gene-Gm26342	Gm26342	snoRNA	115485776	predicted gene%2C 26342	0	0	0	0	0	0	0	0	0	0	0	0	0	0	0	0	0	0	0	0	0	0	0	0	0	0	0	0	0	0	0	0	0	NA	NA	NA	NA	NA
NC_000067.7	67384405	67407194	-	400	gene-Gm39658	Gm39658	lncRNA	105243950	predicted gene%2C 39658	0	0	0	0	0	0	0	0	0	0	0	0	0	0	0	0	0	0	0	0	0	0	0	0	0	0	0	0	0	0	0	0	0	NA	NA	NA	NA	NA
NC_000067.7	67831596	67859156	+	487	gene-Gm15669	Gm15669	lncRNA	105243951	predicted gene 15669	0	0	0	0	0	0	0	0	0	0	0	0	0	0	0	0	0	0	0	0	0	0	0	0	0	0	0	0	0	0	0	0	0	NA	NA	NA	NA	NA
NC_000067.7	68071063	69147756	-	24355	gene-Erbb4	Erbb4	protein_coding	13869	erb-b2 receptor tyrosine kinase 4	120	0	44	2	0	49	0	0	16	0	0	0	8	2	4	34	116.315	0	68.8111	2.1033	0	72.5567	0	0	14.0333	0	0	0	5.3173	1.34441	3.20404	41.8973	20.3489	-0.738626	1.06803	-0.691578	0.489202	0.805434
NC_000067.7	68424102	68424236	-	135	gene-Gm25542	Gm25542	pseudogene	115487681	predicted gene%2C 25542	0	0	0	0	0	0	0	0	0	0	0	0	0	0	0	0	0	0	0	0	0	0	0	0	0	0	0	0	0	0	0	0	0	NA	NA	NA	NA	NA
NC_000067.7	68702610	68731213	-	18491	gene-Gm53558	Gm53558	lncRNA	118567748	predicted gene%2C 53558	0	0	0	0	0	0	0	0	1	0	0	0	0	0	0	0	0	0	0	0	0	0	0	0	0.877084	0	0	0	0	0	0	0	0.0548177	0	0.851295	0	1	NA
NC_000067.7	68970104	68995798	-	25412	gene-Gm51744	Gm51744	lncRNA	115487357	predicted gene%2C 51744	0	0	0	0	0	0	0	0	0	0	0	0	0	0	0	0	0	0	0	0	0	0	0	0	0	0	0	0	0	0	0	0	0	NA	NA	NA	NA	NA
NC_000067.7	69169993	69170477	-	485	gene-Gm8840	Gm8840	pseudogene	667842	predicted gene 8840	0	0	0	0	1	0	0	0	0	0	0	0	0	0	0	0	0	0	0	0	0.860067	0	0	0	0	0	0	0	0	0	0	0	0.0537542	0.150393	0.851295	0.176663	0.859773	NA
NC_000067.7	69470385	69483249	+	3420	gene-Gm28497	Gm28497	lncRNA	102640814	predicted gene 28497	0	0	0	0	0	0	0	0	0	0	0	0	0	0	0	0	0	0	0	0	0	0	0	0	0	0	0	0	0	0	0	0	0	NA	NA	NA	NA	NA
NC_000067.7	69570382	69726510	-	10725	gene-Ikzf2	Ikzf2	protein_coding	22779	IKAROS family zinc finger 2	51	15	109	69	67	84	53	41	71	85	118	109	88	90	86	146	49.4341	17.5905	170.464	72.5638	57.6245	124.383	65.4456	54.9519	62.2729	55.7497	99.4211	76.4676	58.4903	60.4984	68.8868	179.912	79.6348	-0.0293139	0.552804	-0.0530277	0.95771	0.998458
NC_000067.7	69702158	69713679	+	567	gene-Gm53559	Gm53559	lncRNA	118567749	predicted gene%2C 53559	0	0	0	0	0	0	0	0	0	0	0	0	0	0	0	0	0	0	0	0	0	0	0	0	0	0	0	0	0	0	0	0	0	NA	NA	NA	NA	NA
NC_000067.7	69810278	69826748	-	2386	gene-Gm29822	Gm29822	lncRNA	102631499	predicted gene%2C 29822	0	0	0	0	0	0	0	0	0	0	0	0	0	0	0	0	0	0	0	0	0	0	0	0	0	0	0	0	0	0	0	0	0	NA	NA	NA	NA	NA
NC_000067.7	69866031	70764291	+	5449	gene-Spag16	Spag16	protein_coding	66722	sperm associated antigen 16	0	0	0	27	0	0	0	0	10	10	1	4	10	6	4	1	0	0	0	28.3945	0	0	0	0	8.77084	6.55878	0.842552	2.80615	6.64663	4.03323	3.20404	1.23227	3.90556	-2.43453	1.06179	-2.29285	0.0218564	0.220344
NC_000067.7	69994163	69994288	-	126	gene-Gm23879	Gm23879	snRNA	115487680	predicted gene%2C 23879	0	0	0	0	0	0	0	0	0	0	0	0	0	0	0	0	0	0	0	0	0	0	0	0	0	0	0	0	0	0	0	0	0	NA	NA	NA	NA	NA
NC_000067.7	70635974	70636080	+	107	gene-Gm23422	Gm23422	snRNA	115487587	predicted gene%2C 23422	0	0	0	0	0	0	0	0	0	0	0	0	0	0	0	0	0	0	0	0	0	0	0	0	0	0	0	0	0	0	0	0	0	NA	NA	NA	NA	NA
NC_000067.7	70647506	70647650	-	145	gene-LOC115487661	LOC115487661	snoRNA	115487661	small nucleolar RNA SNORA48	0	0	0	0	0	0	0	0	0	0	0	0	0	0	0	0	0	0	0	0	0	0	0	0	0	0	0	0	0	0	0	0	0	NA	NA	NA	NA	NA
NC_000067.7	70764471	70928097	+	9754	gene-Vwc2l	Vwc2l	protein_coding	320460	von Willebrand factor C domain-containing protein 2-like	0	0	0	2	0	0	0	9	162	129	56	45	123	196	111	40	0	0	0	2.1033	0	0	0	12.0626	142.088	84.6083	47.1829	31.5692	81.7535	131.752	88.912	49.291	41.9576	1.22582	0.910281	1.34663	0.178098	0.540178
NC_000067.7	70890174	70957668	-	2012	gene-Gm29906	Gm29906	lncRNA	102631609	predicted gene%2C 29906	0	0	0	1	0	0	0	0	0	0	0	0	3	0	0	0	0	0	0	1.05165	0	0	0	0	0	0	0	0	1.99399	0	0	0	0.190352	-0.133373	0.851295	-0.15667	0.875505	NA
NC_000067.7	70935506	70948715	+	6645	gene-LOC118567750	LOC118567750	lncRNA	118567750	uncharacterized LOC118567750	0	0	0	0	0	0	0	0	0	2	0	2	5	0	0	0	0	0	0	0	0	0	0	0	0	1.31176	0	1.40308	3.32331	0	0	0	0.377384	0	0.851295	0	1	NA
NC_000067.7	71061540	71067249	+	463	gene-Gm53490	Gm53490	pseudogene	118567654	predicted gene%2C 53490	0	0	0	5	0	0	1	0	2	0	0	0	0	0	0	0	0	0	0	5.25825	0	0	1.23482	0	1.75417	0	0	0	0	0	0	0	0.515452	-0.480923	0.853203	-0.563668	0.57298	NA
NC_000067.7	71066690	71142300	-	5621	gene-Bard1	Bard1	protein_coding	12021	BRCA1 associated RING domain 1	0	0	37	26	262	30	1	0	7	10	6	14	9	7	8	4	0	0	57.8639	27.3429	225.338	44.4225	1.23482	0	6.13959	6.55878	5.05531	9.82153	5.98196	4.70543	6.40807	4.9291	25.3626	1.22665	1.00221	1.22394	0.220975	0.592624
NC_000067.7	71239613	71260762	-	2324	gene-Gm53560	Gm53560	lncRNA	118567751	predicted gene%2C 53560	0	0	0	0	0	0	0	0	0	0	0	0	0	0	0	0	0	0	0	0	0	0	0	0	0	0	0	0	0	0	0	0	0	NA	NA	NA	NA	NA
NC_000067.7	71282249	71454069	-	8323	gene-Abca12	Abca12	protein_coding	74591	ATP-binding cassette%2C sub-family A %28ABC1%29%2C member 12	0	0	1	0	0	2	0	0	19	23	15	5	28	17	18	2	0	0	1.56389	0	0	2.9615	0	0	16.6646	15.0852	12.6383	3.50769	18.6106	11.4275	14.4182	2.46455	6.20887	0.402907	0.989304	0.407263	0.683815	0.902917
NC_000067.7	71366449	71368803	+	652	gene-Gm39659	Gm39659	lncRNA	105243952	predicted gene%2C 39659	0	0	3	0	0	4	0	0	0	0	0	0	2	0	0	0	0	0	4.69167	0	0	5.92299	0	0	0	0	0	0	1.32933	0	0	0	0.746499	0.140467	0.856893	0.163926	0.869789	NA
NC_000067.7	71532780	71533364	-	585	gene-Gm6947	Gm6947	pseudogene	629101	predicted gene 6947	0	1	0	2	2	0	0	3	2	2	0	1	0	1	1	2	0	1.1727	0	2.1033	1.72013	0	0	4.02087	1.75417	1.31176	0	0.701538	0	0.672204	0.801009	2.46455	1.04514	0.469402	1.05365	0.445503	0.655956	NA
NC_000067.7	71596315	71618562	+	2611	gene-Atic	Atic	protein_coding	108147	5-aminoimidazole-4-carboxamide ribonucleotide formyltransferase/IMP cyclohydrolase	557	204	143	180	138	190	235	419	506	410	245	331	553	295	378	167	539.898	239.231	223.636	189.297	118.689	281.342	290.183	561.582	443.804	268.91	206.425	232.209	367.558	198.3	302.781	205.79	291.852	0.0645736	0.459555	0.140513	0.888255	0.97594
NC_000067.7	71624632	71692439	-	8471	gene-Fn1	Fn1	protein_coding	14268	fibronectin 1	97648	35530	69295	20836	3188	72468	121738	6417	57968	18930	13775	8637	47836	7730	17429	17867	94649.8	41666	108370	21912.2	2741.9	107307	150325	8600.65	50842.8	12415.8	11606.2	6059.18	31794.8	5196.14	13960.8	22017	43091.5	0.0108501	0.796198	0.0136274	0.989127	1
NC_000067.7	71692494	71702002	+	1193	gene-Apol7d	Apol7d	lncRNA	100042814	apolipoprotein L 7d	1	0	3	1	4	1	3	8	0	1	0	0	0	0	1	2	0.969295	0	4.69167	1.05165	3.44027	1.48075	3.70447	10.7223	0	0.655878	0	0	0	0	0.801009	2.46455	1.87387	1.1947	1.01185	1.18071	0.237718	NA
NC_000067.7	71767075	71780515	-	2722	gene-Gm39660	Gm39660	lncRNA	105243953	predicted gene%2C 39660	0	0	0	0	0	0	0	0	0	0	0	0	0	0	0	0	0	0	0	0	0	0	0	0	0	0	0	0	0	0	0	0	0	NA	NA	NA	NA	NA
NC_000067.7	71767516	71788966	+	1910	gene-Gm30160	Gm30160	lncRNA	102631962	predicted gene%2C 30160	0	0	0	0	0	0	0	0	0	0	0	1	0	1	1	0	0	0	0	0	0	0	0	0	0	0	0	0.701538	0	0.672204	0.801009	0	0.135922	0	0.851295	0	1	NA
NC_000067.7	71852724	71853666	+	418	gene-Gm30308	Gm30308	lncRNA	102632161	predicted gene%2C 30308	0	0	0	0	0	0	0	0	0	0	0	0	0	0	1	0	0	0	0	0	0	0	0	0	0	0	0	0	0	0	0.801009	0	0.0500631	0	0.851295	0	1	NA
NC_000067.7	71927271	71930363	+	1019	gene-Gm8883	Gm8883	lncRNA	667931	predicted gene 8883	0	0	0	0	0	0	0	0	0	0	0	0	0	0	0	0	0	0	0	0	0	0	0	0	0	0	0	0	0	0	0	0	0	NA	NA	NA	NA	NA
NC_000067.7	71932994	71956061	-	2736	gene-Gm28818	Gm28818	lncRNA	102632274	predicted gene 28818	0	0	0	0	0	0	0	6	0	0	0	0	0	0	0	0	0	0	0	0	0	0	0	8.04175	0	0	0	0	0	0	0	0	0.502609	0.886796	0.852597	1.04011	0.298288	NA
NC_000067.7	71998157	72044354	-	1093	gene-4933417E11Rik	4933417E11Rik	lncRNA	71134	RIKEN cDNA 4933417E11 gene	0	0	0	0	0	0	0	0	0	0	0	0	0	0	0	0	0	0	0	0	0	0	0	0	0	0	0	0	0	0	0	0	0	NA	NA	NA	NA	NA
NC_000067.7	72043424	72043929	+	506	gene-Gm5528	Gm5528	protein_coding	433319	predicted gene 5528	0	0	0	0	1	0	0	0	0	0	0	0	0	0	0	0	0	0	0	0	0.860067	0	0	0	0	0	0	0	0	0	0	0	0.0537542	0.150393	0.851295	0.176663	0.859773	NA
NC_000067.7	72146276	72162917	-	2212	gene-Gm4319	Gm4319	lncRNA	100043255	predicted gene 4319	0	0	0	0	0	0	0	0	0	0	1	0	4	0	5	1	0	0	0	0	0	0	0	0	0	0	0.842552	0	2.65865	0	4.00504	1.23227	0.546158	0	0.862761	0	1	NA
NC_000067.7	72198392	72251418	-	3673	gene-Mreg	Mreg	protein_coding	381269	melanoregulin	258	244	98	395	121	90	68	59	778	655	308	461	633	676	732	203	250.078	286.139	153.261	415.402	104.068	133.267	83.9679	79.0772	682.371	429.6	259.506	323.409	420.731	454.41	586.339	250.152	306.986	-1.4149	0.390012	-3.62782	0.00028582	0.0339978
NC_000067.7	72260931	72262668	+	486	gene-Gm51630	Gm51630	lncRNA	115487098	predicted gene%2C 51630	0	0	0	0	0	0	0	0	0	0	0	0	0	0	0	0	0	0	0	0	0	0	0	0	0	0	0	0	0	0	0	0	0	NA	NA	NA	NA	NA
NC_000067.7	72265399	72265589	+	191	gene-Gm25360	Gm25360	snRNA	115487690	predicted gene%2C 25360	0	0	0	0	0	0	9	1	0	0	0	0	0	0	0	3	0	0	0	0	0	0	11.1134	1.34029	0	0	0	0	0	0	0	3.69682	1.00941	0.967169	0.859127	1.12576	0.260268	NA
NC_000067.7	72276105	72276295	+	191	gene-Gm23472	Gm23472	snRNA	115487687	predicted gene%2C 23472	1	0	0	1	0	0	0	0	0	1	0	0	0	1	0	0	0.969295	0	0	1.05165	0	0	0	0	0	0.655878	0	0	0	0.672204	0	0	0.209314	-0.275255	0.851295	-0.323337	0.74644	NA
NC_000067.7	72283152	72314028	+	3124	gene-D230017M19Rik	D230017M19Rik	lncRNA	320933	RIKEN cDNA D230017M19 gene	11	8	3	6	44	6	0	22	16	59	30	38	32	58	44	35	10.6623	9.38159	4.69167	6.3099	37.843	8.88449	0	29.4864	14.0333	38.6968	25.2766	26.6584	21.2692	38.9879	35.2444	43.1296	21.9097	1.13439	0.679355	1.66981	0.0949568	0.412575
NC_000067.7	72283372	72283562	+	191	gene-Gm24497	Gm24497	snRNA	115487688	predicted gene%2C 24497	1	0	0	1	0	0	0	2	0	2	0	0	0	1	3	0	0.969295	0	0	1.05165	0	0	0	2.68058	0	1.31176	0	0	0	0.672204	2.40303	0	0.568032	0.0629161	1.00749	0.0624481	0.950206	NA
NC_000067.7	72294167	72294357	+	191	gene-Gm25939	Gm25939	snRNA	115487691	predicted gene%2C 25939	0	0	0	0	0	0	0	0	0	0	2	0	0	0	0	0	0	0	0	0	0	0	0	0	0	0	1.6851	0	0	0	0	0	0.105319	0	0.851295	0	1	NA
NC_000067.7	72298331	72323480	-	1193	gene-Pecr	Pecr	protein_coding	111175	peroxisomal trans-2-enoyl-CoA reductase	164	183	120	246	403	133	93	347	123	194	81	163	153	131	155	68	158.964	214.604	187.667	258.706	346.607	196.94	114.838	465.081	107.881	127.24	68.2467	114.351	101.693	88.0588	124.156	83.7946	172.427	0.440372	0.38199	1.15283	0.248978	0.623285
NC_000067.7	72323554	72342263	+	3034	gene-Tmem169	Tmem169	protein_coding	271711	transmembrane protein 169	0	87	176	81	182	212	98	58	1068	1220	1287	892	1377	1402	1271	628	0	102.025	275.245	85.1836	156.532	313.919	121.013	77.7369	936.725	800.172	1084.36	625.771	915.24	942.431	1018.08	773.868	514.269	0.453626	0.732956	0.618899	0.535983	0.830652
NC_000067.7	72323657	72327266	-	809	gene-Gm51631	Gm51631	lncRNA	115487099	predicted gene%2C 51631	0	0	0	0	0	0	0	0	2	0	2	2	1	0	0	0	0	0	0	0	0	0	0	0	1.75417	0	1.6851	1.40308	0.664663	0	0	0	0.344188	0	0.851295	0	1	NA
NC_000067.7	72346576	72434112	+	2901	gene-Xrcc5	Xrcc5	protein_coding	22596	X-ray repair complementing defective repair in Chinese hamster cells 5	858	280	341	821	854	282	461	821	395	739	529	707	657	790	612	404	831.656	328.356	533.286	863.405	734.498	417.571	569.253	1100.38	346.448	484.694	445.71	495.987	436.683	531.041	490.217	497.839	569.189	0.138028	0.342402	0.403115	0.686864	0.904
NC_000067.7	72452025	72460422	+	6668	gene-Gm39661	Gm39661	lncRNA	105243954	predicted gene%2C 39661	0	0	0	0	0	0	0	0	0	0	0	0	0	0	1	0	0	0	0	0	0	0	0	0	0	0	0	0	0	0	0.801009	0	0.0500631	0	0.851295	0	1	NA
NC_000067.7	72466271	72576454	-	11550	gene-Marchf4	Marchf4	protein_coding	381270	membrane associated ring-CH-type finger 4	172	72	0	14	70	0	88	18	862	881	773	816	1010	921	1078	448	166.719	84.4343	0	14.7231	60.2047	0	108.664	24.1252	756.046	577.829	651.293	572.455	671.309	619.1	863.488	552.059	357.653	-0.34666	0.855483	-0.405221	0.685315	0.903354
NC_000067.7	72575593	72675949	+	8491	gene-Smarcal1	Smarcal1	protein_coding	54380	SWI/SNF related matrix associated%2C actin dependent regulator of chromatin%2C subfamily a-like 1	616	176	95	144	127	98	178	98	885	1036	1017	854	1037	1073	1027	458	597.086	206.395	148.57	151.438	109.229	145.113	219.798	131.349	776.219	679.49	856.875	599.113	689.255	721.275	822.636	564.382	463.639	-0.834196	0.414373	-2.01315	0.0440986	0.291956
NC_000067.7	72679963	72682135	+	2173	gene-Gm39662	Gm39662	lncRNA	105243955	predicted gene%2C 39662	2	2	1	0	1	0	2	0	4	0	0	1	2	3	0	0	1.93859	2.3454	1.56389	0	0.860067	0	2.46964	0	3.50833	0	0	0.701538	1.32933	2.01661	0	0	1.04584	-0.426927	1.06689	-0.400159	0.68904	NA
NC_000067.7	72682139	72739743	-	4593	gene-Ankar	Ankar	protein_coding	319695	ankyrin and armadillo repeat containing	0	0	0	0	0	0	0	0	0	0	0	0	0	0	0	0	0	0	0	0	0	0	0	0	0	0	0	0	0	0	0	0	0	NA	NA	NA	NA	NA
NC_000067.7	72750426	72752972	+	581	gene-Rpl37a	Rpl37a	protein_coding	19981	ribosomal protein L37a	4460	10311	2722	2057	3797	3642	1626	5839	935	1323	1198	1446	1029	1682	1155	505	4323.06	12091.7	4256.91	2163.24	3265.68	5392.89	2007.82	7825.96	820.073	867.727	1009.38	1014.42	683.938	1130.65	925.165	622.298	3025.06	-0.289063	0.478	-0.604734	0.545356	0.835464
NC_000067.7	72762646	72767132	+	4120	gene-Gm51632	Gm51632	lncRNA	115487100	predicted gene%2C 51632	0	0	0	0	0	0	0	0	0	0	0	1	0	2	0	0	0	0	0	0	0	0	0	0	0	0	0	0.701538	0	1.34441	0	0	0.127872	0	0.851295	0	1	NA
NC_000067.7	72764357	72776958	-	6640	gene-Gm39663	Gm39663	lncRNA	105243956	predicted gene%2C 39663	0	0	0	0	0	0	0	0	0	0	1	0	0	2	0	0	0	0	0	0	0	0	0	0	0	0	0.842552	0	0	1.34441	0	0	0.136685	0	0.851295	0	1	NA
NC_000067.7	72784245	72809141	-	4227	gene-Gm30788	Gm30788	lncRNA	102632811	predicted gene%2C 30788	0	0	0	0	0	0	0	0	0	0	0	1	2	0	0	0	0	0	0	0	0	0	0	0	0	0	0	0.701538	1.32933	0	0	0	0.126929	0	0.851295	0	1	NA
NC_000067.7	72807631	72860396	+	1919	gene-Gm30847	Gm30847	lncRNA	102632888	predicted gene%2C 30847	0	0	0	0	0	0	0	0	0	0	0	0	0	0	0	0	0	0	0	0	0	0	0	0	0	0	0	0	0	0	0	0	0	NA	NA	NA	NA	NA
NC_000067.7	72863639	72891633	+	1721	gene-Igfbp2	Igfbp2	protein_coding	16008	insulin-like growth factor binding protein 2	116	247	196	285	160	214	109	257	1287	2022	1740	1752	1804	1831	1869	492	112.438	289.657	306.522	299.72	137.611	316.88	134.596	344.455	1128.81	1326.19	1466.04	1229.09	1199.05	1230.81	1497.09	606.279	726.577	-0.107898	0.405684	-0.265965	0.790266	0.942105
NC_000067.7	72865803	72883155	+	11552	gene-Gm53254	Gm53254	lncRNA	118567332	predicted gene%2C 53254	0	0	0	0	0	0	0	0	3	2	2	0	3	2	0	4	0	0	0	0	0	0	0	0	2.63125	1.31176	1.6851	0	1.99399	1.34441	0	4.9291	0.868475	0	1.03975	0	1	NA
NC_000067.7	72897224	72914024	-	5854	gene-Igfbp5	Igfbp5	protein_coding	16011	insulin-like growth factor binding protein 5	844	462	1123	1008	167	1363	1037	230	5421	7094	6907	9807	8878	5070	9615	4677	818.085	541.787	1756.25	1060.06	143.631	2018.26	1280.51	308.267	4754.67	4652.8	5819.51	6879.98	5900.88	3408.08	7701.7	5763.35	3300.49	-0.141882	0.582486	-0.243581	0.807555	0.948093
NC_000067.7	72976019	72991903	+	6525	gene-Gm31047	Gm31047	lncRNA	102633145	predicted gene%2C 31047	0	0	0	0	0	0	0	0	0	1	0	0	0	4	1	0	0	0	0	0	0	0	0	0	0	0.655878	0	0	0	2.68882	0.801009	0	0.259107	0	0.851295	0	1	NA
NC_000067.7	73024007	73045187	+	422	gene-Gm31137	Gm31137	lncRNA	102633273	predicted gene%2C 31137	0	0	0	0	0	0	0	0	4	1	0	0	0	0	0	0	0	0	0	0	0	0	0	0	3.50833	0.655878	0	0	0	0	0	0	0.260263	0	0.851295	0	1	NA
NC_000067.7	73054233	73055058	-	427	gene-Tnp1	Tnp1	protein_coding	21958	transition protein 1	0	0	0	0	0	0	1	0	0	0	0	0	0	0	0	0	0	0	0	0	0	0	1.23482	0	0	0	0	0	0	0	0	0	0.0771764	0.150393	0.851295	0.176663	0.859773	NA
NC_000067.7	73055195	73064667	+	571	gene-Teshl	Teshl	lncRNA	69449	testicular germ cell expressed HSF2 interacting lncRNA	0	0	0	0	0	0	0	0	0	0	0	0	0	0	0	0	0	0	0	0	0	0	0	0	0	0	0	0	0	0	0	0	0	NA	NA	NA	NA	NA
NC_000067.7	73152580	73158685	+	3418	gene-Gm53561	Gm53561	lncRNA	118567752	predicted gene%2C 53561	0	0	0	0	0	0	0	0	0	0	0	0	0	0	0	0	0	0	0	0	0	0	0	0	0	0	0	0	0	0	0	0	0	NA	NA	NA	NA	NA
NC_000067.7	73177744	73179836	-	799	gene-Gm31254	Gm31254	lncRNA	102633423	predicted gene%2C 31254	0	0	0	0	0	0	0	0	0	0	0	1	2	0	0	0	0	0	0	0	0	0	0	0	0	0	0	0.701538	1.32933	0	0	0	0.126929	0	0.851295	0	1	NA
NC_000067.7	73179412	73348389	+	882	gene-Gm29185	Gm29185	lncRNA	105243957	predicted gene 29185	0	0	0	0	0	0	0	0	0	0	0	1	0	0	0	0	0	0	0	0	0	0	0	0	0	0	0	0.701538	0	0	0	0	0.0438461	0	0.851295	0	1	NA
NC_000067.7	73403065	73411204	+	2218	gene-Gm31344	Gm31344	lncRNA	102633545	predicted gene%2C 31344	0	0	0	0	0	0	0	2	0	3	3	2	3	8	3	1	0	0	0	0	0	0	0	2.68058	0	1.96763	2.52766	1.40308	1.99399	5.37764	2.40303	1.23227	1.22412	0.803735	1.06921	0.751708	0.452227	NA
NC_000067.7	73430544	73446728	-	1560	gene-Pinc	Pinc	lncRNA	723792	pregnancy induced noncoding RNA	0	0	0	0	0	0	0	0	0	0	0	0	1	0	0	0	0	0	0	0	0	0	0	0	0	0	0	0	0.664663	0	0	0	0.0415414	0	0.851295	0	1	NA
NC_000067.7	73438127	73469938	+	551	gene-D530049I02Rik	D530049I02Rik	lncRNA	78718	RIKEN cDNA D530049I02 gene	0	0	0	0	0	0	0	0	0	0	0	0	0	0	0	0	0	0	0	0	0	0	0	0	0	0	0	0	0	0	0	0	0	NA	NA	NA	NA	NA
NC_000067.7	73559435	73569124	-	3440	gene-C530043A13Rik	C530043A13Rik	lncRNA	102633705	RIKEN cDNA C530043A13 gene	0	2	0	0	0	0	0	0	0	2	2	0	0	0	0	0	0	2.3454	0	0	0	0	0	0	0	1.31176	1.6851	0	0	0	0	0	0.333891	-0.275255	0.851295	-0.323337	0.74644	NA
NC_000067.7	73657540	73903625	-	1801	gene-6030407O03Rik	6030407O03Rik	lncRNA	109198	RIKEN cDNA 6030407O03 gene	0	0	0	17	39	0	0	17	2	1	2	1	2	1	9	7	0	0	0	17.878	33.5426	0	0	22.7849	1.75417	0.655878	1.6851	0.701538	1.32933	0.672204	7.20908	8.62592	6.05243	1.07814	1.0482	1.02856	0.303688	0.671446
NC_000067.7	73789384	73866240	-	5306	gene-Gm29183	Gm29183	lncRNA	102633781	predicted gene 29183	0	0	0	0	0	0	0	0	0	0	0	0	1	0	0	1	0	0	0	0	0	0	0	0	0	0	0	0	0.664663	0	0	1.23227	0.118559	0	0.851295	0	1	NA
NC_000067.7	73894636	73894734	-	99	gene-Mir6351	Mir6351	miRNA	102465179	microRNA 6351	0	0	0	0	0	0	0	0	0	0	0	0	0	0	0	0	0	0	0	0	0	0	0	0	0	0	0	0	0	0	0	0	0	NA	NA	NA	NA	NA
NC_000067.7	73949391	74163707	-	12509	gene-Tns1	Tns1	protein_coding	21961	tensin 1	1005	595	948	295	0	1025	530	125	1769	1163	589	1125	1248	643	787	463	974.142	697.756	1482.57	310.237	0	1517.77	654.456	167.536	1551.56	762.786	496.263	789.23	829.499	432.227	630.394	570.543	741.685	-0.458358	0.840742	-0.545182	0.585628	0.856909
NC_000067.7	74070250	74072086	+	871	gene-Gm39664	Gm39664	lncRNA	105243958	predicted gene%2C 39664	0	0	10	0	0	3	0	0	0	0	0	0	0	0	0	0	0	0	15.6389	0	0	4.44225	0	0	0	0	0	0	0	0	0	0	1.25507	-0.598339	0.864524	-0.692101	0.488874	NA
NC_000067.7	74134773	74136208	+	873	gene-Gm31637	Gm31637	lncRNA	102633935	predicted gene%2C 31637	0	0	0	0	0	0	0	0	0	0	0	0	0	0	0	0	0	0	0	0	0	0	0	0	0	0	0	0	0	0	0	0	0	NA	NA	NA	NA	NA
NC_000067.7	74163768	74187389	+	3364	gene-Rufy4	Rufy4	protein_coding	435626	RUN and FYVE domain containing 4	0	0	0	0	0	0	0	0	6	5	0	5	4	0	0	0	0	0	0	0	0	0	0	0	5.2625	3.27939	0	3.50769	2.65865	0	0	0	0.919264	0	0.907214	0	1	NA
NC_000067.7	74193153	74200405	+	3122	gene-Cxcr2	Cxcr2	protein_coding	12765	chemokine %28C-X-C motif%29 receptor 2	1	1	0	3	5	0	1	5	1	0	0	2	0	0	0	0	0.969295	1.1727	0	3.15495	4.30034	0	1.23482	6.70146	0.877084	0	0	1.40308	0	0	0	0	1.23836	0.787664	1.06339	0.740713	0.458868	NA
NC_000067.7	74228862	74233867	-	3435	gene-Cxcr1	Cxcr1	protein_coding	227288	chemokine %28C-X-C motif%29 receptor 1	0	0	0	0	0	0	0	0	0	0	0	0	0	0	0	0	0	0	0	0	0	0	0	0	0	0	0	0	0	0	0	0	0	NA	NA	NA	NA	NA
NC_000067.7	74245713	74245779	-	67	gene-Mir1928	Mir1928	miRNA	100316687	microRNA 1928	0	0	0	0	0	0	0	0	0	0	0	0	0	0	0	0	0	0	0	0	0	0	0	0	0	0	0	0	0	0	0	0	0	NA	NA	NA	NA	NA
NC_000067.7	74247639	74254803	-	1403	gene-Gm31691	Gm31691	lncRNA	102634001	predicted gene%2C 31691	0	0	0	0	0	0	0	0	0	0	0	0	0	0	0	0	0	0	0	0	0	0	0	0	0	0	0	0	0	0	0	0	0	NA	NA	NA	NA	NA
NC_000067.7	74251972	74252078	+	107	gene-Gm25524	Gm25524	snRNA	115487588	predicted gene%2C 25524	0	0	0	0	0	0	0	0	0	0	0	0	0	0	0	0	0	0	0	0	0	0	0	0	0	0	0	0	0	0	0	0	0	NA	NA	NA	NA	NA
NC_000067.7	74275656	74307368	+	1646	gene-Arpc2	Arpc2	protein_coding	76709	actin related protein 2/3 complex%2C subunit 2	8770	7012	5702	7542	15036	5915	8052	7834	6044	9378	6154	7118	9162	7497	6366	3654	8500.72	8222.96	8917.3	7931.54	12932	8758.63	9942.79	10499.8	5301.09	6150.83	5185.06	4993.54	6089.64	5039.52	5099.22	4502.73	7379.21	0.326135	0.157365	2.07248	0.0382208	0.273195
NC_000067.7	74316269	74318868	+	1340	gene-Gpbar1	Gpbar1	protein_coding	227289	G protein-coupled bile acid receptor 1	0	35	0	26	0	0	0	35	4	3	1	11	2	2	0	0	0	41.0445	0	27.3429	0	0	0	46.9102	3.50833	1.96763	0.842552	7.71691	1.32933	1.34441	0	0	8.25042	-0.341875	1.06964	-0.319616	0.74926	0.926533
NC_000067.7	74318999	74324833	-	2466	gene-Aamp	Aamp	protein_coding	227290	angio-associated migratory protein	2800	2042	1629	2392	4207	1810	3009	3536	3652	3808	3004	3152	3906	3439	2809	1599	2714.03	2394.65	2547.58	2515.55	3618.3	2680.15	3715.58	4739.27	3203.11	2497.58	2531.03	2211.25	2596.17	2311.71	2250.03	1970.41	2781.02	0.531996	0.195551	2.7205	0.00651838	0.135702
NC_000067.7	74320320	74321873	+	1182	gene-Gm28364	Gm28364	lncRNA	108167628	predicted gene 28364	764	608	477	700	1256	554	868	1020	1004	1099	869	948	1106	986	862	440	740.542	713.001	745.975	736.155	1080.24	820.335	1071.83	1367.1	880.592	720.81	732.178	665.058	735.117	662.794	690.47	542.201	806.525	0.560154	0.181625	3.08412	0.00204154	0.0867536
NC_000067.7	74323757	74392851	+	3631	gene-Pnkd	Pnkd	protein_coding	56695	paroxysmal nonkinesiogenic dyskinesia	1207	1072	530	706	2161	550	770	1128	2900	4164	2883	2800	3432	4152	2677	1543	1169.94	1257.13	828.861	742.465	1858.61	814.412	950.813	1511.85	2543.54	2731.08	2429.08	1964.31	2281.12	2790.99	2144.3	1901.4	1744.99	0.35474	0.291232	1.21807	0.223198	0.593724
NC_000067.7	74327406	74343495	-	2309	gene-Tmbim1	Tmbim1	protein_coding	69660	transmembrane BAX inhibitor motif containing 1	2486	3224	2128	3480	2545	2298	2074	2592	1315	1195	664	1470	1397	1124	761	1100	2409.67	3780.78	3327.96	3659.74	2188.87	3402.76	2561.02	3474.03	1153.37	783.775	559.454	1031.26	928.534	755.558	609.568	1355.5	1998.87	-0.177044	0.310105	-0.570916	0.568057	0.848726
NC_000067.7	74401272	74408482	+	2300	gene-Catip	Catip	protein_coding	241112	ciliogenesis associated TTC17 interacting protein	0	0	0	0	0	0	0	15	3	0	1	2	2	0	0	23	0	0	0	0	0	0	0	20.1044	2.63125	0	0.842552	1.40308	1.32933	0	0	28.3423	3.4158	1.22247	1.0299	1.18697	0.235238	0.608259
NC_000067.7	74414318	74429974	+	4302	gene-Slc11a1	Slc11a1	protein_coding	18173	solute carrier family 11 %28proton-coupled divalent metal ion transporters%29%2C member 1	0	53	22	52	0	49	0	30	97	362	20	442	169	191	6	151	0	62.153	34.4056	54.6858	0	72.5567	0	40.2087	85.0771	237.428	16.851	310.08	112.328	128.391	4.80605	186.073	84.0652	-0.269725	0.991643	-0.271998	0.785624	0.939599
NC_000067.7	74430274	74436444	+	3393	gene-Ctdsp1	Ctdsp1	protein_coding	227292	CTD %28carboxy-terminal domain%2C RNA polymerase II%2C polypeptide A%29 small phosphatase 1	41	6	16	35	2	21	7	53	20	17	2	30	16	7	2	13	39.7411	7.03619	25.0222	36.8077	1.72013	31.0957	8.64376	71.0354	17.5417	11.1499	1.6851	21.0461	10.6346	4.70543	1.60202	16.0196	19.0929	0.0332123	0.801049	0.041461	0.966928	1
NC_000067.7	74432585	74437570	-	2773	gene-Gm53562	Gm53562	lncRNA	118567753	predicted gene%2C 53562	8	6	19	20	2	18	4	10	2	2	0	10	5	3	0	2	7.75436	7.03619	29.7139	21.033	1.72013	26.6535	4.93929	13.4029	1.75417	1.31176	0	7.01538	3.32331	2.01661	0	2.46455	8.13369	-0.42551	0.829538	-0.512948	0.607987	0.867886
NC_000067.7	74433469	74433553	+	85	gene-Mir26b	Mir26b	miRNA	387219	microRNA 26b	0	0	0	0	0	0	0	0	0	0	0	0	0	0	0	0	0	0	0	0	0	0	0	0	0	0	0	0	0	0	0	0	0	NA	NA	NA	NA	NA
NC_000067.7	74448543	74474719	+	3117	gene-Vil1	Vil1	protein_coding	22349	villin 1	3	14	1	1	29	0	2	0	2	12	4	2	6	0	5	6	2.90789	16.4178	1.56389	1.05165	24.942	0	2.46964	0	1.75417	7.87054	3.37021	1.40308	3.98798	0	4.00504	7.39364	4.94609	0.253612	0.991003	0.255915	0.798017	0.945131
NC_000067.7	74474669	74583447	-	7708	gene-Usp37	Usp37	protein_coding	319651	ubiquitin specific peptidase 37	388	541	201	408	2236	199	376	120	600	834	492	618	834	561	535	356	376.087	634.43	314.342	429.073	1923.11	294.669	464.293	160.835	526.25	547.003	414.536	433.55	554.329	377.107	428.54	438.69	519.803	0.65022	0.542177	1.19928	0.23042	0.602663
NC_000067.7	74545192	74570001	+	3293	gene-Cnot9	Cnot9	protein_coding	58184	CCR4-NOT transcription complex%2C subunit 9	736	960	513	1252	1834	590	529	885	1132	1596	1128	1431	1612	1538	1209	718	713.401	1125.79	802.275	1316.67	1577.36	873.642	653.221	1186.16	992.859	1046.78	950.399	1003.9	1071.44	1033.85	968.42	884.773	1012.56	0.114899	0.280017	0.41033	0.681564	0.90195
NC_000067.7	74581175	74605137	+	4146	gene-Plcd4	Plcd4	protein_coding	18802	phospholipase C%2C delta 4	114	48	41	87	0	30	0	55	63	265	116	310	145	395	79	274	110.5	56.2895	64.1195	91.4935	0	44.4225	0	73.716	55.2563	173.808	97.736	217.477	96.3761	265.521	63.2797	337.643	109.227	-1.13592	0.850683	-1.3353	0.181777	0.544277
NC_000067.7	74605490	74627308	-	6699	gene-Zfp142	Zfp142	protein_coding	77264	zinc finger protein 142	525	450	416	380	17	416	885	55	1030	1019	1076	976	1337	933	1160	526	508.88	527.714	650.578	399.627	14.6211	615.991	1092.82	73.716	903.396	668.34	906.586	684.701	888.654	627.167	929.17	648.176	633.758	-0.189878	0.689586	-0.275351	0.783046	0.938019
NC_000067.7	74627448	74631602	+	1901	gene-Bcs1l	Bcs1l	protein_coding	66821	BCS1-like %28yeast%29	433	233	205	343	208	251	180	545	387	446	320	343	409	429	418	153	419.705	273.239	320.597	360.716	178.894	371.668	222.268	730.459	339.431	292.522	269.617	240.627	271.847	288.376	334.822	188.538	318.958	0.122852	0.384332	0.319649	0.749234	0.926533
NC_000067.7	74632907	74640556	-	1544	gene-Rnf25	Rnf25	protein_coding	57751	ring finger protein 25	1225	282	445	596	1802	468	637	979	581	732	636	643	799	680	622	340	1187.39	330.701	695.931	626.783	1549.84	692.99	786.582	1312.15	509.586	480.103	535.863	451.089	531.065	457.099	498.228	418.973	691.523	0.594858	0.35521	1.67467	0.0939994	0.410432
NC_000067.7	74640583	74676053	+	6011	gene-Stk36	Stk36	protein_coding	269209	serine/threonine kinase 36	0	151	58	106	0	61	0	47	202	212	220	139	242	190	225	90	0	177.078	90.7056	111.475	0	90.3257	0	62.9937	177.171	139.046	185.361	97.5137	160.848	127.719	180.227	110.905	106.961	-0.918056	0.95181	-0.964537	0.334777	0.697436
NC_000067.7	74700804	74740991	+	8339	gene-Ttll4	Ttll4	protein_coding	67534	tubulin tyrosine ligase-like family%2C member 4	633	171	263	262	0	326	726	79	436	433	300	525	493	305	434	360	613.564	200.531	411.303	275.532	0	482.724	896.481	105.883	382.408	283.995	252.766	368.307	327.679	205.022	347.638	443.619	349.841	-0.0130723	0.809788	-0.0161429	0.98712	1
NC_000067.7	74752311	74777056	+	2397	gene-Cyp27a1	Cyp27a1	protein_coding	104086	cytochrome P450%2C family 27%2C subfamily a%2C polypeptide 1	0	54	0	72	0	0	0	57	5	5	2	16	18	18	5	16	0	63.3257	0	75.7188	0	0	0	76.3966	4.38542	3.27939	1.6851	11.2246	11.9639	12.0997	4.00504	19.7164	17.7375	-0.552299	1.05563	-0.523192	0.600841	0.86368
NC_000067.7	74778062	74788623	-	3046	gene-Prkag3	Prkag3	protein_coding	241113	protein kinase%2C AMP-activated%2C gamma 3 non-catalytic subunit	0	0	0	10	0	0	0	0	0	2	0	3	2	1	0	2	0	0	0	10.5165	0	0	0	0	0	1.31176	0	2.10461	1.32933	0.672204	0	2.46455	1.14993	-1.34186	1.02644	-1.3073	0.191111	NA
NC_000067.7	74793499	74824481	+	2274	gene-Wnt6	Wnt6	protein_coding	22420	wingless-type MMTV integration site family%2C member 6	32	45	0	22	0	0	37	0	1	11	1	58	6	10	3	5	31.0175	52.7714	0	23.1363	0	0	45.6884	0	0.877084	7.21466	0.842552	40.6892	3.98798	6.72204	2.40303	6.16137	13.8445	-0.806884	1.03745	-0.777758	0.436712	0.773245
NC_000067.7	74814102	74818030	-	2243	gene-Gm29539	Gm29539	lncRNA	102634275	predicted gene 29539	0	0	0	2	0	0	0	0	0	0	0	0	1	2	0	0	0	0	0	2.1033	0	0	0	0	0	0	0	0	0.664663	1.34441	0	0	0.257023	-0.275255	0.851295	-0.323337	0.74644	NA
NC_000067.7	74825610	74834460	-	1491	gene-Gm32099	Gm32099	lncRNA	102634545	predicted gene%2C 32099	0	0	0	0	0	0	0	0	0	0	0	0	0	0	0	0	0	0	0	0	0	0	0	0	0	0	0	0	0	0	0	0	0	NA	NA	NA	NA	NA
NC_000067.7	74831178	74843335	+	1962	gene-Wnt10a	Wnt10a	protein_coding	22409	wingless-type MMTV integration site family%2C member 10A	0	0	0	5	0	0	0	0	3	3	6	0	0	5	7	0	0	0	0	5.25825	0	0	0	0	2.63125	1.96763	5.05531	0	0	3.36102	5.60706	0	1.49253	-0.850697	1.03745	-0.819991	0.412221	NA
NC_000067.7	74855906	74855976	-	71	gene-n-TGgcc3	n-TGgcc3	tRNA	102467310	nuclear encoded tRNA glycine 3 %28anticodon GCC%29	0	0	0	0	0	0	0	0	0	0	0	0	0	0	0	0	0	0	0	0	0	0	0	0	0	0	0	0	0	0	0	0	0	NA	NA	NA	NA	NA
NC_000067.7	74856237	74882691	-	6174	gene-Gm32275	Gm32275	lncRNA	102634772	predicted gene%2C 32275	39	42	10	6	133	26	17	32	13	37	21	8	16	25	20	4	37.8025	49.2534	15.6389	6.3099	114.389	38.4995	20.992	42.8893	11.4021	24.2675	17.6936	5.6123	10.6346	16.8051	16.0202	4.9291	27.0712	0.905951	0.633563	1.42993	0.152737	0.508851
NC_000067.7	74874322	74879734	+	1051	gene-Gm53563	Gm53563	lncRNA	118567754	predicted gene%2C 53563	0	0	0	0	0	0	0	0	0	1	0	1	4	0	0	2	0	0	0	0	0	0	0	0	0	0.655878	0	0.701538	2.65865	0	0	2.46455	0.405038	0	0.851295	0	1	NA
NC_000067.7	74890054	74919112	+	1930	gene-Gm16582	Gm16582	lncRNA	102634844	predicted gene 16582	0	0	0	0	0	0	0	0	0	0	0	0	0	0	0	0	0	0	0	0	0	0	0	0	0	0	0	0	0	0	0	0	0	NA	NA	NA	NA	NA
NC_000067.7	74894188	74896891	+	2704	gene-Cdk5r2	Cdk5r2	protein_coding	12570	cyclin-dependent kinase 5%2C regulatory subunit 2 %28p39%29	20	19	13	7	0	11	0	4	264	204	367	265	214	289	343	67	19.3859	22.2813	20.3306	7.36155	0	16.2882	0	5.36116	231.55	133.799	309.217	185.907	142.238	194.267	274.746	82.5624	102.831	-1.45904	0.680689	-2.14347	0.0320756	0.254537
NC_000067.7	74920660	74924632	-	1584	gene-Fev	Fev	protein_coding	260298	FEV transcription factor%2C ETS family member	0	0	0	2	0	0	0	0	0	0	0	1	5	0	1	0	0	0	0	2.1033	0	0	0	0	0	0	0	0.701538	3.32331	0	0.801009	0	0.433072	-0.275255	0.851295	-0.323337	0.74644	NA
NC_000067.7	74929093	74938001	-	821	gene-Cryba2	Cryba2	protein_coding	12958	crystallin%2C beta A2	0	0	0	0	0	0	0	0	0	0	0	0	0	0	0	0	0	0	0	0	0	0	0	0	0	0	0	0	0	0	0	0	0	NA	NA	NA	NA	NA
NC_000067.7	74939817	74939880	-	64	gene-Mir375	Mir375	miRNA	723900	microRNA 375	0	0	0	0	0	0	0	0	0	0	0	0	0	0	0	0	0	0	0	0	0	0	0	0	0	0	0	0	0	0	0	0	0	NA	NA	NA	NA	NA
NC_000067.7	74941230	74974785	-	6669	gene-Cfap65	Cfap65	protein_coding	241116	cilia and flagella associated protein 65	0	0	0	0	0	0	0	0	4	0	0	2	4	1	0	0	0	0	0	0	0	0	0	0	3.50833	0	0	1.40308	2.65865	0.672204	0	0	0.515142	0	0.851381	0	1	NA
NC_000067.7	74984474	74990831	-	3049	gene-Ihh	Ihh	protein_coding	16147	Indian hedgehog	0	0	0	0	0	0	0	0	2	4	6	7	8	6	4	9	0	0	0	0	0	0	0	0	1.75417	2.62351	5.05531	4.91076	5.3173	4.03323	3.20404	11.0905	2.3743	0	1.05131	0	1	NA
NC_000067.7	75006505	75101870	-	1405	gene-Nhej1	Nhej1	protein_coding	75570	non-homologous end joining factor 1	0	151	86	126	530	92	88	176	80	123	80	78	113	139	69	55	0	177.078	134.495	132.508	455.836	136.229	108.664	235.891	70.1667	80.673	67.4041	54.7199	75.1069	93.4364	55.2696	67.7751	121.578	0.94433	0.722945	1.30623	0.191475	0.557151
NC_000067.7	75102185	75112113	-	3588	gene-Slc23a3	Slc23a3	protein_coding	22626	solute carrier family 23 %28nucleobase transporters%29%2C member 3	0	0	1	33	0	0	9	8	3	2	0	0	1	1	4	27	0	0	1.56389	34.7044	0	0	11.1134	10.7223	2.63125	1.31176	0	0	0.664663	0.672204	3.20404	33.2714	6.24121	-0.420539	1.06889	-0.393433	0.694	0.906541
NC_000067.7	75112406	75119374	-	2787	gene-Cnppd1	Cnppd1	protein_coding	69171	cyclin Pas1/PHO80 domain containing 1	856	361	435	627	634	439	985	182	1118	1058	808	1037	1164	1007	944	542	829.717	423.344	680.292	659.384	545.283	650.049	1216.3	243.933	980.58	693.919	680.782	727.494	773.667	676.91	756.152	667.893	700.356	0.0332791	0.381632	0.0872022	0.930511	0.989871
NC_000067.7	75119364	75124553	+	2742	gene-Retreg2	Retreg2	protein_coding	227298	reticulophagy regulator family member 2	1354	934	748	940	997	747	981	289	2630	3040	2906	2998	2761	3718	2930	1500	1312.43	1095.3	1169.79	988.551	857.487	1106.12	1211.36	387.344	2306.73	1993.87	2448.46	2103.21	1835.13	2499.26	2346.96	1848.41	1594.4	-0.351036	0.298244	-1.17701	0.239191	0.612573
NC_000067.7	75145290	75148270	+	1299	gene-Zfand2b	Zfand2b	protein_coding	68818	zinc finger%2C AN1 type domain 2B	401	526	366	400	2002	392	730	827	483	698	580	615	578	729	613	252	388.687	616.84	572.384	420.66	1721.86	580.453	901.42	1108.42	423.631	457.803	488.68	431.446	384.175	490.037	491.019	310.533	611.753	1.08768	0.311609	3.49053	0.000482069	0.0424267
NC_000067.7	75148284	75157066	-	3073	gene-Abcb6	Abcb6	protein_coding	74104	ATP-binding cassette%2C sub-family B %28MDR/TAP%29%2C member 6	528	118	402	461	1155	396	261	544	2804	2954	3492	2183	3162	2963	3318	1200	511.788	138.378	628.684	484.811	993.378	586.376	322.289	729.118	2459.34	1937.46	2942.19	1531.46	2101.66	1991.74	2657.75	1478.73	1343.45	0.552973	0.430213	1.28535	0.19867	0.567412
NC_000067.7	75157509	75168654	-	4346	gene-Atg9a	Atg9a	protein_coding	245860	autophagy related 9A	984	402	509	611	94	563	915	78	3142	3214	2748	2480	3296	3048	2959	1278	953.787	471.425	796.02	642.558	80.8463	833.661	1129.86	104.543	2755.8	2107.99	2315.33	1739.81	2190.73	2048.88	2370.19	1574.85	1382.27	-0.378901	0.58926	-0.643013	0.520216	0.821112
NC_000067.7	75168794	75176031	+	3834	gene-Ankzf1	Ankzf1	protein_coding	52231	ankyrin repeat and zinc finger domain containing 1	312	160	268	142	54	240	134	114	256	351	226	312	288	356	330	180	302.42	187.632	419.122	149.334	46.4436	355.38	165.466	152.793	224.533	230.213	190.417	218.88	191.423	239.305	264.333	221.809	222.469	-0.531258	0.462342	-1.14906	0.250531	0.625383
NC_000067.7	75174178	75187460	-	5541	gene-Glb1l	Glb1l	protein_coding	74577	galactosidase%2C beta 1-like	94	228	500	292	0	542	402	70	130	201	112	260	251	198	134	129	91.1138	267.375	781.945	307.082	0	802.566	496.399	93.8204	114.021	131.832	94.3658	182.4	166.83	133.096	107.335	158.963	245.571	-0.046024	0.832471	-0.055286	0.955911	0.99796
NC_000067.7	75187463	75192250	+	3021	gene-Stk16	Stk16	protein_coding	20872	serine/threonine kinase 16	874	668	728	1303	1672	834	1135	2433	1356	1814	1592	1506	1692	1890	1598	920	847.164	783.363	1138.51	1370.3	1438.03	1234.94	1401.52	3260.93	1189.33	1189.76	1341.34	1056.52	1124.61	1270.47	1280.01	1133.69	1316.28	0.807785	0.31017	2.60433	0.00920551	0.156115
NC_000067.7	75191616	75197905	-	4165	gene-Tuba4a	Tuba4a	protein_coding	22145	tubulin%2C alpha 4A	1168	381	978	576	184	1076	806	4177	4775	5854	6028	4305	5688	6862	5646	2029	1132.14	446.798	1529.48	605.75	158.252	1593.29	995.267	5598.4	4188.07	3839.51	5078.9	3020.12	3780.6	4612.67	4522.5	2500.28	2725.13	1.04771	0.636963	1.64485	0.100002	0.423304
NC_000067.7	75196739	75208737	-	767	gene-A630095N17Rik	A630095N17Rik	protein_coding	381272	RIKEN cDNA A630095N17 gene	0	0	0	0	0	0	0	0	0	0	0	0	2	2	0	0	0	0	0	0	0	0	0	0	0	0	0	0	1.32933	1.34441	0	0	0.167108	0	0.851295	0	1	NA
NC_000067.7	75213039	75222336	+	3515	gene-Dnajb2	Dnajb2	protein_coding	56812	DnaJ heat shock protein family %28Hsp40%29 member B2	1316	553	605	701	709	640	975	798	3141	2849	3082	2220	2947	3302	2924	1236	1275.59	648.502	946.153	737.207	609.788	947.679	1203.95	1069.55	2754.92	1868.6	2596.74	1557.41	1958.76	2219.62	2342.15	1523.09	1516.23	0.0841853	0.300941	0.27974	0.779677	0.937412
NC_000067.7	75223679	75241437	-	4076	gene-Ptprn	Ptprn	protein_coding	19275	protein tyrosine phosphatase%2C receptor type%2C N	1161	579	894	373	306	1021	618	286	5102	4137	4586	3048	5550	2975	4932	1299	1125.35	678.993	1398.12	392.265	263.181	1511.84	763.12	383.323	4474.88	2713.37	3863.94	2138.29	3688.88	1999.81	3950.58	1600.72	1934.17	-0.279967	0.519481	-0.538936	0.589931	0.858805
NC_000067.7	75248841	75255059	-	750	gene-Resp18	Resp18	protein_coding	19711	regulated endocrine-specific protein 18	175	131	79	72	250	98	30	332	289	414	363	543	339	560	399	116	169.627	153.624	123.547	75.7188	215.017	145.113	37.0447	444.977	253.477	271.534	305.846	380.935	225.321	376.434	319.603	142.944	227.548	0.642943	0.525235	1.22411	0.220912	0.592624
NC_000067.7	75285209	75294298	-	2216	gene-Dnpep	Dnpep	protein_coding	13437	aspartyl aminopeptidase	2516	2130	2141	1718	4886	2332	1871	4068	5073	6675	5522	4611	5910	7407	6607	1912	2438.75	2497.85	3348.29	1806.73	4202.29	3453.11	2310.35	5452.3	4449.45	4377.99	4652.57	3234.79	3928.16	4979.02	5292.27	2356.11	3673.75	0.597449	0.322533	1.85237	0.0639731	0.342389
NC_000067.7	75336936	75345223	+	3065	gene-Des	Des	protein_coding	13346	desmin	639	157	201	92	0	184	417	132	279	111	57	32	80	80	90	44	619.38	184.114	314.342	96.7518	0	272.458	514.921	176.918	244.706	72.8025	48.0255	22.4492	53.173	53.7764	72.0908	54.2201	175.008	-0.276314	0.838789	-0.32942	0.741838	0.923965
NC_000067.7	75344854	75351659	-	676	gene-Gm15179	Gm15179	lncRNA	100503248	predicted gene 15179	0	0	0	0	0	0	0	0	0	0	0	0	0	0	0	0	0	0	0	0	0	0	0	0	0	0	0	0	0	0	0	0	0	NA	NA	NA	NA	NA
NC_000067.7	75351931	75408964	+	18115	gene-Speg	Speg	protein_coding	11790	SPEG complex locus	547	216	276	238	347	273	184	97	374	294	215	275	357	324	198	166	530.205	253.303	431.634	250.293	298.443	404.244	227.207	130.008	328.029	192.828	181.149	192.923	237.285	217.794	158.6	204.557	264.906	-0.453248	0.370643	-1.22287	0.221379	0.592827
NC_000067.7	75412555	75419823	+	1919	gene-Gmppa	Gmppa	protein_coding	69080	GDP-mannose pyrophosphorylase A	702	708	552	568	1703	686	456	786	761	862	602	786	890	910	747	496	680.445	830.271	863.267	597.337	1464.69	1015.79	563.079	1053.47	667.461	565.367	507.216	551.408	591.55	611.706	598.354	611.208	735.789	0.458194	0.259613	1.76491	0.0775783	0.373958
NC_000067.7	75418862	75429640	-	1655	gene-Gm53564	Gm53564	lncRNA	118567755	predicted gene%2C 53564	37	32	35	22	83	44	18	42	50	50	30	50	52	42	34	34	35.8639	37.5264	54.7361	23.1363	71.3856	65.1529	22.2268	56.2922	43.8542	32.7939	25.2766	35.0769	34.5625	28.2326	27.2343	41.8973	39.703	0.507107	0.388277	1.30604	0.191538	0.557151
NC_000067.7	75426467	75450984	+	3478	gene-Asic4	Asic4	protein_coding	241118	acid-sensing %28proton-gated%29 ion channel family member 4	83	32	0	29	0	0	0	1	290	153	117	169	195	127	127	47	80.4515	37.5264	0	30.4978	0	0	0	1.34029	254.354	100.349	98.5786	118.56	129.609	85.37	101.728	57.9169	68.5176	-4.37205	0.816834	-5.35244	8.67782e-08	0.000161147
NC_000067.7	75432165	75436166	-	1183	gene-Gm32506	Gm32506	lncRNA	102635080	predicted gene%2C 32506	0	0	0	0	0	0	0	0	0	0	0	0	0	0	1	0	0	0	0	0	0	0	0	0	0	0	0	0	0	0	0.801009	0	0.0500631	0	0.851295	0	1	NA
NC_000067.7	75451213	75456115	-	3235	gene-Chpf	Chpf	protein_coding	74241	chondroitin polymerizing factor	2427	3168	1802	2520	175	1993	3000	252	2838	3042	2940	2628	3064	3101	2726	1719	2352.48	3715.11	2818.13	2650.16	150.512	2951.13	3704.47	337.753	2489.16	1995.18	2477.1	1843.64	2036.53	2084.51	2183.55	2118.28	2244.23	-0.62769	0.620504	-1.01158	0.311738	0.679537
NC_000067.7	75456115	75462337	+	2246	gene-Tmem198	Tmem198	protein_coding	319998	transmembrane protein 198	0	208	19	45	0	17	54	80	465	476	346	336	392	484	450	155	0	243.921	29.7139	47.3242	0	25.1727	66.6804	107.223	407.844	312.198	291.523	235.717	260.548	325.347	360.454	191.002	181.542	-0.508708	0.896029	-0.567736	0.570214	0.849918
NC_000067.7	75462469	75483134	-	7745	gene-Obsl1	Obsl1	protein_coding	98733	obscurin-like 1	566	1174	925	1049	115	1057	1327	150	961	1051	730	1210	1043	980	804	600	548.621	1376.75	1446.6	1103.18	98.9078	1565.15	1638.61	201.044	842.877	689.328	615.063	848.86	693.243	658.76	644.011	739.364	856.898	-0.32299	0.603509	-0.535187	0.592521	0.859367
NC_000067.7	75483721	75487010	+	2921	gene-Inha	Inha	protein_coding	16322	inhibin alpha	63	7	38	61	0	65	29	20	372	315	293	272	379	403	359	250	61.0656	8.20889	59.4278	64.1506	0	96.2486	35.8098	26.8058	326.275	206.602	246.868	190.818	251.907	270.898	287.562	308.069	152.545	-0.245382	0.719265	-0.341156	0.732986	0.920827
NC_000067.7	75498173	75513979	+	4634	gene-Stk11ip	Stk11ip	protein_coding	71728	serine/threonine kinase 11 interacting protein	406	684	541	322	0	492	614	64	872	1026	709	964	1082	972	864	388	393.534	802.126	846.064	338.631	0	728.528	758.181	85.7786	764.817	672.931	597.369	676.282	719.165	653.383	692.072	478.122	575.437	-0.492733	0.809383	-0.608776	0.542673	0.834117
NC_000067.7	75517921	75519235	+	384	gene-Gm15183	Gm15183	pseudogene	108167599	predicted gene 15183	0	0	0	0	0	0	0	0	0	0	0	0	0	0	0	0	0	0	0	0	0	0	0	0	0	0	0	0	0	0	0	0	0	NA	NA	NA	NA	NA
NC_000067.7	75522688	75536075	+	6111	gene-Slc4a3	Slc4a3	protein_coding	20536	solute carrier family 4 %28anion exchanger%29%2C member 3	0	0	147	99	0	161	224	16	321	210	237	238	317	234	267	116	0	0	229.892	104.113	0	238.4	276.6	21.4447	281.544	137.734	199.685	166.966	210.698	157.296	213.869	142.944	148.824	0.453168	0.995883	0.455042	0.649079	0.888792
NC_000067.7	75544712	75545311	+	600	gene-Gm15180	Gm15180	pseudogene	102638885	predicted gene 15180	0	0	0	0	0	0	0	0	0	0	0	0	0	0	0	0	0	0	0	0	0	0	0	0	0	0	0	0	0	0	0	0	0	NA	NA	NA	NA	NA
NC_000067.7	75913369	76070979	+	1492	gene-Gm32622	Gm32622	lncRNA	102635231	predicted gene%2C 32622	0	0	0	0	0	0	0	0	0	0	0	0	0	0	0	0	0	0	0	0	0	0	0	0	0	0	0	0	0	0	0	0	0	NA	NA	NA	NA	NA
NC_000067.7	75992121	75995880	-	2148	gene-Gm29065	Gm29065	lncRNA	102635304	predicted gene 29065	0	0	0	0	0	0	0	0	0	0	0	0	0	0	0	0	0	0	0	0	0	0	0	0	0	0	0	0	0	0	0	0	0	NA	NA	NA	NA	NA
NC_000067.7	76071146	76082853	+	2564	gene-Gm32737	Gm32737	lncRNA	102635380	predicted gene%2C 32737	0	0	0	0	0	0	0	0	0	0	0	0	0	0	0	0	0	0	0	0	0	0	0	0	0	0	0	0	0	0	0	0	0	NA	NA	NA	NA	NA
NC_000067.7	76145088	76196449	+	1026	gene-Gm53565	Gm53565	lncRNA	118567756	predicted gene%2C 53565	0	0	0	0	0	0	0	0	0	0	0	0	0	0	0	0	0	0	0	0	0	0	0	0	0	0	0	0	0	0	0	0	0	NA	NA	NA	NA	NA
NC_000067.7	76465770	76478665	+	2188	gene-Gm17751	Gm17751	lncRNA	620079	predicted gene%2C 17751	0	0	0	4	0	0	0	0	0	0	0	0	0	0	0	0	0	0	0	4.2066	0	0	0	0	0	0	0	0	0	0	0	0	0.262912	-0.55902	0.851295	-0.65667	0.511393	NA
NC_000067.7	76486197	76486280	+	84	gene-Mir6343	Mir6343	miRNA	102465175	microRNA 6343	0	0	0	0	0	0	0	0	0	0	0	0	0	0	0	0	0	0	0	0	0	0	0	0	0	0	0	0	0	0	0	0	0	NA	NA	NA	NA	NA
NC_000067.7	76490630	76505269	+	1114	gene-Gm29069	Gm29069	lncRNA	118567757	predicted gene 29069	0	0	0	0	0	0	0	0	0	0	0	0	0	0	0	0	0	0	0	0	0	0	0	0	0	0	0	0	0	0	0	0	0	NA	NA	NA	NA	NA
NC_000067.7	77343819	77491763	-	6398	gene-Epha4	Epha4	protein_coding	13838	Eph receptor A4	2168	373	456	204	130	475	1028	228	737	772	895	589	711	708	656	424	2101.43	437.417	713.134	214.537	111.809	703.356	1269.4	305.586	646.411	506.338	754.084	413.206	472.575	475.921	525.462	522.484	635.822	-0.488604	0.616976	-0.791933	0.4284	0.767968
NC_000067.7	77473290	77473405	-	116	gene-Mir6352	Mir6352	miRNA	102465180	microRNA 6352	0	0	0	0	0	0	0	0	0	0	0	0	0	0	0	0	0	0	0	0	0	0	0	0	0	0	0	0	0	0	0	0	0	NA	NA	NA	NA	NA
NC_000067.7	77498827	77579019	+	20068	gene-Gm32793	Gm32793	lncRNA	102635461	predicted gene%2C 32793	36	44	17	7	97	19	15	24	6	5	0	3	0	2	0	1	34.8946	51.5987	26.5861	7.36155	83.4265	28.1342	18.5223	32.167	5.2625	3.27939	0	2.10461	0	1.34441	0	1.23227	18.4946	0.397255	0.694853	0.571711	0.567518	0.848509
NC_000067.7	77579654	77622456	+	7874	gene-Gm32974	Gm32974	lncRNA	102635703	predicted gene%2C 32974	0	0	0	0	0	0	0	0	2	0	1	0	0	0	0	0	0	0	0	0	0	0	0	0	1.75417	0	0.842552	0	0	0	0	0	0.162295	0	0.851295	0	1	NA
NC_000067.7	77747185	77872935	-	1500	gene-Gm33083	Gm33083	lncRNA	102635843	predicted gene%2C 33083	0	0	0	0	0	0	0	0	0	0	0	0	0	0	2	0	0	0	0	0	0	0	0	0	0	0	0	0	0	0	1.60202	0	0.100126	0	0.851295	0	1	NA
NC_000067.7	77790280	77892130	+	710	gene-Gm33030	Gm33030	lncRNA	102635779	predicted gene%2C 33030	0	0	0	0	0	0	0	0	0	0	0	0	0	0	0	0	0	0	0	0	0	0	0	0	0	0	0	0	0	0	0	0	0	NA	NA	NA	NA	NA
NC_000067.7	77874920	77875083	-	164	gene-Gm26263	Gm26263	snRNA	115487657	predicted gene%2C 26263	0	0	0	0	0	0	0	0	0	0	0	0	0	0	0	0	0	0	0	0	0	0	0	0	0	0	0	0	0	0	0	0	0	NA	NA	NA	NA	NA
NC_000067.7	78077904	78173773	-	3868	gene-Pax3	Pax3	protein_coding	18505	paired box 3	145	128	28	185	322	25	0	111	2	36	3	85	73	44	0	138	140.548	150.105	43.7889	194.555	276.942	37.0187	0	148.772	1.75417	23.6116	2.52766	59.6307	48.5204	29.577	0	170.054	82.9628	-0.142409	0.974248	-0.146174	0.883784	0.974603
NC_000067.7	78177859	78179688	+	1083	gene-Gm33152	Gm33152	lncRNA	102635943	predicted gene%2C 33152	0	0	0	0	0	0	0	0	0	0	0	0	0	0	0	0	0	0	0	0	0	0	0	0	0	0	0	0	0	0	0	0	0	NA	NA	NA	NA	NA
NC_000067.7	78191601	78194907	-	2872	gene-Gm2102	Gm2102	protein_coding	100039210	predicted gene 2102	27	38	61	8	0	47	30	47	318	442	473	248	406	381	404	171	26.171	44.5626	95.3973	8.4132	0	69.5952	37.0447	62.9937	278.913	289.898	398.527	173.981	269.853	256.11	323.608	210.719	159.112	-0.0343055	0.727354	-0.0471647	0.962382	0.999744
NC_000067.7	78286186	78396926	+	4671	gene-Sgpp2	Sgpp2	protein_coding	433323	sphingosine-1-phosphate phosphatase 2	64	0	45	22	100	26	6	5	407	604	666	340	420	573	546	204	62.0349	0	70.375	23.1363	86.0067	38.4995	7.40893	6.70146	356.973	396.15	561.14	238.523	279.158	385.173	437.351	251.384	200.001	-0.128662	0.761462	-0.168967	0.865822	0.969097
NC_000067.7	78330988	78333466	-	706	gene-Gm51634	Gm51634	lncRNA	115487102	predicted gene%2C 51634	0	0	0	0	0	0	0	0	0	0	0	0	0	0	0	0	0	0	0	0	0	0	0	0	0	0	0	0	0	0	0	0	0	NA	NA	NA	NA	NA
NC_000067.7	78394595	78465534	-	6480	gene-Farsb	Farsb	protein_coding	23874	phenylalanyl-tRNA synthetase%2C beta subunit	3763	2754	2275	2739	3166	2256	3402	6068	3610	5522	4618	4520	5074	5533	4802	2482	3647.46	3229.61	3557.85	2880.47	2722.97	3340.57	4200.87	8132.89	3166.27	3621.76	3890.9	3170.95	3372.5	3719.31	3846.45	3058.5	3722.46	0.4571	0.297709	1.53539	0.124688	0.466728
NC_000067.7	78487697	78597882	+	2514	gene-Mogat1	Mogat1	protein_coding	68393	monoacylglycerol O-acyltransferase 1	0	1	0	5	0	0	0	25	2	3	1	2	3	6	4	4	0	1.1727	0	5.25825	0	0	0	33.5073	1.75417	1.96763	0.842552	1.40308	1.99399	4.03323	3.20404	4.9291	3.75413	1.49357	1.03843	1.43829	0.150351	0.505753
NC_000067.7	78536678	78565024	-	933	gene-Gm39665	Gm39665	lncRNA	105243959	predicted gene%2C 39665	0	0	0	0	0	0	0	0	0	0	0	0	0	0	0	0	0	0	0	0	0	0	0	0	0	0	0	0	0	0	0	0	0	NA	NA	NA	NA	NA
NC_000067.7	78572246	78588395	-	2469	gene-5730419F03Rik	5730419F03Rik	lncRNA	70537	RIKEN cDNA 5730419F03 gene	0	0	0	0	0	0	0	0	0	0	0	0	0	0	0	0	0	0	0	0	0	0	0	0	0	0	0	0	0	0	0	0	0	NA	NA	NA	NA	NA
NC_000067.7	78583953	78584057	-	105	gene-LOC115489320	LOC115489320	snRNA	115489320	U6 spliceosomal RNA	0	0	0	0	0	0	0	0	0	0	0	0	0	0	0	0	0	0	0	0	0	0	0	0	0	0	0	0	0	0	0	0	0	NA	NA	NA	NA	NA
NC_000067.7	78635600	78685462	+	4340	gene-Acsl3	Acsl3	protein_coding	74205	acyl-CoA synthetase long-chain family member 3	1842	713	1224	1158	825	1334	1601	734	5896	6986	6496	5585	8039	8086	8003	2552	1785.44	836.134	1914.2	1217.81	709.556	1975.32	1976.95	983.774	5171.29	4581.97	5473.22	3918.09	5343.22	5435.44	6410.47	3144.76	3179.85	-0.0267108	0.374462	-0.071331	0.943134	0.994041
NC_000067.7	78635600	78645305	+	3999	gene-Utp14b	Utp14b	protein_coding	195434	UTP14B small subunit processome component	58	111	176	98	16	136	24	31	354	365	246	318	363	356	330	170	56.2191	130.17	275.245	103.062	13.7611	201.382	29.6357	41.549	310.488	239.396	207.268	223.089	241.273	239.305	264.333	209.487	174.104	-0.894455	0.604279	-1.4802	0.138819	0.488233
NC_000067.7	78657685	78658421	-	434	gene-Gm51635	Gm51635	lncRNA	115487103	predicted gene%2C 51635	0	0	0	0	0	0	0	0	0	3	0	0	0	1	0	1	0	0	0	0	0	0	0	0	0	1.96763	0	0	0	0.672204	0	1.23227	0.242007	0	0.851295	0	1	NA
NC_000067.7	78691230	78723909	+	6264	gene-Gm38631	Gm38631	lncRNA	102642773	predicted gene%2C 38631	0	0	11	0	0	11	0	0	3	4	10	2	7	2	2	2	0	0	17.2028	0	0	16.2882	0	0	2.63125	2.62351	8.42552	1.40308	4.65264	1.34441	1.60202	2.46455	3.66487	-0.0385156	1.06311	-0.0362292	0.9711	1
NC_000067.7	78704376	78718497	-	1039	gene-Gm33693	Gm33693	lncRNA	102636693	predicted gene%2C 33693	0	0	0	0	0	0	0	0	0	0	0	0	0	0	2	0	0	0	0	0	0	0	0	0	0	0	0	0	0	0	1.60202	0	0.100126	0	0.851295	0	1	NA
NC_000067.7	78769340	79202228	-	3283	gene-Gm29536	Gm29536	lncRNA	102636764	predicted gene 29536	0	0	0	0	0	0	0	0	0	0	0	0	0	0	0	0	0	0	0	0	0	0	0	0	0	0	0	0	0	0	0	0	0	NA	NA	NA	NA	NA
NC_000067.7	78794628	78797749	+	2508	gene-Kcne4	Kcne4	protein_coding	57814	potassium voltage-gated channel%2C Isk-related subfamily%2C gene 4	0	0	117	3	0	141	82	14	16	31	31	51	33	14	13	19	0	0	182.975	3.15495	0	208.786	101.255	18.7641	14.0333	20.3322	26.1191	35.7784	21.9339	9.41086	10.4131	23.4132	42.2731	0.575612	1.01495	0.567135	0.570623	0.850189
NC_000067.7	79124650	79124793	-	144	gene-LOC115487654	LOC115487654	snoRNA	115487654	small nucleolar RNA SNORA48	0	0	0	0	0	0	0	0	0	0	0	0	0	0	0	0	0	0	0	0	0	0	0	0	0	0	0	0	0	0	0	0	0	NA	NA	NA	NA	NA
NC_000067.7	79412083	79417743	-	2724	gene-Scg2	Scg2	protein_coding	20254	secretogranin II	1156	52	65	33	571	40	0	572	3075	3089	3232	2062	3496	3570	3946	1526	1120.51	60.9803	101.653	34.7044	491.099	59.2299	0	766.647	2697.03	2026.01	2723.13	1446.57	2323.66	2399.77	3160.78	1880.45	1330.76	-0.000859468	0.898289	-0.000956783	0.999237	1
NC_000067.7	79491456	79491581	-	126	gene-Gm24160	Gm24160	snoRNA	115485787	predicted gene%2C 24160	0	0	0	0	0	0	0	0	0	0	0	0	0	0	0	0	0	0	0	0	0	0	0	0	0	0	0	0	0	0	0	0	0	NA	NA	NA	NA	NA
NC_000067.7	79584593	79649736	-	3115	gene-Ap1s3	Ap1s3	protein_coding	252903	adaptor-related protein complex AP-1%2C sigma 3	0	0	0	2	2	0	0	0	0	0	1	0	0	0	0	0	0	0	0	2.1033	1.72013	0	0	0	0	0	0.842552	0	0	0	0	0	0.291624	0.00851005	0.851295	0.00999658	0.992024	NA
NC_000067.7	79679979	79753764	-	7886	gene-Wdfy1	Wdfy1	protein_coding	69368	WD repeat and FYVE domain containing 1	328	173	257	257	869	241	288	215	272	412	330	400	347	328	298	265	317.929	202.877	401.92	270.274	747.399	356.86	355.629	288.163	238.567	270.222	278.042	280.615	230.638	220.483	238.701	326.553	314.054	0.543221	0.317382	1.71157	0.0869767	0.39591
NC_000067.7	79753735	79759162	+	1424	gene-Mrpl44	Mrpl44	protein_coding	69163	mitochondrial ribosomal protein L44	218	193	221	472	642	277	284	837	357	698	472	556	562	637	524	311	211.306	226.331	345.62	496.379	552.163	410.167	350.69	1121.82	313.119	457.803	397.684	390.055	373.54	428.194	419.729	383.237	429.865	0.899322	0.372129	2.41669	0.0156622	0.19404
NC_000067.7	79765968	79769466	+	1206	gene-Gm39666	Gm39666	lncRNA	105243960	predicted gene%2C 39666	0	0	0	1	0	0	0	0	0	0	0	0	0	0	0	0	0	0	0	1.05165	0	0	0	0	0	0	0	0	0	0	0	0	0.0657281	-0.133373	0.851295	-0.15667	0.875505	NA
NC_000067.7	79772038	79836382	-	2555	gene-Serpine2	Serpine2	protein_coding	20720	serine %28or cysteine%29 peptidase inhibitor%2C clade E%2C member 2	36825	48610	15484	46109	211302	15796	16677	43113	9060	17780	6183	18852	19574	15120	6729	18067	35694.3	57004.9	24215.3	48490.5	181734	23389.9	20593.1	57784	7946.38	11661.5	5209.5	13225.4	13010.1	10163.7	5389.99	22263.5	33611	0.717194	0.587702	1.22033	0.222338	0.592865
NC_000067.7	79935281	79935846	+	566	gene-Gm28071	Gm28071	pseudogene	102636960	predicted gene 28071	0	0	0	1	0	0	1	0	6	2	0	1	1	0	0	0	0	0	0	1.05165	0	0	1.23482	0	5.2625	1.31176	0	0.701538	0.664663	0	0	0	0.639183	0.0253576	1.02357	0.0247737	0.980236	NA
NC_000067.7	80014895	80016639	-	768	gene-Gm33970	Gm33970	lncRNA	102637066	predicted gene%2C 33970	0	0	0	0	0	0	0	0	0	0	0	0	0	0	0	0	0	0	0	0	0	0	0	0	0	0	0	0	0	0	0	0	0	NA	NA	NA	NA	NA
NC_000067.7	80113183	80113289	+	107	gene-Gm23934	Gm23934	snRNA	115487702	predicted gene%2C 23934	6	2	1	0	4	1	1	0	1	0	0	0	0	0	0	0	5.81577	2.3454	1.56389	0	3.44027	1.48075	1.23482	0	0.877084	0	0	0	0	0	0	0	1.04737	-0.405484	1.07068	-0.378717	0.704898	NA
NC_000067.7	80176416	80192050	-	3316	gene-Fam124b	Fam124b	protein_coding	241128	family with sequence similarity 124%2C member B	0	0	0	0	0	0	0	0	0	0	0	3	0	0	0	4	0	0	0	0	0	0	0	0	0	0	0	2.10461	0	0	0	4.9291	0.439607	0	0.851295	0	1	NA
NC_000067.7	80178928	80196220	-	1118	gene-LOC108167342	LOC108167342	lncRNA	108167342	uncharacterized LOC108167342	0	0	0	0	0	0	0	0	0	0	0	0	0	0	0	0	0	0	0	0	0	0	0	0	0	0	0	0	0	0	0	0	0	NA	NA	NA	NA	NA
NC_000067.7	80185706	80207331	+	2439	gene-2310015K22Rik	2310015K22Rik	lncRNA	69565	RIKEN cDNA 2310015K22 gene	0	0	0	0	0	0	0	0	0	1	0	4	0	3	3	0	0	0	0	0	0	0	0	0	0	0.655878	0	2.80615	0	2.01661	2.40303	0	0.492604	0	0.851305	0	1	NA
NC_000067.7	80213993	80226775	+	1563	gene-Gm34098	Gm34098	lncRNA	102637229	predicted gene%2C 34098	0	0	0	0	0	0	0	0	0	0	0	0	0	3	0	0	0	0	0	0	0	0	0	0	0	0	0	0	0	2.01661	0	0	0.126038	0	0.851295	0	1	NA
NC_000067.7	80242640	80318407	-	5171	gene-Cul3	Cul3	protein_coding	26554	cullin 3	1537	395	539	595	1846	526	799	442	793	1476	2169	3699	1676	2620	3262	850	1489.81	463.216	842.936	625.732	1587.68	778.874	986.623	592.409	695.527	968.076	1827.49	2594.99	1113.97	1761.18	2612.89	1047.43	1249.3	0.19458	0.482724	0.403087	0.686885	0.904
NC_000067.7	80318630	80326445	+	7739	gene-Gm39667	Gm39667	lncRNA	105243961	predicted gene%2C 39667	117	0	0	0	0	0	0	0	1	0	0	4	1	1	1	1	113.408	0	0	0	0	0	0	0	0.877084	0	0	2.80615	0.664663	0.672204	0.801009	1.23227	7.52881	-3.26159	1.06512	-3.0622	NA	NA
NC_000067.7	80405887	80475819	+	2006	gene-Gm38673	Gm38673	lncRNA	105242389	predicted gene%2C 38673	0	0	0	3	0	0	0	0	0	0	0	0	0	0	0	0	0	0	0	3.15495	0	0	0	0	0	0	0	0	0	0	0	0	0.197184	-0.417138	0.851295	-0.490003	0.624131	NA
NC_000067.7	80423649	80453377	+	394	gene-1700016L21Rik	1700016L21Rik	lncRNA	72208	RIKEN cDNA 1700016L21 gene	0	0	0	0	0	0	0	0	0	0	0	0	0	0	0	0	0	0	0	0	0	0	0	0	0	0	0	0	0	0	0	0	0	NA	NA	NA	NA	NA
NC_000067.7	80478785	80736482	-	13115	gene-Dock10	Dock10	protein_coding	210293	dedicator of cytokinesis 10	4804	1110	1227	1032	68	1224	6558	141	344	826	414	1167	578	773	921	974	4656.5	1301.7	1918.89	1085.3	58.4846	1812.44	8097.97	188.981	301.717	541.755	348.816	818.694	384.175	519.614	737.729	1200.23	1498.31	0.153039	0.799045	0.191528	0.848112	0.964067
NC_000067.7	81054239	81345438	+	19895	gene-Nyap2	Nyap2	protein_coding	241134	neuronal tyrosine-phophorylated phosphoinositide 3-kinase adaptor 2	642	11	430	126	138	454	191	155	3809	3041	3505	1904	4246	3226	3883	1903	622.288	12.8997	672.473	132.508	118.689	672.26	235.851	207.745	3340.81	1994.53	2953.14	1335.73	2822.16	2168.53	3110.32	2345.02	1421.56	-0.19301	0.692452	-0.278734	0.780449	0.937412
NC_000067.7	82063322	82066676	-	248	gene-Gm53566	Gm53566	lncRNA	118567758	predicted gene%2C 53566	0	0	0	0	0	0	0	0	0	0	0	0	0	0	0	0	0	0	0	0	0	0	0	0	0	0	0	0	0	0	0	0	0	NA	NA	NA	NA	NA
NC_000067.7	82109637	82109740	+	104	gene-Mir6344	Mir6344	miRNA	102466629	microRNA 6344	0	0	0	0	0	0	0	0	0	0	0	0	0	0	0	0	0	0	0	0	0	0	0	0	0	0	0	0	0	0	0	0	0	NA	NA	NA	NA	NA
NC_000067.7	82210826	82269160	-	9163	gene-Irs1	Irs1	protein_coding	16367	insulin receptor substrate 1	1301	551	722	885	902	728	1432	140	753	583	279	320	1067	292	344	435	1261.05	646.157	1129.13	930.71	775.781	1077.98	1768.27	187.641	660.444	382.377	235.072	224.492	709.195	196.284	275.547	536.039	687.261	-0.0543766	0.551115	-0.0986665	0.921403	0.986134
NC_000067.7	82294178	82423087	+	11530	gene-Rhbdd1	Rhbdd1	protein_coding	76867	rhomboid domain containing 1	2869	1017	1067	922	197	1105	2242	201	517	1010	658	759	860	1028	962	505	2780.91	1192.63	1668.67	969.621	169.433	1636.23	2768.47	269.399	453.452	662.437	554.399	532.467	571.61	691.026	770.571	622.298	1019.6	-0.41166	0.602368	-0.683402	0.494353	0.807399
NC_000067.7	82334249	82353001	-	11820	gene-Gm46095	Gm46095	lncRNA	108167630	predicted gene%2C 46095	99	0	7	10	0	4	28	26	0	1	0	7	0	6	2	1	95.9603	0	10.9472	10.5165	0	5.92299	34.575	34.8476	0	0.655878	0	4.91076	0	4.03323	1.60202	1.23227	12.8252	-0.470423	1.02946	-0.45696	0.6477	0.887672
NC_000067.7	82426140	82564570	-	10618	gene-Col4a4	Col4a4	protein_coding	12829	collagen%2C type IV%2C alpha 4	0	6	0	1	0	0	0	1	6	6	3	5	1	1	5	1	0	7.03619	0	1.05165	0	0	0	1.34029	5.2625	3.93527	2.52766	3.50769	0.664663	0.672204	4.00504	1.23227	1.95221	-1.40419	1.0242	-1.37101	0.170372	NA
NC_000067.7	82564647	82699778	+	8964	gene-Col4a3	Col4a3	protein_coding	12828	collagen%2C type IV%2C alpha 3	1	0	0	0	0	0	0	11	8	8	0	1	4	2	10	3	0.969295	0	0	0	0	0	0	14.7432	7.01667	5.24703	0	0.701538	2.65865	1.34441	8.01009	3.69682	2.77423	1.56299	1.06612	1.46605	0.142635	NA
NC_000067.7	82669228	82703614	-	2198	gene-C430014B12Rik	C430014B12Rik	lncRNA	105243964	RIKEN cDNA C430014B12 gene	98	80	82	92	56	84	134	221	119	146	147	156	154	174	158	64	94.991	93.8159	128.239	96.7518	48.1638	124.383	165.466	296.204	104.373	95.7582	123.855	109.44	102.358	116.964	126.559	78.8655	119.137	0.59106	0.410002	1.4416	0.149414	0.505372
NC_000067.7	82702599	82730111	+	2189	gene-Mff	Mff	protein_coding	75734	mitochondrial fission factor	3704	2278	2316	2938	2473	2463	3079	7373	4064	6497	5297	5612	5970	6574	5580	2834	3590.27	2671.41	3621.97	3089.75	2126.95	3647.08	3802.02	9881.97	3564.47	4261.24	4463	3937.03	3968.04	4419.07	4469.63	3492.26	4062.88	0.566802	0.368784	1.53695	0.124306	0.466335
NC_000067.7	82734368	82746182	-	1510	gene-Tm4sf20	Tm4sf20	protein_coding	66261	transmembrane 4 L six family member 20	0	0	0	0	0	0	0	0	0	0	0	2	0	0	0	0	0	0	0	0	0	0	0	0	0	0	0	1.40308	0	0	0	0	0.0876922	0	0.851295	0	1	NA
NC_000067.7	82786764	82795185	+	2565	gene-Gm34286	Gm34286	lncRNA	102637493	predicted gene%2C 34286	0	7	0	0	0	0	0	0	1	4	0	0	0	2	0	0	0	8.20889	0	0	0	0	0	0	0.877084	2.62351	0	0	0	1.34441	0	0	0.815869	-0.750747	0.864995	-0.86792	0.385438	NA
NC_000067.7	82800177	82800845	-	669	gene-Gm17764	Gm17764	transcribed_pseudogene	100044526	predicted gene%2C 17764	0	0	0	0	0	0	0	0	0	0	0	0	0	0	0	0	0	0	0	0	0	0	0	0	0	0	0	0	0	0	0	0	0	NA	NA	NA	NA	NA
NC_000067.7	82802000	82813776	+	7630	gene-Gm34450	Gm34450	lncRNA	102637709	predicted gene%2C 34450	0	0	0	0	0	0	0	0	0	2	0	0	0	0	0	0	0	0	0	0	0	0	0	0	0	1.31176	0	0	0	0	0	0	0.0819848	0	0.851295	0	1	NA
NC_000067.7	82816738	82878722	+	8383	gene-Agfg1	Agfg1	protein_coding	15463	ArfGAP with FG repeats 1	1384	1708	1912	1680	3250	1897	2535	202	4051	5469	6005	5275	6125	5860	6216	2583	1341.5	2002.97	2990.16	1766.77	2795.22	2808.98	3130.27	270.739	3553.07	3587	5059.52	3700.61	4071.06	3939.12	4979.07	3182.96	3073.69	0.143855	0.499486	0.288006	0.773342	0.934826
NC_000067.7	82990242	83016541	-	3710	gene-Slc19a3	Slc19a3	protein_coding	80721	solute carrier family 19%2C member 3	153	111	0	0	0	0	0	0	12	33	19	22	26	37	38	6	148.302	130.17	0	0	0	0	0	0	10.525	21.644	16.0085	15.4338	17.2812	24.8716	30.4383	7.39364	26.3792	-4.5331	0.999656	-4.53466	5.76971e-06	0.00274727
NC_000067.7	83038651	83039642	+	992	gene-Krtap28-13	Krtap28-13	protein_coding	71386	keratin associated protein 28-13	0	0	0	0	0	0	0	0	0	0	0	0	0	0	0	0	0	0	0	0	0	0	0	0	0	0	0	0	0	0	0	0	0	NA	NA	NA	NA	NA
NC_000067.7	83094487	83096888	+	802	gene-Ccl20	Ccl20	protein_coding	20297	chemokine %28C-C motif%29 ligand 20	0	0	14	0	0	6	0	0	5	7	0	0	0	0	0	0	0	0	21.8945	0	0	8.88449	0	0	4.38542	4.59115	0	0	0	0	0	0	2.48472	-0.411021	0.919382	-0.447062	0.65483	NA
NC_000067.7	83136610	83188298	+	4522	gene-Daw1	Daw1	protein_coding	71227	dynein assembly factor with WDR repeat domains 1	0	0	0	0	2	0	0	1	1	3	0	0	1	0	3	0	0	0	0	0	1.72013	0	0	1.34029	0.877084	1.96763	0	0	0.664663	0	2.40303	0	0.560802	0.645366	1.01161	0.637956	0.523502	NA
NC_000067.7	83233163	83385853	-	7598	gene-Sphkap	Sphkap	protein_coding	77629	SPHK1 interactor%2C AKAP domain containing	0	0	103	0	0	90	0	9	388	844	186	563	687	911	140	540	0	0	161.081	0	0	133.267	0	12.0626	340.308	553.561	156.715	394.966	456.623	612.378	112.141	665.428	224.908	-0.0612152	1.0575	-0.0578865	0.953839	0.997454
NC_000067.7	83899639	83899762	+	124	gene-Gm24555	Gm24555	pseudogene	115485784	predicted gene%2C 24555	0	0	0	0	0	0	0	0	0	0	0	0	0	0	0	0	0	0	0	0	0	0	0	0	0	0	0	0	0	0	0	0	0	NA	NA	NA	NA	NA
NC_000067.7	83961350	83966288	-	4507	gene-Gm51636	Gm51636	pseudogene	115487104	predicted gene%2C 51636	4	3	2	6	0	2	2	1	2	1	1	4	1	2	1	3	3.87718	3.5181	3.12778	6.3099	0	2.9615	2.46964	1.34029	1.75417	0.655878	0.842552	2.80615	0.664663	1.34441	0.801009	3.69682	2.26063	-1.16862	0.858249	-1.36164	0.173313	NA
NC_000067.7	84014014	84317550	-	3137	gene-Pid1	Pid1	protein_coding	98496	phosphotyrosine interaction domain containing 1	326	763	444	833	1785	483	514	532	1150	1541	1215	1298	1711	1495	1099	974	315.99	894.769	694.367	876.024	1535.22	715.201	634.699	713.035	1008.65	1010.71	1023.7	910.596	1137.24	1004.95	880.309	1200.23	909.73	0.362801	0.348535	1.04093	0.297907	0.66555
NC_000067.7	84196570	84196682	-	113	gene-Mir6353	Mir6353	miRNA	102465181	microRNA 6353	0	0	0	2	0	0	0	0	0	0	0	1	0	0	0	2	0	0	0	2.1033	0	0	0	0	0	0	0	0.701538	0	0	0	2.46455	0.329337	-0.275255	0.851295	-0.323337	0.74644	NA
NC_000067.7	84347560	84673942	-	3632	gene-Dner	Dner	protein_coding	227325	delta/notch-like EGF repeat containing	1364	443	680	589	680	716	375	328	3633	7456	6035	5105	5618	7642	4251	3480	1322.12	519.506	1063.44	619.422	584.846	1060.22	463.058	439.616	3186.44	4890.23	5084.8	3581.35	3734.07	5136.99	3405.09	4288.31	2461.22	-0.454571	0.361404	-1.25779	0.208468	0.578921
NC_000067.7	84667369	84674052	+	1277	gene-LOC118567658	LOC118567658	protein_coding	118567658	collagen alpha-2%28I%29 chain-like	40	25	19	13	17	30	14	2	116	203	183	145	134	209	129	92	38.7718	29.3175	29.7139	13.6714	14.6211	44.4225	17.2875	2.68058	101.742	133.143	154.187	101.723	89.0648	140.491	103.33	113.369	70.471	-0.478373	0.507295	-0.942988	0.345687	0.705871
NC_000067.7	84673560	84673636	+	77	gene-Mir5126	Mir5126	miRNA	100628595	microRNA 5126	0	1	0	1	1	1	0	0	3	7	4	4	3	8	7	4	0	1.1727	0	1.05165	0.860067	1.48075	0	0	2.63125	4.59115	3.37021	2.80615	1.99399	5.37764	5.60706	4.9291	2.24198	0.0218785	0.985582	0.0221986	0.98229	NA
NC_000067.7	84687467	84689199	+	1648	gene-Gm51637	Gm51637	lncRNA	115487105	predicted gene%2C 51637	0	0	0	0	0	0	0	0	0	0	0	0	0	1	1	0	0	0	0	0	0	0	0	0	0	0	0	0	0	0.672204	0.801009	0	0.0920758	0	0.851295	0	1	NA
NC_000067.7	84698910	84818285	-	10622	gene-Trip12	Trip12	protein_coding	14897	thyroid hormone receptor interactor 12	2726	1496	1786	1368	275	1791	1314	360	2873	3220	2952	3355	4324	2863	3375	1678	2642.3	1754.36	2793.11	1438.66	236.519	2652.02	1622.56	482.505	2519.86	2111.93	2487.21	2353.66	2874	1924.52	2703.41	2067.76	2041.52	-0.738875	0.521534	-1.41673	0.156561	0.514536
NC_000067.7	84817562	84878208	+	4668	gene-Fbxo36	Fbxo36	protein_coding	66153	F-box protein 36	68	26	9	36	418	18	0	70	20	87	25	74	49	64	42	14	65.9121	30.4902	14.075	37.8594	359.508	26.6535	0	93.8204	17.5417	57.0614	21.0638	51.9138	32.5685	43.0211	33.6424	17.2518	56.3989	1.40576	0.820433	1.71343	0.0866333	0.395472
NC_000067.7	84881344	84912927	-	5701	gene-Slc16a14	Slc16a14	protein_coding	71781	solute carrier family 16 %28monocarboxylic acid transporters%29%2C member 14	63	293	158	192	810	172	575	184	370	585	298	203	527	386	360	217	61.0656	343.601	247.095	201.917	696.655	254.689	710.023	246.614	324.521	383.689	251.08	142.412	350.277	259.471	288.363	267.403	314.305	1.09941	0.486708	2.25887	0.0238915	0.226646
NC_000067.7	84909861	84913738	+	3481	gene-Gm39669	Gm39669	lncRNA	105243965	predicted gene%2C 39669	0	16	22	8	47	21	128	25	16	26	29	14	29	28	18	7	0	18.7632	34.4056	8.4132	40.4232	31.0957	158.057	33.5073	14.0333	17.0528	24.434	9.82153	19.2752	18.8217	14.4182	8.62592	28.1968	1.86501	0.711933	2.61964	0.00880221	0.151912
NC_000067.7	85065860	85088016	-	2743	gene-A530032D15Rik	A530032D15Rik	protein_coding	381287	RIKEN cDNA A530032D15Rik gene	1	0	0	1	0	0	1	0	0	0	1	0	0	2	0	1	0.969295	0	0	1.05165	0	0	1.23482	0	0	0	0.842552	0	0	1.34441	0	1.23227	0.417188	-0.222729	1.00584	-0.221437	0.824752	NA
NC_000067.7	85083814	85091759	+	1876	gene-A530040E14Rik	A530040E14Rik	lncRNA	621875	RIKEN cDNA A530040E14 gene	0	0	0	0	0	0	0	0	0	0	0	0	0	0	0	0	0	0	0	0	0	0	0	0	0	0	0	0	0	0	0	0	0	NA	NA	NA	NA	NA
NC_000067.7	85132922	85286736	-	3369	gene-Gm38510	Gm38510	protein_coding	102638555	predicted gene%2C 38510	0	0	0	0	0	0	0	0	0	1	1	0	0	1	0	0	0	0	0	0	0	0	0	0	0	0.655878	0.842552	0	0	0.672204	0	0	0.135665	0	0.851295	0	1	NA
NC_000067.7	85148753	85250268	+	653	gene-Gm53253	Gm53253	protein_coding	118567331	predicted gene%2C 53253	1	1	1	3	1	0	6	6	1	8	6	3	5	7	2	4	0.969295	1.1727	1.56389	3.15495	0.860067	0	7.40893	8.04175	0.877084	5.24703	5.05531	2.10461	3.32331	4.70543	1.60202	4.9291	3.18847	0.954385	0.868381	1.09904	0.271751	0.643736
NC_000067.7	85169849	85170531	+	206	gene-Gm53568	Gm53568	lncRNA	118567761	predicted gene%2C 53568	0	0	0	1	1	0	0	1	0	1	2	4	1	1	0	1	0	0	0	1.05165	0.860067	0	0	1.34029	0	0.655878	1.6851	2.80615	0.664663	0.672204	0	1.23227	0.685518	0.35457	1.0705	0.331219	0.740479	NA
NC_000067.7	85177313	85193119	+	3330	gene-Gm7609	Gm7609	protein_coding	665378	predicted pseudogene 7609	0	0	0	0	0	0	0	0	0	0	0	0	0	0	0	0	0	0	0	0	0	0	0	0	0	0	0	0	0	0	0	0	0	NA	NA	NA	NA	NA
NC_000067.7	85219007	85260602	-	6476	gene-C130026I21Rik	C130026I21Rik	protein_coding	620078	RIKEN cDNA C130026I21 gene	0	0	0	0	0	0	0	0	0	1	0	1	1	0	0	0	0	0	0	0	0	0	0	0	0	0.655878	0	0.701538	0.664663	0	0	0	0.12638	0	0.851295	0	1	NA
NC_000067.7	85250516	85254756	+	585	gene-LOC118567760	LOC118567760	protein_coding	118567760	sp110 nuclear body protein-like	0	0	0	0	0	0	0	0	0	0	0	0	0	0	0	0	0	0	0	0	0	0	0	0	0	0	0	0	0	0	0	0	0	NA	NA	NA	NA	NA
NC_000067.7	85257384	85267618	+	1213	gene-Gm53567	Gm53567	protein_coding	118567759	predicted gene%2C 53567	0	0	0	0	0	0	0	0	0	0	0	0	0	0	0	0	0	0	0	0	0	0	0	0	0	0	0	0	0	0	0	0	0	NA	NA	NA	NA	NA
NC_000067.7	85291128	85305100	-	1397	gene-Gm2619	Gm2619	transcribed_pseudogene	108167347	predicted gene 2619	0	0	0	0	0	0	0	0	0	0	0	0	0	0	0	0	0	0	0	0	0	0	0	0	0	0	0	0	0	0	0	0	0	NA	NA	NA	NA	NA
NC_000067.7	85304553	85483402	+	3849	gene-Gm7592	Gm7592	protein_coding	101055758	predicted gene 7592	0	0	0	0	0	0	0	0	0	1	2	1	1	2	0	1	0	0	0	0	0	0	0	0	0	0.655878	1.6851	0.701538	0.664663	1.34441	0	1.23227	0.392742	0	1.00612	0	1	NA
NC_000067.7	85425706	85441068	+	1130	gene-Gm2427	Gm2427	protein_coding	100039794	predicted gene 2427	3	2	1	8	4	1	8	8	4	25	14	13	16	16	6	7	2.90789	2.3454	1.56389	8.4132	3.44027	1.48075	9.87858	10.7223	3.50833	16.397	11.7957	9.11999	10.6346	10.7553	4.80605	8.62592	7.2747	0.600772	0.70685	0.849928	0.395365	0.745147
NC_000067.7	85498462	85538571	-	3398	gene-Sp110	Sp110	protein_coding	109032	Sp110 nuclear body protein	0	0	0	0	0	0	0	0	1	33	0	5	4	6	0	8	0	0	0	0	0	0	0	0	0.877084	21.644	0	3.50769	2.65865	4.03323	0	9.85819	2.66118	0	1.05326	0	1	NA
NC_000067.7	85515212	85572761	+	3550	gene-Sp140	Sp140	protein_coding	434484	Sp140 nuclear body protein	4	4	1	27	5	2	12	2	8	41	15	30	17	42	10	9	3.87718	4.6908	1.56389	28.3945	4.30034	2.9615	14.8179	2.68058	7.01667	26.891	12.6383	21.0461	11.2993	28.2326	8.01009	11.0905	11.8444	-0.547326	0.761811	-0.718454	0.472478	0.795401
NC_000067.7	85577683	85637719	+	5034	gene-Sp100	Sp100	protein_coding	20684	nuclear antigen Sp100	0	0	0	12	0	0	0	0	0	70	3	10	2	8	0	1	0	0	0	12.6198	0	0	0	0	0	45.9115	2.52766	7.01538	1.32933	5.37764	0	1.23227	4.75085	-1.22089	1.06645	-1.14482	0.252286	0.627096
NC_000067.7	85644804	85664377	-	2389	gene-A630001G21Rik	A630001G21Rik	protein_coding	319997	RIKEN cDNA A630001G21 gene	55	87	0	36	0	2	5	26	5	21	2	8	8	7	0	2	53.3113	102.025	0	37.8594	0	2.9615	6.17411	34.8476	4.38542	13.7734	1.6851	5.6123	5.3173	4.70543	0	2.46455	17.1951	-1.6478	0.952729	-1.72956	0.0837093	0.389107
NC_000067.7	85679669	85679795	+	127	gene-Mir8096	Mir8096	miRNA	102466882	microRNA 8096	0	0	0	0	0	0	0	0	0	0	0	0	0	0	0	0	0	0	0	0	0	0	0	0	0	0	0	0	0	0	0	0	0	NA	NA	NA	NA	NA
NC_000067.7	85702992	85712415	+	821	gene-9930111H07Rik	9930111H07Rik	lncRNA	77762	RIKEN cDNA 9930111H07 gene	0	0	0	0	0	0	0	0	0	0	0	0	0	0	0	0	0	0	0	0	0	0	0	0	0	0	0	0	0	0	0	0	0	NA	NA	NA	NA	NA
NC_000067.7	85721148	85779298	+	5349	gene-Cab39	Cab39	protein_coding	12283	calcium binding protein 39	5536	2214	2584	2848	3927	2686	4781	636	6584	8880	8627	7607	10213	10137	9454	3954	5366.02	2596.36	4041.09	2995.1	3377.48	3977.29	5903.69	852.425	5774.72	5824.2	7268.69	5336.6	6788.2	6814.14	7572.74	4872.41	4960.07	-0.0842923	0.428638	-0.196651	0.8441	0.962716
NC_000067.7	85822231	85836419	+	2024	gene-Itm2c	Itm2c	protein_coding	64294	integral membrane protein 2C	4671	6046	2809	4836	5536	3160	4371	3669	3726	4678	2912	3841	4110	4442	2715	2466	4527.58	7090.14	4392.97	5085.78	4761.33	4679.17	5397.41	4917.53	3268.01	3068.2	2453.51	2694.61	2731.76	2985.93	2174.74	3038.79	3954.22	-0.0940187	0.195421	-0.481108	0.63044	0.879915
NC_000067.7	85842543	85849276	+	1303	gene-Gm32302	Gm32302	lncRNA	102634803	predicted gene%2C 32302	0	0	0	0	0	0	0	0	0	0	0	1	0	3	0	0	0	0	0	0	0	0	0	0	0	0	0	0.701538	0	2.01661	0	0	0.169884	0	0.851295	0	1	NA
NC_000067.7	85843983	85853059	-	529	gene-Gm51745	Gm51745	lncRNA	115487358	predicted gene%2C 51745	0	0	0	0	0	0	0	0	0	2	0	0	0	0	0	0	0	0	0	0	0	0	0	0	0	1.31176	0	0	0	0	0	0	0.0819848	0	0.851295	0	1	NA
NC_000067.7	85856204	85859477	+	1148	gene-4933407L21Rik	4933407L21Rik	lncRNA	71141	RIKEN cDNA 4933407L21 gene	0	0	0	0	0	0	0	0	0	0	1	4	3	2	0	1	0	0	0	0	0	0	0	0	0	0	0.842552	2.80615	1.99399	1.34441	0	1.23227	0.513711	0	0.944521	0	1	NA
NC_000067.7	85860927	85924781	-	7109	gene-Gpr55	Gpr55	protein_coding	227326	G protein-coupled receptor 55	0	0	0	3	0	0	0	0	1	0	0	0	4	1	1	0	0	0	0	3.15495	0	0	0	0	0.877084	0	0	0	2.65865	0.672204	0.801009	0	0.510244	-0.534502	0.94577	-0.56515	0.571971	NA
NC_000067.7	85885037	85901092	+	833	gene-Gm41905	Gm41905	lncRNA	105246647	predicted gene%2C 41905	0	0	0	0	0	0	0	0	0	0	0	0	0	0	0	0	0	0	0	0	0	0	0	0	0	0	0	0	0	0	0	0	0	NA	NA	NA	NA	NA
NC_000067.7	85931348	85935843	-	434	gene-Gm53569	Gm53569	lncRNA	118567763	predicted gene%2C 53569	0	0	0	0	0	0	0	0	0	0	0	0	0	0	0	0	0	0	0	0	0	0	0	0	0	0	0	0	0	0	0	0	0	NA	NA	NA	NA	NA
NC_000067.7	85945728	85957683	+	2916	gene-Spata3	Spata3	protein_coding	70060	spermatogenesis associated 3	0	1	0	0	0	0	0	0	0	0	0	0	0	0	0	0	0	1.1727	0	0	0	0	0	0	0	0	0	0	0	0	0	0	0.0732937	-0.133373	0.851295	-0.15667	0.875505	NA
NC_000067.7	85973585	85983178	+	3331	gene-2810459M11Rik	2810459M11Rik	protein_coding	72792	RIKEN cDNA 2810459M11 gene	0	0	0	0	0	0	0	10	3	3	0	0	2	1	0	4	0	0	0	0	0	0	0	13.4029	2.63125	1.96763	0	0	1.32933	0.672204	0	4.9291	1.55828	1.3739	1.02689	1.33792	0.180922	NA
NC_000067.7	85992341	86067017	+	3256	gene-Psmd1	Psmd1	protein_coding	70247	proteasome %28prosome%2C macropain%29 26S subunit%2C non-ATPase%2C 1	4779	3691	2873	4673	9206	2715	4016	4708	8374	10525	9966	8818	11676	11062	9384	5114	4632.26	4328.43	4493.05	4914.36	7917.78	4020.23	4959.05	6310.09	7344.7	6903.12	8396.87	6186.16	7760.6	7435.92	7516.67	6301.85	6213.82	0.334327	0.210347	1.58941	0.111968	0.446282
NC_000067.7	86015023	86015144	+	122	gene-Gm22786	Gm22786	snoRNA	115485822	predicted gene%2C 22786	3	0	0	1	0	0	0	0	0	0	2	0	0	0	0	0	2.90789	0	0	1.05165	0	0	0	0	0	0	1.6851	0	0	0	0	0	0.35279	-0.549823	0.8514	-0.645786	0.518418	NA
NC_000067.7	86025268	86043960	-	7879	gene-Htr2b	Htr2b	protein_coding	15559	5-hydroxytryptamine %28serotonin%29 receptor 2B	0	0	0	0	0	0	0	1	1	10	4	17	9	15	9	4	0	0	0	0	0	0	0	1.34029	0.877084	6.55878	3.37021	11.9261	5.98196	10.0831	7.20908	4.9291	3.26723	0.489478	1.04411	0.468801	0.639212	0.88399
NC_000067.7	86030339	86038963	+	8013	gene-Gm53570	Gm53570	lncRNA	118567764	predicted gene%2C 53570	0	1	0	8	0	0	0	0	5	10	7	15	20	30	15	13	0	1.1727	0	8.4132	0	0	0	0	4.38542	6.55878	5.89786	10.5231	13.2933	20.1661	12.0151	16.0196	6.15282	-2.0595	0.964201	-2.13597	0.032682	0.255744
NC_000067.7	86082436	86207491	+	32503	gene-Armc9	Armc9	protein_coding	78795	armadillo repeat containing 9	373	367	248	281	666	277	411	261	723	977	738	771	938	899	738	452	361.547	430.38	387.845	295.514	572.805	410.167	507.512	349.816	634.131	640.793	621.803	540.885	623.454	604.312	591.145	556.988	508.069	0.320948	0.189452	1.69409	0.0902483	0.402801
NC_000067.7	86173939	86184507	-	2382	gene-Gm46098	Gm46098	lncRNA	108167633	predicted gene%2C 46098	0	0	3	0	0	8	0	0	0	1	0	0	0	1	0	0	0	0	4.69167	0	0	11.846	0	0	0	0.655878	0	0	0	0.672204	0	0	1.11661	0.445752	0.889326	0.501224	0.616213	NA
NC_000067.7	86209194	86229492	-	3488	gene-Gm16341	Gm16341	lncRNA	102634967	predicted gene 16341	0	0	0	0	0	0	0	0	0	0	0	0	1	0	0	0	0	0	0	0	0	0	0	0	0	0	0	0	0.664663	0	0	0	0.0415414	0	0.851295	0	1	NA
NC_000067.7	86230785	86231782	-	653	gene-Gm28626	Gm28626	lncRNA	102635143	predicted gene 28626	0	0	2	1	0	0	0	2	16	5	4	8	10	12	8	2	0	0	3.12778	1.05165	0	0	0	2.68058	14.0333	3.27939	3.37021	5.6123	6.64663	8.06645	6.40807	2.46455	3.54631	-0.302497	0.976109	-0.3099	0.756637	0.928962
NC_000067.7	86230943	86235027	+	2595	gene-B3gnt7	B3gnt7	protein_coding	227327	UDP-GlcNAc:betaGal beta-1%2C3-N-acetylglucosaminyltransferase 7	0	0	28	11	0	30	0	43	338	241	82	124	450	266	108	78	0	0	43.7889	11.5681	0	44.4225	0	57.6325	296.454	158.067	69.0893	86.9907	299.098	178.806	86.509	96.1174	89.284	0.526521	0.991255	0.531166	0.595304	0.861055
NC_000067.7	86250957	86253155	+	515	gene-Gm5258	Gm5258	protein_coding	383538	predicted gene 5258	0	0	0	0	0	0	0	0	0	0	0	0	0	0	0	0	0	0	0	0	0	0	0	0	0	0	0	0	0	0	0	0	0	NA	NA	NA	NA	NA
NC_000067.7	86272441	86287177	-	8770	gene-Ncl	Ncl	protein_coding	17975	nucleolin	10773	5606	6073	7420	8432	6270	7187	11371	5782	6341	6651	6701	8340	7548	7430	4191	10442.2	6574.15	9497.5	7803.24	7252.09	9284.29	8874.67	15240.5	5071.3	4158.92	5603.81	4701	5543.29	5073.8	5951.5	5164.46	7264.79	0.24107	0.245273	0.982863	0.325675	0.688361
NC_000067.7	86278892	86279007	-	116	gene-Snora75	Snora75	snoRNA	100303740	small nucleolar RNA%2C H/ACA box 75	0	0	5	2	0	16	0	7	2	1	1	0	2	2	2	0	0	0	7.81945	2.1033	0	23.692	0	9.38204	1.75417	0.655878	0.842552	0	1.32933	1.34441	1.60202	0	3.15782	1.18621	1.04811	1.13176	0.257734	0.630964
NC_000067.7	86279703	86279849	-	147	gene-Mir3535	Mir3535	miRNA	102465895	microRNA 3535	0	1	0	0	0	0	0	2	0	0	0	2	0	0	0	0	0	1.1727	0	0	0	0	0	2.68058	0	0	0	1.40308	0	0	0	0	0.328522	0.150393	0.851295	0.176663	0.859773	NA
NC_000067.7	86283982	86284049	-	68	gene-Snord82	Snord82	snoRNA	80828	small nucleolar RNA%2C C/D box 82	0	0	0	0	6	0	0	0	0	0	0	0	0	0	0	0	0	0	0	0	5.1604	0	0	0	0	0	0	0	0	0	0	0	0.322525	0.740494	0.851915	0.869211	0.384732	NA
NC_000067.7	86287306	86296229	+	1799	gene-C130036L24Rik	C130036L24Rik	lncRNA	319336	RIKEN cDNA C130036L24 gene	0	3	1	7	10	3	4	27	10	19	13	3	17	8	16	6	0	3.5181	1.56389	7.36155	8.60067	4.44225	4.93929	36.1879	8.77084	12.4617	10.9532	2.10461	11.2993	5.37764	12.8161	7.39364	8.61191	1.74166	0.78836	2.20922	0.0271596	0.237231
NC_000067.7	86313964	86317083	-	1387	gene-Nmur1	Nmur1	protein_coding	14767	neuromedin U receptor 1	0	0	0	0	0	0	0	0	0	5	2	3	4	6	3	1	0	0	0	0	0	0	0	0	0	3.27939	1.6851	2.10461	2.65865	4.03323	2.40303	1.23227	1.08727	0	1.07039	0	1	NA
NC_000067.7	86354051	86355771	+	1721	gene-Tex44	Tex44	protein_coding	71863	testis expressed 44	0	0	0	0	0	0	0	0	0	0	0	0	0	0	0	0	0	0	0	0	0	0	0	0	0	0	0	0	0	0	0	0	0	NA	NA	NA	NA	NA
NC_000067.7	86357733	86369247	-	591	gene-Gm32700	Gm32700	lncRNA	102635333	predicted gene%2C 32700	0	0	0	0	0	0	0	2	0	1	0	0	0	0	0	0	0	0	0	0	0	0	0	2.68058	0	0.655878	0	0	0	0	0	0	0.208529	0.292275	0.851295	0.34333	0.73135	NA
NC_000067.7	86384374	86392135	-	1172	gene-Gm32758	Gm32758	lncRNA	102635408	predicted gene%2C 32758	0	0	0	0	0	0	0	0	1	0	0	0	0	0	0	0	0	0	0	0	0	0	0	0	0.877084	0	0	0	0	0	0	0	0.0548177	0	0.851295	0	1	NA
NC_000067.7	86392358	86400588	-	1942	gene-Gm41907	Gm41907	lncRNA	105246649	predicted gene%2C 41907	0	0	0	0	0	0	0	0	0	0	0	0	0	0	2	0	0	0	0	0	0	0	0	0	0	0	0	0	0	0	1.60202	0	0.100126	0	0.851295	0	1	NA
NC_000067.7	86454442	86458434	+	1226	gene-Ptma	Ptma	protein_coding	19231	prothymosin alpha	4004	3327	2022	3833	4837	2352	2173	5652	2468	3738	3526	4096	3539	4429	3240	2029	3881.06	3901.57	3162.18	4030.97	4160.15	3482.72	2683.27	7575.33	2164.64	2451.67	2970.84	2873.5	2352.24	2977.19	2595.27	2500.28	3360.18	0.252648	0.286278	0.882527	0.377492	0.730211
NC_000067.7	86470734	86510507	-	1554	gene-Pde6d	Pde6d	protein_coding	18582	phosphodiesterase 6D%2C cGMP-specific%2C rod%2C delta	481	443	214	609	2799	230	403	1156	629	1316	986	976	1104	1226	982	476	466.231	519.506	334.672	640.455	2407.33	340.572	497.633	1549.38	551.686	863.136	830.756	684.701	733.788	824.123	786.591	586.562	788.57	1.22364	0.474067	2.58115	0.00984708	0.160562
NC_000067.7	86510363	86534550	+	3099	gene-Cops7b	Cops7b	protein_coding	26895	COP9 signalosome subunit 7B	718	988	679	553	380	752	615	560	1221	1202	1017	950	1193	1299	1094	490	695.954	1158.63	1061.88	581.562	326.826	1113.52	759.416	750.563	1070.92	788.366	856.875	666.461	792.943	873.194	876.304	603.814	811.077	-0.239688	0.349422	-0.685955	0.492742	0.806732
NC_000067.7	86554787	86571965	+	783	gene-Gm41908	Gm41908	lncRNA	105246650	predicted gene%2C 41908	0	0	0	0	0	0	0	2	0	2	0	0	0	0	2	0	0	0	0	0	0	0	0	2.68058	0	1.31176	0	0	0	0	1.60202	0	0.349647	0.292275	0.851295	0.34333	0.73135	NA
NC_000067.7	86594015	86598295	-	1042	gene-Nppc	Nppc	protein_coding	18159	natriuretic peptide type C	0	0	0	7	0	0	0	8	2	0	0	15	6	1	0	1	0	0	0	7.36155	0	0	0	10.7223	1.75417	0	0	10.5231	3.98798	0.672204	0	1.23227	2.26585	0.203293	1.04523	0.194497	0.845787	NA
NC_000067.7	86629646	86977819	+	6300	gene-Dis3l2	Dis3l2	protein_coding	208718	DIS3 like 3%27-5%27 exoribonuclease 2	463	221	263	360	33	242	386	153	758	990	831	869	916	1030	909	452	448.784	259.166	411.303	378.594	28.3822	358.341	476.641	205.065	664.829	649.32	700.161	609.636	608.831	692.371	728.117	556.988	486.033	-0.458741	0.511536	-0.896791	0.36983	0.723281
NC_000067.7	86850662	86855827	-	895	gene-Gm41909	Gm41909	lncRNA	105246651	predicted gene%2C 41909	0	0	0	16	0	0	0	0	0	0	0	0	0	0	0	0	0	0	0	16.8264	0	0	0	0	0	0	0	0	0	0	0	0	1.05165	-1.38413	0.858101	-1.61301	0.106741	NA
NC_000067.7	86984227	86995259	-	594	gene-Gm28375	Gm28375	lncRNA	102635655	predicted gene 28375	0	0	0	0	0	0	0	0	0	0	0	0	0	0	0	0	0	0	0	0	0	0	0	0	0	0	0	0	0	0	0	0	0	NA	NA	NA	NA	NA
NC_000067.7	86999141	87000488	+	1237	gene-Gm41910	Gm41910	lncRNA	105246652	predicted gene%2C 41910	0	0	0	8	4	0	0	0	0	0	0	8	2	2	1	6	0	0	0	8.4132	3.44027	0	0	0	0	0	0	5.6123	1.32933	1.34441	0.801009	7.39364	1.77088	-0.469888	1.05327	-0.446121	0.65551	NA
NC_000067.7	87007984	87025733	+	1948	gene-Gm29371	Gm29371	lncRNA	102635830	predicted gene 29371	0	0	0	0	0	0	0	0	0	0	0	0	0	0	0	0	0	0	0	0	0	0	0	0	0	0	0	0	0	0	0	0	0	NA	NA	NA	NA	NA
NC_000067.7	87014412	87023656	-	2234	gene-Alppl2	Alppl2	protein_coding	11650	alkaline phosphatase%2C placental-like 2	0	0	0	0	0	0	0	0	0	0	0	0	0	0	0	0	0	0	0	0	0	0	0	0	0	0	0	0	0	0	0	0	0	NA	NA	NA	NA	NA
NC_000067.7	87025724	87029328	-	2337	gene-Alpi	Alpi	protein_coding	76768	alkaline phosphatase%2C intestinal	0	0	0	0	0	0	0	0	0	0	0	0	0	0	0	0	0	0	0	0	0	0	0	0	0	0	0	0	0	0	0	0	0	NA	NA	NA	NA	NA
NC_000067.7	87052676	87056450	+	2550	gene-Akp3	Akp3	protein_coding	11648	alkaline phosphatase 3%2C intestine%2C not Mn requiring	0	0	0	0	0	0	0	0	0	0	0	0	0	0	0	0	0	0	0	0	0	0	0	0	0	0	0	0	0	0	0	0	0	NA	NA	NA	NA	NA
NC_000067.7	87070596	87084807	-	6103	gene-Ecel1	Ecel1	protein_coding	13599	endothelin converting enzyme-like 1	116	236	106	80	0	102	0	4	101	32	15	92	68	66	32	50	112.438	276.757	165.772	84.132	0	151.036	0	5.36116	88.5854	20.9881	12.6383	64.5415	45.1971	44.3655	25.6323	61.6137	72.4412	-1.55682	0.922831	-1.68701	0.091602	0.405812
NC_000067.7	87070625	87076353	+	435	gene-Gm51638	Gm51638	lncRNA	115487106	predicted gene%2C 51638	4	3	6	0	0	0	0	0	2	0	4	0	2	3	1	2	3.87718	3.5181	9.38334	0	0	0	0	0	1.75417	0	3.37021	0	1.32933	2.01661	0.801009	2.46455	1.78216	-2.44341	1.05286	-2.32074	0.020301	NA
NC_000067.7	87077567	87103201	+	3080	gene-Gm33292	Gm33292	lncRNA	102636138	predicted gene%2C 33292	16	14	6	4	0	10	0	2	10	6	2	10	8	8	5	6	15.5087	16.4178	9.38334	4.2066	0	14.8075	0	2.68058	8.77084	3.93527	1.6851	7.01538	5.3173	5.37764	4.00504	7.39364	6.65655	-1.20231	0.82019	-1.46589	0.142677	0.494731
NC_000067.7	87111002	87116127	+	2257	gene-Prss56	Prss56	protein_coding	69453	protease%2C serine 56	0	0	0	35	237	0	0	8	4	0	0	4	11	0	0	3	0	0	0	36.8077	203.836	0	0	10.7223	3.50833	0	0	2.80615	7.31129	0	0	3.69682	16.793	1.32289	1.05352	1.25569	NA	NA
NC_000067.7	87118319	87127792	+	2965	gene-Chrnd	Chrnd	protein_coding	11447	cholinergic receptor%2C nicotinic%2C delta polypeptide	0	0	0	0	0	0	0	0	0	0	0	0	0	0	0	0	0	0	0	0	0	0	0	0	0	0	0	0	0	0	0	0	0	NA	NA	NA	NA	NA
NC_000067.7	87133533	87139365	+	1918	gene-Chrng	Chrng	protein_coding	11449	cholinergic receptor%2C nicotinic%2C gamma polypeptide	0	0	0	0	0	0	0	0	0	0	0	0	0	0	0	0	0	0	0	0	0	0	0	0	0	0	0	0	0	0	0	0	0	NA	NA	NA	NA	NA
NC_000067.7	87141633	87168210	+	8237	gene-Eif4e2	Eif4e2	protein_coding	26987	eukaryotic translation initiation factor 4E member 2	3014	1566	1520	1558	3838	1573	2087	2272	2537	3284	3364	3002	3586	3655	3381	1573	2921.46	1836.45	2377.11	1638.47	3300.94	2329.22	2577.07	3045.14	2225.16	2153.9	2834.34	2106.02	2383.48	2456.91	2708.21	1938.37	2427.02	0.3553	0.223424	1.59025	0.111779	0.44582
NC_000067.7	87167238	87174458	-	7013	gene-Gm53571	Gm53571	lncRNA	118567765	predicted gene%2C 53571	123	69	51	67	57	58	97	30	174	184	257	202	214	228	231	97	119.223	80.9162	79.7584	70.4605	49.0238	85.8834	119.778	40.2087	152.613	120.682	216.536	141.711	142.238	153.263	185.033	119.531	117.304	-0.248218	0.356415	-0.696432	0.486159	0.803575
NC_000067.7	87178870	87178970	+	101	gene-Gm26187	Gm26187	pseudogene	115487620	predicted gene%2C 26187	0	0	0	0	0	0	0	0	0	0	0	1	0	0	0	0	0	0	0	0	0	0	0	0	0	0	0	0.701538	0	0	0	0	0.0438461	0	0.851295	0	1	NA
NC_000067.7	87192075	87238563	+	1866	gene-Efhd1	Efhd1	protein_coding	98363	EF hand domain containing 1	38	0	0	62	0	0	0	10	3	9	3	142	13	13	4	16	36.8332	0	0	65.2023	0	0	0	13.4029	2.63125	5.9029	2.52766	99.6183	8.64061	8.73866	3.20404	19.7164	16.6511	-1.61559	1.05105	-1.53712	0.124264	0.466335
NC_000067.7	87221554	87237443	-	780	gene-Gm41911	Gm41911	lncRNA	105246653	predicted gene%2C 41911	3	0	0	2	0	0	0	0	0	0	0	4	0	0	0	2	2.90789	0	0	2.1033	0	0	0	0	0	0	0	2.80615	0	0	0	2.46455	0.642618	-0.540461	0.855016	-0.632107	0.527317	NA
NC_000067.7	87254653	87378532	+	6161	gene-Gigyf2	Gigyf2	protein_coding	227331	GRB10 interacting GYF protein 2	464	434	402	506	113	386	285	100	863	856	887	864	1042	958	933	633	449.753	508.951	628.684	532.135	97.1876	571.569	351.924	134.029	756.923	561.432	747.344	606.128	692.578	643.972	747.341	780.029	550.624	-0.841895	0.425371	-1.9792	0.0477936	0.30076
NC_000067.7	87269177	87269283	-	107	gene-Gm22549	Gm22549	snRNA	115487582	predicted gene%2C 22549	0	0	0	0	0	0	0	0	0	0	0	0	0	0	3	0	0	0	0	0	0	0	0	0	0	0	0	0	0	0	2.40303	0	0.150189	0	0.851295	0	1	NA
NC_000067.7	87309133	87322451	-	6225	gene-Kcnj13	Kcnj13	protein_coding	100040591	potassium inwardly-rectifying channel%2C subfamily J%2C member 13	18	0	32	3	0	38	0	12	0	1	5	0	4	11	3	3	17.4473	0	50.0445	3.15495	0	56.2684	0	16.0835	0	0.655878	4.21276	0	2.65865	7.39425	2.40303	3.69682	10.2513	0.0233285	1.03733	0.0224889	0.982058	1
NC_000067.7	87397734	87403204	+	555	gene-Snorc	Snorc	protein_coding	73234	secondary ossification center associated regulator of chondrocyte maturation	0	0	0	0	0	0	0	1	0	0	0	1	0	0	0	0	0	0	0	0	0	0	0	1.34029	0	0	0	0.701538	0	0	0	0	0.127614	0.150393	0.851295	0.176663	0.859773	NA
NC_000067.7	87404551	87501661	-	3967	gene-Ngef	Ngef	protein_coding	53972	neuronal guanine nucleotide exchange factor	0	0	3	0	0	8	0	24	73	51	35	42	64	81	37	8	0	0	4.69167	0	0	11.846	0	32.167	64.0271	33.4498	29.4893	29.4646	42.5384	54.4486	29.6373	9.85819	21.3511	2.00464	0.951468	2.1069	0.0351266	0.263103
NC_000067.7	87471342	87472438	-	1097	gene-Gm6153	Gm6153	pseudogene	620454	predicted gene 6153	0	0	0	0	0	0	0	0	0	0	0	0	0	0	0	0	0	0	0	0	0	0	0	0	0	0	0	0	0	0	0	0	0	NA	NA	NA	NA	NA
NC_000067.7	87478783	87496041	+	1341	gene-Gm46099	Gm46099	lncRNA	108167634	predicted gene%2C 46099	0	0	0	0	0	0	0	0	0	0	0	0	0	0	0	0	0	0	0	0	0	0	0	0	0	0	0	0	0	0	0	0	0	NA	NA	NA	NA	NA
NC_000067.7	87501749	87525567	+	2218	gene-Neu2	Neu2	protein_coding	23956	neuraminidase 2	0	0	0	0	0	0	0	0	0	0	0	0	0	1	0	0	0	0	0	0	0	0	0	0	0	0	0	0	0	0.672204	0	0	0.0420128	0	0.851295	0	1	NA
NC_000067.7	87548034	87648232	+	5165	gene-Inpp5d	Inpp5d	protein_coding	16331	inositol polyphosphate-5-phosphatase D	0	8	0	3	0	0	0	2	50	135	11	219	79	114	7	66	0	9.38159	0	3.15495	0	0	0	2.68058	43.8542	88.5436	9.26807	153.637	52.5084	76.6313	5.60706	81.3301	32.9123	-1.12769	0.943808	-1.19483	0.232155	0.60498
NC_000067.7	87627495	87652630	-	742	gene-Gm33470	Gm33470	lncRNA	102636392	predicted gene%2C 33470	0	0	0	0	0	0	0	0	0	2	0	0	3	2	0	0	0	0	0	0	0	0	0	0	0	1.31176	0	0	1.99399	1.34441	0	0	0.290635	0	0.851295	0	1	NA
NC_000067.7	87656290	87683468	-	3283	gene-Gm33517	Gm33517	lncRNA	102636458	predicted gene%2C 33517	0	0	0	0	0	0	0	0	0	0	0	0	2	0	0	0	0	0	0	0	0	0	0	0	0	0	0	0	1.32933	0	0	0	0.0830828	0	0.851295	0	1	NA
NC_000067.7	87683730	87720150	+	3308	gene-Atg16l1	Atg16l1	protein_coding	77040	autophagy related 16-like 1 %28S. cerevisiae%29	362	716	324	700	969	310	912	248	1436	1884	1874	1564	1871	2066	1608	884	350.885	839.652	506.7	736.155	833.405	459.032	1126.16	332.392	1259.49	1235.67	1578.94	1097.2	1243.58	1388.77	1288.02	1089.33	960.338	0.172245	0.369192	0.466547	0.640824	0.884508
NC_000067.7	87704660	87704931	+	272	gene-Gm25395	Gm25395	ncRNA	115485773	predicted gene%2C 25395	0	0	0	9	7	0	0	0	0	0	1	3	0	3	0	4	0	0	0	9.46485	6.02047	0	0	0	0	0	0.842552	2.10461	0	2.01661	0	4.9291	1.58614	-0.23836	1.01873	-0.233978	0.815002	NA
NC_000067.7	87708329	87713598	-	3332	gene-Gm53572	Gm53572	lncRNA	118567766	predicted gene%2C 53572	10	22	8	36	20	8	26	4	34	56	60	46	69	67	66	26	9.69295	25.7994	12.5111	37.8594	17.2013	11.846	32.1054	5.36116	29.8208	36.7292	50.5531	32.2707	45.8617	45.0377	52.8666	32.0391	29.8472	-0.341118	0.510432	-0.668293	0.503946	0.813481
NC_000067.7	87712293	87712540	+	248	gene-Scarna6	Scarna6	ncRNA	100217415	small Cajal body-specific RNA 6	0	0	0	0	0	0	0	0	0	0	2	0	0	0	0	0	0	0	0	0	0	0	0	0	0	0	1.6851	0	0	0	0	0	0.105319	0	0.851295	0	1	NA
NC_000067.7	87731402	87772880	+	3695	gene-Sag	Sag	protein_coding	20215	S-antigen%2C retina and pineal gland %28arrestin%29	0	32	10	19	0	3	4	9	9	3	2	5	6	2	0	2	0	37.5264	15.6389	19.9813	0	4.44225	4.93929	12.0626	7.89375	1.96763	1.6851	3.50769	3.98798	1.34441	0	2.46455	7.34012	-1.41286	0.918289	-1.53858	0.123907	0.466156
NC_000067.7	87780942	87872900	+	17540	gene-Dgkd	Dgkd	protein_coding	227333	diacylglycerol kinase%2C delta	1227	778	714	312	527	742	1224	82	2456	2801	2384	2292	3227	2426	3154	1011	1189.33	912.36	1116.62	328.115	453.256	1098.72	1511.42	109.904	2154.12	1837.12	2008.64	1607.92	2144.87	1630.77	2526.38	1245.83	1367.21	-0.14849	0.555164	-0.267471	0.789107	0.941309
NC_000067.7	87781069	87782021	-	841	gene-Gm19582	Gm19582	lncRNA	100503175	predicted gene%2C 19582	11	13	12	9	27	9	14	6	14	16	22	22	26	22	22	12	10.6623	15.2451	18.7667	9.46485	23.2218	13.3267	17.2875	8.04175	12.2792	10.4941	18.5361	15.4338	17.2812	14.7885	17.6222	14.7873	14.8274	0.24416	0.436137	0.559825	0.575599	0.852586
NC_000067.7	87872841	87936308	-	8770	gene-Usp40	Usp40	protein_coding	227334	ubiquitin specific peptidase 40	682	0	378	606	253	376	957	116	364	461	405	598	466	504	347	396	661.06	0	591.15	637.3	217.597	556.761	1181.73	155.474	319.258	302.36	341.234	419.519	309.733	338.791	277.95	487.981	424.868	0.133876	0.800986	0.167139	0.86726	0.969378
NC_000067.7	87983133	88147724	+	3242	gene-Ugt1a10	Ugt1a10	protein_coding	394430	UDP glycosyltransferase 1 family%2C polypeptide A10	83	28	73	43	59	70	73	99	15	18	3	40	19	17	5	29	80.4515	32.8356	114.164	45.2209	50.744	103.652	90.142	132.689	13.1563	11.8058	2.52766	28.0615	12.6286	11.4275	4.00504	35.7359	48.078	0.43066	0.613483	0.701992	0.482684	0.801998
NC_000067.7	87983133	87984062	+	930	gene-Gm38421	Gm38421	pseudogene	100418104	predicted gene%2C 38421	0	0	0	0	0	0	0	0	0	0	0	0	0	0	0	0	0	0	0	0	0	0	0	0	0	0	0	0	0	0	0	0	0	NA	NA	NA	NA	NA
NC_000067.7	87998501	88147724	+	3216	gene-Ugt1a9	Ugt1a9	protein_coding	394434	UDP glucuronosyltransferase 1 family%2C polypeptide A9	83	28	73	43	59	70	73	99	15	18	3	40	19	17	5	29	80.4515	32.8356	114.164	45.2209	50.744	103.652	90.142	132.689	13.1563	11.8058	2.52766	28.0615	12.6286	11.4275	4.00504	35.7359	48.078	0.43066	0.613483	0.701992	0.482684	0.801998
NC_000067.7	88015550	88146720	+	2206	gene-Ugt1a8	Ugt1a8	protein_coding	613123	UDP glucuronosyltransferase 1 family%2C polypeptide A8	83	26	73	43	59	70	73	99	15	18	3	39	19	17	4	29	80.4515	30.4902	114.164	45.2209	50.744	103.652	90.142	132.689	13.1563	11.8058	2.52766	27.36	12.6286	11.4275	3.20404	35.7359	47.8375	0.440469	0.62528	0.704434	0.481162	0.801455
NC_000067.7	88022723	88147724	+	3294	gene-Ugt1a7c	Ugt1a7c	protein_coding	394432	UDP glucuronosyltransferase 1 family%2C polypeptide A7C	382	105	343	126	259	361	382	458	55	46	12	76	65	44	16	61	370.271	123.133	536.414	132.508	222.757	534.55	471.702	613.853	48.2396	30.1704	10.1106	53.3169	43.2031	29.577	12.8161	75.1687	206.737	0.616998	0.579737	1.06427	0.287206	0.659504
NC_000067.7	88030979	88146720	+	2293	gene-Ugt1a6b	Ugt1a6b	protein_coding	394435	UDP glucuronosyltransferase 1 family%2C polypeptide A6B	90	32	77	65	74	77	83	127	16	31	3	64	25	30	5	51	87.2366	37.5264	120.419	68.3572	63.645	114.018	102.49	170.217	14.0333	20.3322	2.52766	44.8984	16.6166	20.1661	4.00504	62.846	59.3334	0.469482	0.67131	0.699352	0.484332	0.802681
NC_000067.7	88054440	88055332	+	893	gene-Gm15372	Gm15372	pseudogene	100418105	predicted gene 15372	0	0	0	0	0	0	0	0	0	0	0	0	0	0	0	0	0	0	0	0	0	0	0	0	0	0	0	0	0	0	0	0	0	NA	NA	NA	NA	NA
NC_000067.7	88062531	88147724	+	3302	gene-Ugt1a6a	Ugt1a6a	protein_coding	94284	UDP glucuronosyltransferase 1 family%2C polypeptide A6A	122	77	113	156	131	116	108	192	27	77	3	184	73	71	5	118	118.254	90.2978	176.72	164.057	112.669	171.767	133.361	257.336	23.6813	50.5026	2.52766	129.083	48.5204	47.7265	4.00504	145.408	104.745	0.25756	0.748566	0.344071	0.730793	0.920172
NC_000067.7	88093734	88147724	+	3208	gene-Ugt1a5	Ugt1a5	protein_coding	394433	UDP glucuronosyltransferase 1 family%2C polypeptide A5	83	28	73	43	59	70	73	99	15	19	3	40	19	17	5	29	80.4515	32.8356	114.164	45.2209	50.744	103.652	90.142	132.689	13.1563	12.4617	2.52766	28.0615	12.6286	11.4275	4.00504	35.7359	48.119	0.430741	0.61281	0.702895	0.482121	0.80188
NC_000067.7	88128333	88147724	+	3206	gene-Ugt1a2	Ugt1a2	protein_coding	22236	UDP glucuronosyltransferase 1 family%2C polypeptide A2	83	28	73	47	59	70	73	99	15	19	3	40	19	17	5	29	80.4515	32.8356	114.164	49.4275	50.744	103.652	90.142	132.689	13.1563	12.4617	2.52766	28.0615	12.6286	11.4275	4.00504	35.7359	48.3819	0.410637	0.610165	0.672994	0.500951	0.811532
NC_000067.7	88132454	88133470	-	1017	gene-Dnajb3	Dnajb3	protein_coding	15504	DnaJ heat shock protein family %28Hsp40%29 member B3	66	61	47	80	196	41	22	83	30	43	54	49	38	68	55	20	63.9735	71.5346	73.5028	84.132	168.573	60.7107	27.1661	111.244	26.3125	28.2028	45.4978	34.3753	25.2572	45.7099	44.0555	24.6455	58.4308	0.31904	0.453611	0.703335	0.481847	0.801743
NC_000067.7	88139681	88147724	+	3229	gene-Ugt1a1	Ugt1a1	protein_coding	394436	UDP glucuronosyltransferase 1 family%2C polypeptide A1	83	28	73	43	59	70	73	99	15	18	3	40	19	17	5	29	80.4515	32.8356	114.164	45.2209	50.744	103.652	90.142	132.689	13.1563	11.8058	2.52766	28.0615	12.6286	11.4275	4.00504	35.7359	48.078	0.43066	0.613483	0.701992	0.482684	0.801998
NC_000067.7	88154713	88190011	+	8603	gene-Mroh2a	Mroh2a	protein_coding	100040766	maestro heat-like repeat family member 2A	0	32	30	10	0	14	0	0	4	6	6	20	12	12	12	10	0	37.5264	46.9167	10.5165	0	20.7305	0	0	3.50833	3.93527	5.05531	14.0308	7.97595	8.06645	9.61211	12.3227	11.2623	-1.57816	0.977625	-1.61428	0.106466	0.434638
NC_000067.7	88186578	88205366	-	8504	gene-Hjurp	Hjurp	protein_coding	381280	Holliday junction recognition protein	384	772	706	1502	63	722	643	64	854	1181	716	1652	1324	1171	784	1035	372.209	905.323	1104.11	1579.58	54.1842	1069.1	793.991	85.7786	749.029	774.592	603.267	1158.94	880.013	787.151	627.991	1275.4	801.291	-0.881139	0.653347	-1.34865	0.177448	0.5401
NC_000067.7	88234457	88318909	+	6371	gene-Trpm8	Trpm8	protein_coding	171382	transient receptor potential cation channel%2C subfamily M%2C member 8	0	0	0	0	0	0	0	0	13	55	13	17	45	16	15	20	0	0	0	0	0	0	0	0	11.4021	36.0733	10.9532	11.9261	29.9098	10.7553	12.0151	24.6455	9.23003	0	1.02589	0	1	1
NC_000067.7	88334688	88356022	+	980	gene-Spp2	Spp2	protein_coding	75396	secreted phosphoprotein 2	0	0	0	0	0	0	0	18	1	4	12	4	2	6	0	2	0	0	0	0	0	0	0	24.1252	0.877084	2.62351	10.1106	2.80615	1.32933	4.03323	0	2.46455	3.02311	2.1286	1.06992	1.9895	0.0466458	NA
NC_000067.7	88371691	88390341	-	607	gene-Gm29538	Gm29538	lncRNA	102636980	predicted gene 29538	0	0	0	0	0	0	0	0	0	0	0	0	0	0	0	0	0	0	0	0	0	0	0	0	0	0	0	0	0	0	0	0	0	NA	NA	NA	NA	NA
NC_000067.7	88387897	88425016	+	3563	gene-Gm28888	Gm28888	lncRNA	102636823	predicted gene 28888	0	0	0	0	0	0	0	0	4	0	0	0	0	0	0	0	0	0	0	0	0	0	0	0	3.50833	0	0	0	0	0	0	0	0.219271	0	0.851295	0	1	NA
NC_000067.7	88427593	88437788	-	1957	gene-Glrp1	Glrp1	protein_coding	14659	glutamine repeat protein 1	0	0	51	6	0	44	0	38	3	1	1	0	9	2	1	21	0	0	79.7584	6.3099	0	65.1529	0	50.9311	2.63125	0.655878	0.842552	0	5.98196	1.34441	0.801009	25.8778	15.0179	0.28155	1.06265	0.26495	0.791048	0.942498
NC_000067.7	88479239	88489888	+	2622	gene-Gm19589	Gm19589	lncRNA	100503197	predicted gene%2C 19589	0	0	0	0	0	0	0	0	1	0	0	0	0	0	0	0	0	0	0	0	0	0	0	0	0.877084	0	0	0	0	0	0	0	0.0548177	0	0.851295	0	1	NA
NC_000067.7	88494428	88497696	-	1242	gene-Gm41912	Gm41912	lncRNA	105246654	predicted gene%2C 41912	0	0	0	0	0	0	0	0	0	0	0	3	0	0	0	0	0	0	0	0	0	0	0	0	0	0	0	2.10461	0	0	0	0	0.131538	0	0.851295	0	1	NA
NC_000067.7	88625947	88629913	-	3967	gene-Arl4c	Arl4c	protein_coding	320982	ADP-ribosylation factor-like 4C	206	12	223	142	3	254	285	177	374	402	242	297	441	309	330	135	199.675	14.0724	348.747	149.334	2.5802	376.11	351.924	237.232	328.029	263.663	203.898	208.357	293.116	207.711	264.333	166.357	225.946	0.377625	0.757193	0.498717	0.617979	0.873819
NC_000067.7	88682612	88683455	+	476	gene-Platr5	Platr5	lncRNA	78650	pluripotency associated transcript 5	0	0	0	0	0	0	0	0	0	0	0	0	0	0	0	0	0	0	0	0	0	0	0	0	0	0	0	0	0	0	0	0	0	NA	NA	NA	NA	NA
NC_000067.7	88859966	88861298	+	1333	gene-Gm4753	Gm4753	pseudogene	208347	predicted gene 4753	0	0	0	10	0	0	0	0	0	0	0	0	0	0	0	0	0	0	0	10.5165	0	0	0	0	0	0	0	0	0	0	0	0	0.657281	-1.03477	0.855161	-1.21003	0.226266	NA
NC_000067.7	88907467	88943900	-	7252	gene-Gm34194	Gm34194	lncRNA	102637364	predicted gene%2C 34194	0	0	0	0	0	0	0	0	0	5	0	0	1	1	1	0	0	0	0	0	0	0	0	0	0	3.27939	0	0	0.664663	0.672204	0.801009	0	0.338579	0	0.851295	0	1	NA
NC_000067.7	88943835	88949932	+	603	gene-1700067G17Rik	1700067G17Rik	lncRNA	73475	RIKEN cDNA 1700067G17 gene	0	0	0	0	0	0	0	0	0	0	0	0	0	0	0	0	0	0	0	0	0	0	0	0	0	0	0	0	0	0	0	0	0	NA	NA	NA	NA	NA
NC_000067.7	88998061	89082809	+	5455	gene-Sh3bp4	Sh3bp4	protein_coding	98402	SH3-domain binding protein 4	807	570	214	284	0	234	643	65	375	309	243	232	358	332	386	147	782.221	668.438	334.672	298.669	0	346.495	793.991	87.1189	328.906	202.666	204.74	162.757	237.949	223.172	309.189	181.144	322.633	-0.638531	0.805864	-0.792357	0.428153	0.767822
NC_000067.7	89029977	89031775	-	1562	gene-Gm34331	Gm34331	lncRNA	102637553	predicted gene%2C 34331	0	0	0	0	0	0	0	0	0	0	0	0	1	0	0	0	0	0	0	0	0	0	0	0	0	0	0	0	0.664663	0	0	0	0.0415414	0	0.851295	0	1	NA
NC_000067.7	89288064	89333855	-	591	gene-C030007H22Rik	C030007H22Rik	lncRNA	77331	RIKEN cDNA C030007H22 gene	0	0	0	0	0	0	0	0	0	0	0	0	0	0	0	0	0	0	0	0	0	0	0	0	0	0	0	0	0	0	0	0	0	NA	NA	NA	NA	NA
NC_000067.7	89315418	89322029	+	1375	gene-Gm41913	Gm41913	lncRNA	105246655	predicted gene%2C 41913	0	0	0	0	0	0	0	0	0	0	0	0	0	0	0	0	0	0	0	0	0	0	0	0	0	0	0	0	0	0	0	0	0	NA	NA	NA	NA	NA
NC_000067.7	89382533	89823004	+	9581	gene-Agap1	Agap1	protein_coding	347722	ArfGAP with GTPase domain%2C ankyrin repeat and PH domain 1	2782	1183	1146	865	393	1239	1518	152	1991	2732	1783	2383	3480	2368	2791	991	2696.58	1387.3	1792.22	909.677	338.007	1834.65	1874.46	203.724	1746.27	1791.86	1502.27	1671.76	2313.03	1591.78	2235.62	1221.18	1569.4	-0.626375	0.551964	-1.13481	0.256454	0.630608
NC_000067.7	89482230	89508649	-	9150	gene-Gm41914	Gm41914	lncRNA	105246657	predicted gene%2C 41914	0	1	10	21	0	18	12	3	13	23	11	17	24	33	11	15	0	1.1727	15.6389	22.0846	0	26.6535	14.8179	4.02087	11.4021	15.0852	9.26807	11.9261	15.9519	22.1827	8.8111	18.4841	12.3437	0.17032	0.86997	0.195777	0.844785	0.962975
NC_000067.7	89604229	89611614	-	3611	gene-4933400F21Rik	4933400F21Rik	lncRNA	74403	RIKEN cDNA 4933400F21 gene	13	0	9	19	0	18	0	0	2	0	1	8	2	9	3	3	12.6008	0	14.075	19.9813	0	26.6535	0	0	1.75417	0	0.842552	5.6123	1.32933	6.04984	2.40303	3.69682	5.93742	-0.56209	1.03635	-0.542373	0.587561	0.857717
NC_000067.7	89855684	89858898	-	2126	gene-Gbx2	Gbx2	protein_coding	14472	gastrulation brain homeobox 2	0	38	0	24	0	0	0	8	9	2	0	4	2	2	0	2	0	44.5626	0	25.2396	0	0	0	10.7223	7.89375	1.31176	0	2.80615	1.32933	1.34441	0	2.46455	6.10465	-1.61627	1.06715	-1.51457	0.12988	0.47508
NC_000067.7	89857930	89862331	+	1524	gene-LOC102637806	LOC102637806	protein_coding	102637806	uncharacterized LOC102637806	0	0	0	4	0	0	0	2	0	1	0	1	0	1	0	0	0	0	0	4.2066	0	0	0	2.68058	0	0.655878	0	0.701538	0	0.672204	0	0	0.5573	-0.262954	0.941184	-0.279386	0.779949	NA
NC_000067.7	89880313	89942388	-	2636	gene-Asb18	Asb18	protein_coding	208372	ankyrin repeat and SOCS box-containing 18	0	0	0	0	0	0	0	0	0	6	7	1	7	2	7	2	0	0	0	0	0	0	0	0	0	3.93527	5.89786	0.701538	4.65264	1.34441	5.60706	2.46455	1.53771	0	1.0698	0	1	NA
NC_000067.7	89890242	89894241	-	2052	gene-Gm41915	Gm41915	lncRNA	105246658	predicted gene%2C 41915	0	0	0	0	0	0	0	0	0	0	0	0	4	1	2	0	0	0	0	0	0	0	0	0	0	0	0	0	2.65865	0.672204	1.60202	0	0.308305	0	0.851295	0	1	NA
NC_000067.7	89932383	89935083	+	1574	gene-Gm34616	Gm34616	lncRNA	102637925	predicted gene%2C 34616	0	0	0	0	0	0	0	0	0	0	0	0	0	0	0	0	0	0	0	0	0	0	0	0	0	0	0	0	0	0	0	0	0	NA	NA	NA	NA	NA
NC_000067.7	89969854	90081158	-	3272	gene-Iqca	Iqca	protein_coding	74918	IQ motif containing with AAA domain	0	31	0	2	0	0	0	0	0	0	0	0	3	0	0	6	0	36.3537	0	2.1033	0	0	0	0	0	0	0	0	1.99399	0	0	7.39364	2.99029	-1.56591	0.966174	-1.62073	0.105075	NA
NC_000067.7	90081214	90087177	+	1388	gene-4930434B07Rik	4930434B07Rik	lncRNA	73973	RIKEN cDNA 4930434B07 gene	0	0	0	0	0	1	0	0	0	0	0	1	0	0	3	0	0	0	0	0	0	1.48075	0	0	0	0	0	0.701538	0	0	2.40303	0	0.286582	0.150393	0.851295	0.176663	0.859773	NA
NC_000067.7	90131702	90143446	+	2332	gene-Ackr3	Ackr3	protein_coding	12778	atypical chemokine receptor 3	0	78	0	79	0	0	0	36	11	37	16	129	34	78	12	50	0	91.4705	0	83.0803	0	0	0	48.2505	9.64792	24.2675	13.4808	90.4983	22.5985	52.4319	9.61211	61.6137	31.6845	-1.05896	1.05049	-1.00807	0.313423	0.680605
NC_000067.7	90176098	90218492	+	4989	gene-2700003A03Rik	2700003A03Rik	lncRNA	102638195	RIKEN cDNA 2700003A03 gene	0	0	0	0	0	0	0	12	0	0	0	5	0	0	0	2	0	0	0	0	0	0	0	16.0835	0	0	0	3.50769	0	0	0	2.46455	1.37848	0.933253	0.864648	1.07934	0.280434	NA
NC_000067.7	90265375	90379504	+	1821	gene-Gm34992	Gm34992	lncRNA	102638421	predicted gene%2C 34992	0	0	0	0	0	0	0	0	0	0	0	0	0	0	0	0	0	0	0	0	0	0	0	0	0	0	0	0	0	0	0	0	0	NA	NA	NA	NA	NA
NC_000067.7	90381252	90431678	-	1071	gene-Gm28722	Gm28722	lncRNA	105246660	predicted gene 28722	0	0	0	0	0	0	0	0	0	0	0	0	2	0	0	0	0	0	0	0	0	0	0	0	0	0	0	0	1.32933	0	0	0	0.0830828	0	0.851295	0	1	NA
NC_000067.7	90434448	90452633	+	4141	gene-Gm35048	Gm35048	lncRNA	102638497	predicted gene%2C 35048	0	0	0	0	0	0	0	0	0	0	0	0	0	1	0	0	0	0	0	0	0	0	0	0	0	0	0	0	0	0.672204	0	0	0.0420128	0	0.851295	0	1	NA
NC_000067.7	90466717	90475593	-	538	gene-Gm35141	Gm35141	lncRNA	108167648	predicted gene%2C 35141	0	0	0	0	0	0	0	0	0	0	0	0	0	0	0	0	0	0	0	0	0	0	0	0	0	0	0	0	0	0	0	0	0	NA	NA	NA	NA	NA
NC_000067.7	90475775	90510509	-	746	gene-Gm41917	Gm41917	lncRNA	105246662	predicted gene%2C 41917	0	0	0	0	0	0	0	0	0	0	0	0	0	0	0	0	0	0	0	0	0	0	0	0	0	0	0	0	0	0	0	0	0	NA	NA	NA	NA	NA
NC_000067.7	90510585	90511014	+	353	gene-Gm35192	Gm35192	lncRNA	102638691	predicted gene%2C 35192	0	0	0	0	0	0	0	0	0	0	0	0	0	0	0	0	0	0	0	0	0	0	0	0	0	0	0	0	0	0	0	0	0	NA	NA	NA	NA	NA
NC_000067.7	90531147	90541063	+	1843	gene-Cops8	Cops8	protein_coding	108679	COP9 signalosome subunit 8	2027	1580	1294	2519	5409	1412	1952	4356	2422	3313	2480	2589	3121	3300	2372	1568	1964.76	1852.86	2023.67	2649.11	4652.1	2090.82	2410.37	5838.31	2124.3	2172.92	2089.53	1816.28	2074.41	2218.27	1899.99	1932.21	2488.12	0.803925	0.300453	2.67571	0.00745719	0.141922
NC_000067.7	90576800	90581668	+	2765	gene-Gm35242	Gm35242	lncRNA	102638753	predicted gene%2C 35242	0	0	0	0	0	0	0	0	1	0	0	0	0	0	0	0	0	0	0	0	0	0	0	0	0.877084	0	0	0	0	0	0	0	0.0548177	0	0.851295	0	1	NA
NC_000067.7	90588683	90607377	+	1437	gene-Gm9991	Gm9991	lncRNA	433332	predicted gene 9991	0	0	0	0	0	0	0	0	0	0	0	0	3	0	1	0	0	0	0	0	0	0	0	0	0	0	0	0	1.99399	0	0.801009	0	0.174687	0	0.851295	0	1	NA
NC_000067.7	90614567	90631612	-	586	gene-Gm35332	Gm35332	lncRNA	102638873	predicted gene%2C 35332	0	0	0	0	0	0	0	0	0	0	0	0	0	0	0	0	0	0	0	0	0	0	0	0	0	0	0	0	0	0	0	0	0	NA	NA	NA	NA	NA
NC_000067.7	90686484	90691736	-	3363	gene-Gm41918	Gm41918	lncRNA	105246663	predicted gene%2C 41918	0	0	0	0	0	0	0	0	0	0	0	2	0	0	0	0	0	0	0	0	0	0	0	0	0	0	0	1.40308	0	0	0	0	0.0876922	0	0.851295	0	1	NA
NC_000067.7	90694582	90771710	-	10858	gene-Col6a3	Col6a3	protein_coding	12835	collagen%2C type VI%2C alpha 3	261	1123	348	103	0	315	96	81	167	1088	81	2653	748	606	44	557	252.986	1316.94	544.234	108.32	0	466.436	118.543	108.564	146.473	713.596	68.2467	1861.18	497.168	407.356	35.2444	686.377	458.229	-1.24423	0.921729	-1.34988	0.177053	0.5401
NC_000067.7	90815589	90836959	-	1431	gene-Gm35381	Gm35381	lncRNA	102638944	predicted gene%2C 35381	0	0	0	2	0	0	0	0	0	0	0	1	0	0	0	0	0	0	0	2.1033	0	0	0	0	0	0	0	0.701538	0	0	0	0	0.175302	-0.275255	0.851295	-0.323337	0.74644	NA
NC_000067.7	90842750	90878864	+	4556	gene-Mlph	Mlph	protein_coding	171531	melanophilin	0	4	38	40	0	18	0	13	14	11	5	1	4	8	0	32	0	4.6908	59.4278	42.066	0	26.6535	0	17.4238	12.2792	7.21466	4.21276	0.701538	2.65865	5.37764	0	39.4328	13.8837	-0.831583	1.03684	-0.802037	0.422531	0.76361
NC_000067.7	90879545	90881848	+	469	gene-Prlh	Prlh	protein_coding	623503	prolactin releasing hormone	0	0	0	0	0	0	0	0	0	0	0	0	0	0	0	0	0	0	0	0	0	0	0	0	0	0	0	0	0	0	0	0	0	NA	NA	NA	NA	NA
NC_000067.7	90885855	90897395	-	2003	gene-Rab17	Rab17	protein_coding	19329	RAB17%2C member RAS oncogene family	0	0	0	3	0	0	0	3	0	1	0	2	0	2	0	0	0	0	0	3.15495	0	0	0	4.02087	0	0.655878	0	1.40308	0	1.34441	0	0	0.661199	0.0878937	0.945862	0.0929244	0.925964	NA
NC_000067.7	90924652	91056666	+	12092	gene-Lrrfip1	Lrrfip1	protein_coding	16978	leucine rich repeat %28in FLII%29 interacting protein 1	2803	2212	1255	2649	7418	1325	1569	1565	1499	1691	1099	1836	2028	1531	1122	1357	2716.94	2594.01	1962.68	2785.82	6379.98	1961.99	1937.44	2097.56	1314.75	1109.09	925.965	1288.02	1347.94	1029.14	898.732	1672.2	2001.39	0.289734	0.381339	0.75978	0.447386	0.781198
NC_000067.7	91072695	91098521	+	4025	gene-Rbm44	Rbm44	protein_coding	329207	RNA binding motif protein 44	1	0	0	1	2	0	1	1	2	2	0	0	1	1	1	3	0.969295	0	0	1.05165	1.72013	0	1.23482	1.34029	1.75417	1.31176	0	0	0.664663	0.672204	0.801009	3.69682	0.951051	0.585757	1.04712	0.559398	0.57589	NA
NC_000067.7	91075173	91075467	+	295	gene-Gm35443	Gm35443	pseudogene	102639030	predicted gene%2C 35443	0	0	0	0	0	0	0	0	0	0	0	0	0	0	0	0	0	0	0	0	0	0	0	0	0	0	0	0	0	0	0	0	0	NA	NA	NA	NA	NA
NC_000067.7	91107544	91152918	+	5991	gene-Ramp1	Ramp1	protein_coding	51801	receptor %28calcitonin%29 activity modifying protein 1	0	0	0	13	0	0	44	23	15	16	5	7	6	11	6	2	0	0	0	13.6714	0	0	54.3322	30.8267	13.1563	10.4941	4.21276	4.91076	3.98798	7.39425	4.80605	2.46455	9.39106	1.71213	1.02358	1.67268	0.0943903	0.411366
NC_000067.7	91177412	91214243	+	2461	gene-Ube2f	Ube2f	protein_coding	67921	ubiquitin-conjugating enzyme E2F %28putative%29	1092	788	828	787	2201	816	1019	1834	760	939	674	803	905	969	715	440	1058.47	924.087	1294.9	827.648	1893.01	1208.29	1258.28	2458.09	666.584	615.87	567.88	563.335	601.52	651.366	572.721	542.201	981.516	0.723038	0.246751	2.93023	0.00338707	0.104516
NC_000067.7	91218053	91225305	+	7253	gene-Gm7785	Gm7785	pseudogene	102639127	predicted gene 7785	72	33	68	95	84	74	52	106	80	115	88	110	107	91	78	89	69.7893	38.6991	106.344	99.9067	72.2457	109.575	64.2108	142.071	70.1667	75.426	74.1446	77.1691	71.1189	61.1706	62.4787	109.672	81.5118	0.292746	0.359496	0.814323	0.41546	0.758291
NC_000067.7	91226017	91248797	+	2734	gene-Scly	Scly	protein_coding	50880	selenocysteine lyase	201	277	60	125	52	45	71	42	190	259	134	192	303	234	231	80	194.828	324.838	93.8334	131.456	44.7235	66.6337	87.6724	56.2922	166.646	169.872	112.902	134.695	201.393	157.296	185.033	98.5819	139.169	-1.49702	0.388731	-3.85103	0.000117623	0.0202246
NC_000067.7	91249845	91277130	+	6499	gene-Espnl	Espnl	protein_coding	227357	espin-like	44	0	0	0	0	2	0	0	3	0	0	3	13	5	0	4	42.649	0	0	0	0	2.9615	0	0	2.63125	0	0	2.10461	8.64061	3.36102	0	4.9291	4.20482	-1.6292	1.0625	-1.53337	0.125185	0.467534
NC_000067.7	91278795	91290126	+	3020	gene-Klhl30	Klhl30	protein_coding	70788	kelch-like 30	0	177	17	97	0	15	0	0	13	17	3	1	13	5	3	27	0	207.568	26.5861	102.01	0	22.2112	0	0	11.4021	11.1499	2.52766	0.701538	8.64061	3.36102	2.40303	33.2714	26.9895	-2.61414	1.02659	-2.54643	0.0108831	0.166444
NC_000067.7	91293033	91301939	+	3934	gene-Erfe	Erfe	protein_coding	227358	erythroferrone	0	2	47	38	10	32	0	4	11	12	4	7	16	19	8	9	0	2.3454	73.5028	39.9627	8.60067	47.3839	0	5.36116	9.64792	7.87054	3.37021	4.91076	10.6346	12.7719	6.40807	11.0905	15.2413	-0.712507	0.923918	-0.77118	0.4406	0.775875
NC_000067.7	91301568	91326566	-	3389	gene-Ilkap	Ilkap	protein_coding	67444	integrin-linked kinase-associated serine/threonine phosphatase 2C	1348	780	572	987	1786	652	1288	944	1141	1506	1274	1273	1386	1443	1119	684	1306.61	914.705	894.545	1037.98	1536.08	965.448	1590.45	1265.23	1000.75	987.753	1073.41	893.057	921.222	969.991	896.329	842.875	1068.53	0.363956	0.194219	1.87395	0.0609369	0.333117
NC_000067.7	91332601	91333751	-	547	gene-1700020N18Rik	1700020N18Rik	lncRNA	67086	RIKEN cDNA 1700020N18 gene	0	0	0	0	0	0	0	0	0	0	0	0	0	0	0	0	0	0	0	0	0	0	0	0	0	0	0	0	0	0	0	0	0	NA	NA	NA	NA	NA
NC_000067.7	91339204	91342901	-	2771	gene-Hes6	Hes6	protein_coding	55927	hairy and enhancer of split 6	783	345	462	809	2379	499	520	1297	1336	1596	1158	933	1271	1336	1232	466	758.958	404.581	722.517	850.785	2046.1	738.893	642.108	1738.36	1171.78	1046.78	975.675	654.534	844.786	898.065	986.843	574.24	940.938	0.885529	0.388963	2.27664	0.0228077	0.224493
NC_000067.7	91343699	91387072	-	6106	gene-Per2	Per2	protein_coding	18627	period circadian clock 2	0	174	146	56	55	139	223	2	245	336	266	330	257	302	310	114	0	204.05	228.328	58.8924	47.3037	205.824	275.365	2.68058	214.885	220.375	224.119	231.507	170.818	203.006	248.313	140.479	167.247	0.0898747	0.857105	0.104858	0.916488	0.985021
NC_000067.7	91370725	91381244	+	9217	gene-Gm35591	Gm35591	lncRNA	102639235	predicted gene%2C 35591	0	66	4	2	0	4	13	0	20	36	32	22	15	29	25	12	0	77.3981	6.25556	2.1033	0	5.92299	16.0527	0	17.5417	23.6116	26.9617	15.4338	9.96994	19.4939	20.0252	14.7873	15.9724	-1.39523	0.952859	-1.46426	NA	NA
NC_000067.7	91406493	91412497	+	2110	gene-Gm28382	Gm28382	lncRNA	102639373	predicted gene 28382	0	0	0	0	0	0	0	0	0	0	0	0	0	0	0	0	0	0	0	0	0	0	0	0	0	0	0	0	0	0	0	0	0	NA	NA	NA	NA	NA
NC_000067.7	91422311	91457029	+	3940	gene-Traf3ip1	Traf3ip1	protein_coding	74019	TRAF3 interacting protein 1	106	113	82	107	188	129	341	67	283	268	245	264	325	265	245	146	102.745	132.515	128.239	112.527	161.693	191.017	421.074	89.7995	248.215	175.775	206.425	185.206	216.015	178.134	196.247	179.912	182.846	0.833639	0.371411	2.24452	0.024799	0.230489
NC_000067.7	91467725	91487312	+	6820	gene-Asb1	Asb1	protein_coding	65247	ankyrin repeat and SOCS box-containing 1	1014	946	1200	424	217	1082	810	116	3834	4688	4978	3558	4825	4072	3619	2084	982.866	1109.37	1876.67	445.9	186.635	1602.17	1000.21	155.474	3362.74	3074.76	4194.22	2496.07	3207	2737.22	2898.85	2568.06	1993.64	-0.536506	0.576007	-0.931423	0.351635	0.711707
NC_000067.7	91538933	91552235	+	515	gene-Gm28380	Gm28380	lncRNA	102639494	predicted gene 28380	0	0	0	0	0	0	0	0	0	0	0	0	0	0	0	0	0	0	0	0	0	0	0	0	0	0	0	0	0	0	0	0	0	NA	NA	NA	NA	NA
NC_000067.7	91729183	91775756	+	1335	gene-Twist2	Twist2	protein_coding	13345	twist basic helix-loop-helix transcription factor 2	25	39	58	42	0	99	91	39	26	13	9	13	33	21	23	7	24.2324	45.7353	90.7056	44.1693	0	146.594	112.369	52.2714	22.8042	8.52642	7.58297	9.11999	21.9339	14.1163	18.4232	8.62592	39.2006	0.522543	0.76378	0.684154	0.493878	0.807192
NC_000067.7	91743149	91759044	-	502	gene-Gm46117	Gm46117	lncRNA	108167658	predicted gene%2C 46117	0	0	0	0	0	0	0	0	0	0	0	0	0	0	0	0	0	0	0	0	0	0	0	0	0	0	0	0	0	0	0	0	0	NA	NA	NA	NA	NA
NC_000067.7	91806444	91808157	-	1211	gene-Gm46242	Gm46242	lncRNA	108167833	predicted gene%2C 46242	0	0	0	0	0	0	0	0	0	0	0	0	0	0	0	0	0	0	0	0	0	0	0	0	0	0	0	0	0	0	0	0	0	NA	NA	NA	NA	NA
NC_000067.7	91856501	92123424	-	22164	gene-Hdac4	Hdac4	protein_coding	208727	histone deacetylase 4	1620	503	462	965	1215	427	926	547	2388	3706	1877	2892	3698	2496	2300	1294	1570.26	589.868	722.517	1014.84	1044.98	632.28	1143.45	733.139	2094.48	2430.69	1581.47	2028.85	2457.92	1677.82	1842.32	1594.56	1447.46	-0.130226	0.322841	-0.403376	0.686671	0.904
NC_000067.7	91931387	91940384	-	6914	gene-Gm50604	Gm50604	lncRNA	108167659	predicted gene%2C 50604	202	0	14	5	0	17	108	11	2	7	5	29	2	5	12	11	195.798	0	21.8945	5.25825	0	25.1727	133.361	14.7432	1.75417	4.59115	4.21276	20.3446	1.32933	3.36102	9.61211	13.555	28.4367	-0.273092	0.991611	-0.275403	0.783007	0.938019
NC_000067.7	92268385	92271022	-	1183	gene-Gm53573	Gm53573	lncRNA	118567767	predicted gene%2C 53573	0	0	0	0	0	0	0	0	0	0	0	0	0	0	0	0	0	0	0	0	0	0	0	0	0	0	0	0	0	0	0	0	0	NA	NA	NA	NA	NA
NC_000067.7	92276100	92282163	+	5310	gene-Gm53574	Gm53574	lncRNA	118567768	predicted gene%2C 53574	0	0	0	0	0	0	0	0	0	0	0	2	0	0	0	2	0	0	0	0	0	0	0	0	0	0	0	1.40308	0	0	0	2.46455	0.241726	0	0.851295	0	1	NA
NC_000067.7	92307350	92321352	+	581	gene-Gm35992	Gm35992	lncRNA	102639756	predicted gene%2C 35992	0	0	0	0	0	0	0	0	0	0	0	1	0	0	0	0	0	0	0	0	0	0	0	0	0	0	0	0.701538	0	0	0	0	0.0438461	0	0.851295	0	1	NA
NC_000067.7	92357606	92358340	-	735	gene-Gm7837	Gm7837	pseudogene	108167661	predicted gene 7837	0	0	0	0	0	0	0	0	0	0	0	0	0	0	0	0	0	0	0	0	0	0	0	0	0	0	0	0	0	0	0	0	0	NA	NA	NA	NA	NA
NC_000067.7	92367208	92401547	-	1785	gene-Ndufa10	Ndufa10	protein_coding	67273	NADH:ubiquinone oxidoreductase subunit A10	3231	3804	2680	3040	5892	2869	2857	9013	4414	5874	4458	4547	5611	5849	4770	2233	3131.79	4460.95	4191.22	3197.02	5067.52	4248.27	3527.89	12080	3871.45	3852.63	3756.1	3189.89	3729.42	3931.72	3820.81	2751.67	4300.52	0.715073	0.343667	2.08072	0.0374598	0.271306
NC_000067.7	92392205	92392264	-	60	gene-Mir6900	Mir6900	miRNA	102465542	microRNA 6900	0	0	0	0	0	0	0	0	0	0	0	0	0	0	0	0	0	0	0	0	0	0	0	0	0	0	0	0	0	0	0	0	0	NA	NA	NA	NA	NA
NC_000067.7	92407403	92408341	-	939	gene-Or6b2	Or6b2	protein_coding	259040	olfactory receptor family 6 subfamily B member 2	0	0	0	0	0	0	0	0	0	0	0	0	0	0	0	0	0	0	0	0	0	0	0	0	0	0	0	0	0	0	0	0	0	NA	NA	NA	NA	NA
NC_000067.7	92418540	92419475	-	936	gene-Or6b2b	Or6b2b	protein_coding	258228	olfactory receptor family 6 subfamily B member 2B	0	0	0	0	0	0	0	0	0	0	0	0	0	0	0	0	0	0	0	0	0	0	0	0	0	0	0	0	0	0	0	0	0	NA	NA	NA	NA	NA
NC_000067.7	92438770	92446237	-	1189	gene-Or6b3	Or6b3	protein_coding	259041	olfactory receptor family 6 subfamily B member 3	0	0	0	0	0	0	0	0	0	0	0	0	0	0	0	0	0	0	0	0	0	0	0	0	0	0	0	0	0	0	0	0	0	NA	NA	NA	NA	NA
NC_000067.7	92500847	92501928	+	1082	gene-Or9s23	Or9s23	protein_coding	259039	olfactory receptor family 9 subfamily S member 23	0	0	0	0	0	0	0	0	0	0	0	0	0	0	0	0	0	0	0	0	0	0	0	0	0	0	0	0	0	0	0	0	0	NA	NA	NA	NA	NA
NC_000067.7	92516054	92517019	+	966	gene-Or9s27	Or9s27	protein_coding	258274	olfactory receptor family 9 subfamily S member 27	0	0	0	0	0	0	0	0	0	0	0	0	0	0	0	0	0	0	0	0	0	0	0	0	0	0	0	0	0	0	0	0	0	NA	NA	NA	NA	NA
NC_000067.7	92524243	92525214	+	972	gene-Or9s15	Or9s15	protein_coding	258483	olfactory receptor family 9 subfamily S member 15	0	0	0	0	0	0	0	0	0	0	0	0	0	0	0	0	0	0	0	0	0	0	0	0	0	0	0	0	0	0	0	0	0	NA	NA	NA	NA	NA
NC_000067.7	92535561	92536529	+	969	gene-Or9s14	Or9s14	protein_coding	258484	olfactory receptor family 9 subfamily S member 14	0	0	0	0	0	0	0	0	0	0	0	0	0	0	0	0	0	0	0	0	0	0	0	0	0	0	0	0	0	0	0	0	0	NA	NA	NA	NA	NA
NC_000067.7	92547603	92548723	+	1121	gene-Or9s13	Or9s13	protein_coding	257890	olfactory receptor family 9 subfamily S member 13	0	0	0	0	0	0	0	0	1	2	0	0	0	1	1	0	0	0	0	0	0	0	0	0	0.877084	1.31176	0	0	0	0.672204	0.801009	0	0.228878	0	0.851295	0	1	NA
NC_000067.7	92564867	92569707	-	711	gene-Cops9	Cops9	protein_coding	66915	COP9 signalosome subunit 9	4236	8810	3473	2450	10148	4232	1470	7517	940	1642	972	1445	1207	1618	867	670	4105.94	10331.5	5431.39	2576.54	8727.96	6266.53	1815.19	10075	824.459	1076.95	818.96	1013.72	802.248	1087.63	694.475	825.624	3529.63	0.248158	0.463341	0.535584	0.592246	0.859367
NC_000067.7	92571940	92576630	-	1358	gene-Otos	Otos	protein_coding	260301	otospiralin	0	0	0	0	52	0	0	0	3	2	0	0	2	2	0	1	0	0	0	0	44.7235	0	0	0	2.63125	1.31176	0	0	1.32933	1.34441	0	1.23227	3.28578	2.33262	1.04695	2.22801	NA	NA
NC_000067.7	92641956	92658465	-	1295	gene-Gm29483	Gm29483	lncRNA	102641120	predicted gene 29483	0	27	0	0	0	0	0	0	0	6	3	1	2	8	1	0	0	31.6629	0	0	0	0	0	0	0	3.93527	2.52766	0.701538	1.32933	5.37764	0.801009	0	2.89596	-2.10085	1.0607	-1.98063	0.0476331	NA
NC_000067.7	92679866	92688860	+	1125	gene-Gm36102	Gm36102	lncRNA	102639900	predicted gene%2C 36102	0	39	0	2	75	0	0	18	0	1	0	2	1	2	0	5	0	45.7353	0	2.1033	64.5051	0	0	24.1252	0	0.655878	0	1.40308	0.664663	1.34441	0	6.16137	9.16864	0.571468	1.06955	0.534309	0.593128	0.859618
NC_000067.7	92722787	92761295	-	1379	gene-Gm29481	Gm29481	lncRNA	115487108	predicted gene 29481	0	0	0	4	0	0	0	0	0	2	0	3	1	6	3	2	0	0	0	4.2066	0	0	0	0	0	1.31176	0	2.10461	0.664663	4.03323	2.40303	2.46455	1.07428	-0.97381	1.06466	-0.914665	0.360367	NA
NC_000067.7	92759367	92787933	+	7119	gene-Gpc1	Gpc1	protein_coding	14733	glypican 1	3325	5186	2506	3179	132	2650	2085	136	5602	6546	3644	6732	6325	6910	4876	3458	3222.91	6081.62	3919.11	3343.19	113.529	3923.98	2574.6	182.28	4913.42	4293.38	3070.26	4722.75	4203.99	4644.93	3905.72	4261.2	3586.06	-1.13879	0.674717	-1.68781	0.0914476	0.40538
NC_000067.7	92772399	92776519	-	571	gene-Gm29480	Gm29480	lncRNA	102640163	predicted gene 29480	0	0	1	0	0	0	0	0	6	12	16	5	5	12	8	6	0	0	1.56389	0	0	0	0	0	5.2625	7.87054	13.4808	3.50769	3.32331	8.06645	6.40807	7.39364	3.55481	-0.447574	1.02652	-0.43601	0.662829	0.894889
NC_000067.7	92778100	92778165	+	66	gene-Mir149	Mir149	miRNA	387167	microRNA 149	0	0	0	0	0	0	0	0	0	0	0	0	0	0	0	0	0	0	0	0	0	0	0	0	0	0	0	0	0	0	0	0	0	NA	NA	NA	NA	NA
NC_000067.7	92787541	92830708	-	4979	gene-Ankmy1	Ankmy1	protein_coding	241158	ankyrin repeat and MYND domain containing 1	180	350	110	168	32	124	77	27	368	398	236	396	351	398	222	200	174.473	410.445	172.028	176.677	27.5222	183.613	95.0813	36.1879	322.767	261.04	198.842	277.809	233.297	267.537	177.824	246.455	203.85	-1.37125	0.491952	-2.78738	0.00531367	0.124723
NC_000067.7	92820508	92820696	+	189	gene-LOC115487694	LOC115487694	snRNA	115487694	U2 spliceosomal RNA	0	0	0	0	0	0	0	0	0	0	0	0	0	0	0	0	0	0	0	0	0	0	0	0	0	0	0	0	0	0	0	0	0	NA	NA	NA	NA	NA
NC_000067.7	92834711	92836342	+	1491	gene-Dusp28	Dusp28	protein_coding	67446	dual specificity phosphatase 28	98	150	121	213	181	129	46	318	96	158	147	164	170	179	132	100	94.991	175.905	189.231	224.001	155.672	191.017	56.8018	426.213	84.2	103.629	123.855	115.052	112.993	120.325	105.733	123.227	150.178	0.265012	0.451445	0.58703	0.557184	0.841622
NC_000067.7	92836100	92838486	-	1944	gene-5033417F24Rik	5033417F24Rik	lncRNA	75995	RIKEN cDNA 5033417F24 gene	5	33	2	12	16	2	12	26	18	30	12	33	42	17	18	20	4.84648	38.6991	3.12778	12.6198	13.7611	2.9615	14.8179	34.8476	15.7875	19.6763	10.1106	23.1507	27.9158	11.4275	14.4182	24.6455	17.0508	0.139499	0.684482	0.203801	0.838509	0.960521
NC_000067.7	92837697	92848307	+	6060	gene-Rnpepl1	Rnpepl1	protein_coding	108657	arginyl aminopeptidase %28aminopeptidase B%29-like 1	289	673	505	416	250	558	82	112	488	627	624	1054	791	693	661	424	280.126	789.226	789.764	437.486	215.017	826.258	101.255	150.113	428.017	411.236	525.752	739.421	525.748	465.838	529.467	522.484	483.576	-0.775941	0.527684	-1.47047	0.141436	0.492492
NC_000067.7	92861248	92878312	-	1689	gene-9430060I03Rik	9430060I03Rik	lncRNA	100037260	RIKEN cDNA 9430060I03 gene	68	7	37	27	16	48	50	85	76	98	90	82	90	104	100	32	65.9121	8.20889	57.8639	28.3945	13.7611	71.0759	61.7411	113.925	66.6584	64.2761	75.8297	57.5261	59.8196	69.9093	80.1009	39.4328	58.4022	0.642336	0.563645	1.13961	0.254449	0.628611
NC_000067.7	92862130	92875670	+	2877	gene-Capn10	Capn10	protein_coding	23830	calpain 10	555	105	301	376	138	286	616	502	1360	1790	1554	1346	1545	1744	1782	614	537.959	123.133	470.731	395.42	118.689	423.494	760.651	672.826	1192.83	1174.02	1309.33	944.269	1026.9	1172.32	1427.4	756.616	781.662	0.349573	0.488842	0.715104	0.474545	0.797161
NC_000067.7	92875774	92913984	+	14663	gene-Gpr35	Gpr35	protein_coding	64095	G protein-coupled receptor 35	1	98	19	86	72	25	122	16	114	138	156	110	136	114	207	32	0.969295	114.924	29.7139	90.4419	61.9249	37.0187	150.648	21.4447	99.9875	90.5112	131.438	77.1691	90.3941	76.6313	165.809	39.4328	79.9037	0.172512	0.729417	0.236506	0.81304	0.950188
NC_000067.7	92924872	92925655	+	453	gene-Gm36424	Gm36424	lncRNA	102640333	predicted gene%2C 36424	0	0	0	0	0	0	0	0	0	0	0	0	0	0	0	0	0	0	0	0	0	0	0	0	0	0	0	0	0	0	0	0	0	NA	NA	NA	NA	NA
NC_000067.7	92929596	92932762	-	941	gene-LOC115487353	LOC115487353	pseudogene	115487353	transcription factor Sp1-like	0	0	0	0	0	0	0	0	0	0	0	0	0	0	0	0	0	0	0	0	0	0	0	0	0	0	0	0	0	0	0	0	0	NA	NA	NA	NA	NA
NC_000067.7	92934056	92939991	+	1088	gene-Aqp12	Aqp12	protein_coding	208760	aquaporin 12	0	0	0	0	0	0	0	0	0	0	0	0	0	0	0	0	0	0	0	0	0	0	0	0	0	0	0	0	0	0	0	0	0	NA	NA	NA	NA	NA
NC_000067.7	92943180	93029760	-	8761	gene-Kif1a	Kif1a	protein_coding	16560	kinesin family member 1A	343102	308373	263404	56196	102938	279979	212177	90202	34550	29645	26052	27043	40646	21296	32236	48382	332567	361629	411935	59098.5	88533.6	414578	262001	120897	30303.2	19443.5	21950.2	18971.7	27015.9	14315.3	25821.3	59619.9	141793	-0.368059	0.560685	-0.656445	0.511538	0.816972
NC_000067.7	93043004	93043617	+	273	gene-Gm36472	Gm36472	lncRNA	102640407	predicted gene%2C 36472	0	0	0	0	0	0	0	0	0	0	0	0	0	0	0	0	0	0	0	0	0	0	0	0	0	0	0	0	0	0	0	0	0	NA	NA	NA	NA	NA
NC_000067.7	93062962	93073143	+	1553	gene-Agxt	Agxt	protein_coding	11611	alanine-glyoxylate aminotransferase	0	0	0	0	0	0	0	0	0	0	0	2	2	0	0	0	0	0	0	0	0	0	0	0	0	0	0	1.40308	1.32933	0	0	0	0.170775	0	0.851295	0	1	NA
NC_000067.7	93079076	93088679	-	2390	gene-Mab21l4	Mab21l4	protein_coding	71874	mab-21-like 4	0	0	1	0	0	0	0	0	0	0	0	0	0	0	0	0	0	0	1.56389	0	0	0	0	0	0	0	0	0	0	0	0	0	0.0977431	-0.133373	0.851295	-0.15667	0.875505	NA
NC_000067.7	93096145	93158789	+	11524	gene-Crocc2	Crocc2	protein_coding	381284	ciliary rootlet coiled-coil%2C rootletin family member 2	0	0	0	0	0	0	0	7	4	4	0	16	2	4	3	16	0	0	0	0	0	0	0	9.38204	3.50833	2.62351	0	11.2246	1.32933	2.68882	2.40303	19.7164	3.30475	1.37036	1.06986	1.28087	0.200238	0.569437
NC_000067.7	93163563	93228787	+	9147	gene-Sned1	Sned1	protein_coding	208777	sushi%2C nidogen and EGF-like domains 1	0	270	84	128	0	77	67	16	91	484	112	1412	230	227	125	342	0	316.629	131.367	134.611	0	114.018	82.7331	21.4447	79.8146	317.445	94.3658	990.571	152.872	152.59	100.126	421.438	194.377	-0.997433	0.942341	-1.05846	0.289845	0.661233
NC_000067.7	93202271	93202332	+	62	gene-Mir6901	Mir6901	miRNA	102465543	microRNA 6901	0	11	0	0	0	1	0	0	1	2	1	18	0	0	0	2	0	12.8997	0	0	0	1.48075	0	0	0.877084	1.31176	0.842552	12.6277	0	0	0	2.46455	2.0315	-1.14209	1.05746	-1.08004	0.280125	NA
NC_000067.7	93228927	93233601	-	1330	gene-Mterf4	Mterf4	protein_coding	69821	mitochondrial transcription termination factor 4	247	378	130	250	228	136	222	450	182	349	266	339	292	383	333	128	239.416	443.28	203.306	262.912	196.095	201.382	274.131	603.131	159.629	228.902	224.119	237.821	194.081	257.454	266.736	157.731	259.383	0.143332	0.384697	0.372585	0.709458	0.912791
NC_000067.7	93233686	93245034	+	888	gene-Gm28535	Gm28535	lncRNA	105246665	predicted gene 28535	0	0	0	9	16	0	8	0	8	6	2	9	7	6	6	9	0	0	0	9.46485	13.7611	0	9.87858	0	7.01667	3.93527	1.6851	6.31384	4.65264	4.03323	4.80605	11.0905	4.78986	0.881671	0.993594	0.887356	0.374887	0.727423
NC_000067.7	93237159	93271244	-	5573	gene-Pask	Pask	protein_coding	269224	PAS domain containing serine/threonine kinase	0	0	4	262	126	0	140	23	89	117	60	151	112	136	66	104	0	0	6.25556	275.532	108.368	0	172.875	30.8267	78.0604	76.7378	50.5531	105.932	74.4422	91.4198	52.8666	128.157	78.2517	0.0988617	1.00238	0.098627	0.921434	0.986134
NC_000067.7	93271350	93295344	+	3854	gene-Ppp1r7	Ppp1r7	protein_coding	66385	protein phosphatase 1%2C regulatory subunit 7	934	664	717	958	2147	652	689	1966	1923	2336	1811	1775	2254	2364	2072	1098	905.322	778.672	1121.31	1007.48	1846.56	965.448	850.793	2635.01	1686.63	1532.13	1525.86	1245.23	1498.15	1589.09	1659.69	1353.04	1387.53	0.70768	0.321654	2.20013	0.0277979	0.238943
NC_000067.7	93273814	93273877	+	64	gene-Mir6902	Mir6902	miRNA	102465544	microRNA 6902	0	2	2	4	2	0	18	7	0	2	3	4	4	5	2	0	0	2.3454	3.12778	4.2066	1.72013	0	22.2268	9.38204	0	1.31176	2.52766	2.80615	2.65865	3.36102	1.60202	0	3.57975	1.35891	0.955555	1.42211	0.154993	0.512299
NC_000067.7	93279880	93280007	+	128	gene-Mir6345	Mir6345	miRNA	102466630	microRNA 6345	0	0	0	0	0	0	0	0	0	0	0	0	2	0	2	1	0	0	0	0	0	0	0	0	0	0	0	0	1.32933	0	1.60202	1.23227	0.260226	0	0.851295	0	1	NA
NC_000067.7	93290977	93291079	+	103	gene-Gm26446	Gm26446	snRNA	115487609	predicted gene%2C 26446	0	0	0	0	0	0	6	0	1	0	0	1	0	0	1	1	0	0	0	0	0	0	7.40893	0	0.877084	0	0	0.701538	0	0	0.801009	1.23227	0.688802	0.977266	0.949861	1.02885	0.303549	NA
NC_000067.7	93301518	93332026	+	4224	gene-Ano7	Ano7	protein_coding	404545	anoctamin 7	0	0	0	0	0	0	0	36	4	0	0	1	0	1	2	0	0	0	0	0	0	0	0	48.2505	3.50833	0	0	0.701538	0	0.672204	1.60202	0	3.42091	1.9959	1.00781	1.98044	NA	NA
NC_000067.7	93333662	93406639	-	7074	gene-Hdlbp	Hdlbp	protein_coding	110611	high density lipoprotein %28HDL%29 binding protein	6188	3530	2638	4688	2476	2762	3908	1010	7104	7140	6314	7735	8741	7830	7256	4375	5998	4139.63	4125.54	4930.13	2129.53	4089.83	4825.69	1353.69	6230.8	4682.97	5319.87	5426.39	5809.82	5263.36	5812.12	5391.2	4720.54	-0.614823	0.333928	-1.84118	0.0655945	0.34654
NC_000067.7	93349395	93350259	+	865	gene-Gm17415	Gm17415	protein_coding	108167670	predicted gene%2C 17415	0	1	0	0	0	0	9	0	0	1	0	0	0	0	0	0	0	1.1727	0	0	0	0	11.1134	0	0	0.655878	0	0	0	0	0	0	0.808874	0.842265	0.856774	0.983066	0.325575	NA
NC_000067.7	93406671	93437455	+	3612	gene-Septin2	Septin2	protein_coding	18000	septin 2	4758	3396	2382	5636	24785	2486	2914	4814	3804	5258	1669	4587	5407	3154	1484	3186	4611.91	3982.49	3725.18	5927.1	21316.8	3681.14	3598.27	6452.16	3336.43	3448.61	1406.22	3217.95	3593.83	2120.13	1188.7	3926.03	4720.81	0.881709	0.529463	1.66529	0.0958551	0.414847
NC_000067.7	93439826	93549698	+	3912	gene-Farp2	Farp2	protein_coding	227377	FERM%2C RhoGEF and pleckstrin domain protein 2	651	408	247	448	130	206	146	180	391	580	366	520	586	586	380	342	631.011	478.461	386.281	471.139	111.809	305.034	180.284	241.252	342.94	380.409	308.374	364.8	389.492	393.912	304.383	421.438	356.939	-1.21522	0.285898	-4.25055	2.13245e-05	0.00747161
NC_000067.7	93467527	93482407	+	13586	gene-Gm41920	Gm41920	lncRNA	105246666	predicted gene%2C 41920	0	0	2	0	2	1	0	5	4	3	7	12	9	2	0	39	0	0	3.12778	0	1.72013	1.48075	0	6.70146	3.50833	1.96763	5.89786	8.41845	5.98196	1.34441	0	48.0587	5.51297	0.875636	1.03348	0.847272	0.396844	0.746745
NC_000067.7	93548473	93581937	-	3589	gene-Stk25	Stk25	protein_coding	59041	serine/threonine kinase 25 %28yeast%29	3887	2916	2217	3132	5374	2169	2394	5917	6745	8915	7862	7750	9192	10187	8305	4064	3767.65	3419.59	3467.14	3293.77	4622	3211.74	2956.16	7930.5	5915.93	5847.16	6624.14	5436.92	6109.58	6847.75	6652.38	5007.96	5069.4	0.416922	0.283387	1.47121	0.141234	0.492243
NC_000067.7	93613297	93623492	+	1559	gene-Bok	Bok	protein_coding	51800	BCL2-related ovarian killer	121	144	300	374	96	320	212	344	357	312	184	230	285	224	187	90	117.285	168.869	469.167	393.317	82.5665	473.839	261.782	461.06	313.119	204.634	155.03	161.354	189.429	150.574	149.789	110.905	241.42	0.14589	0.508196	0.287075	0.774055	0.935193
NC_000067.7	93633113	93682560	-	2230	gene-Thap4	Thap4	protein_coding	67026	THAP domain containing 4	465	341	256	469	0	342	298	397	466	637	428	446	515	593	496	235	450.722	399.89	400.356	493.224	0	506.416	367.977	532.096	408.721	417.794	360.612	312.886	342.301	398.617	397.3	289.584	379.906	-0.267296	0.747257	-0.357703	0.720565	0.917167
NC_000067.7	93682627	93717328	+	3630	gene-Atg4b	Atg4b	protein_coding	66615	autophagy related 4B%2C cysteine peptidase	1238	965	952	1170	3656	973	763	1132	2457	2951	2469	2533	3080	3146	2908	1354	1199.99	1131.65	1488.82	1230.43	3144.41	1440.77	942.169	1517.21	2154.99	1935.5	2080.26	1776.99	2047.16	2114.76	2329.33	1668.5	1762.68	0.470603	0.310294	1.51664	0.129359	0.474179
NC_000067.7	93720298	93730246	-	3248	gene-Dtymk	Dtymk	protein_coding	21915	deoxythymidylate kinase	916	771	613	997	2028	715	686	1104	500	636	389	670	696	667	428	323	887.875	904.151	958.664	1048.49	1744.22	1058.74	847.088	1479.68	438.542	417.139	327.753	470.03	462.605	448.36	342.832	398.025	764.637	0.428712	0.237679	1.80374	0.0712718	0.361024
NC_000067.7	93731648	93749823	+	4578	gene-Ing5	Ing5	protein_coding	66262	inhibitor of growth family%2C member 5	138	115	605	453	214	616	970	85	329	467	357	467	504	363	393	295	133.763	134.86	946.153	476.397	184.054	912.141	1197.78	113.925	288.561	306.295	300.791	327.618	334.99	244.01	314.797	363.521	411.228	0.462099	0.633329	0.729635	0.465613	0.79161
NC_000067.7	93736292	93736393	-	102	gene-Gm22089	Gm22089	snRNA	115487622	predicted gene%2C 22089	0	0	0	0	0	0	0	0	0	0	0	0	0	0	0	0	0	0	0	0	0	0	0	0	0	0	0	0	0	0	0	0	0	NA	NA	NA	NA	NA
NC_000067.7	93752539	93781579	+	5351	gene-D2hgdh	D2hgdh	protein_coding	98314	D-2-hydroxyglutarate dehydrogenase	0	55	222	200	0	246	20	34	366	520	299	377	365	466	364	145	0	64.4984	347.183	210.33	0	364.264	24.6964	45.5699	321.013	341.057	251.923	264.48	242.602	313.247	291.567	178.68	203.819	-0.372531	0.939834	-0.39638	0.691825	0.906035
NC_000067.7	93789066	93804216	+	2846	gene-Gal3st2	Gal3st2	protein_coding	381334	galactose-3-O-sulfotransferase 2	0	0	0	12	0	0	0	0	2	2	0	4	2	8	0	1	0	0	0	12.6198	0	0	0	0	1.75417	1.31176	0	2.80615	1.32933	5.37764	0	1.23227	1.65194	-1.59744	1.05916	-1.50821	0.131501	NA
NC_000067.7	93846159	93870367	+	2866	gene-Gal3st2b	Gal3st2b	protein_coding	100041596	galactose-3-O-sulfotransferase 2B	0	0	0	8	0	0	0	0	2	2	0	2	2	4	0	1	0	0	0	8.4132	0	0	0	0	1.75417	1.31176	0	1.40308	1.32933	2.68882	0	1.23227	1.13329	-1.40589	1.05972	-1.32667	0.184618	NA
NC_000067.7	93903057	93914749	+	1993	gene-Gm7889	Gm7889	transcribed_pseudogene	666009	predicted gene 7889	0	4	10	13	0	15	2	0	20	38	16	18	19	26	25	13	0	4.6908	15.6389	13.6714	0	22.2112	2.46964	0	17.5417	24.9234	13.4808	12.6277	12.6286	17.4773	20.0252	16.0196	12.0879	-0.364326	0.889753	-0.409469	0.682195	0.902048
NC_000067.7	93918227	93939261	+	4175	gene-Gal3st2c	Gal3st2c	protein_coding	619597	galactose-3-O-sulfotransferase 2C	0	2	0	2	0	0	0	0	0	0	0	0	2	0	0	0	0	2.3454	0	2.1033	0	0	0	0	0	0	0	0	1.32933	0	0	0	0.361126	-0.560482	0.851378	-0.658323	0.51033	NA
NC_000067.7	93948215	93956056	+	4595	gene-Neu4	Neu4	protein_coding	241159	sialidase 4	0	0	0	0	0	0	0	0	0	0	0	0	0	0	0	0	0	0	0	0	0	0	0	0	0	0	0	0	0	0	0	0	0	NA	NA	NA	NA	NA
NC_000067.7	93966027	93980278	-	1933	gene-Pdcd1	Pdcd1	protein_coding	18566	programmed cell death 1	0	0	0	0	0	0	0	0	0	0	0	0	0	0	0	0	0	0	0	0	0	0	0	0	0	0	0	0	0	0	0	0	0	NA	NA	NA	NA	NA
NC_000067.7	94132033	94133597	+	1203	gene-Gm7891	Gm7891	pseudogene	666012	predicted gene 7891	0	0	0	0	0	0	0	0	0	0	0	0	0	0	0	0	0	0	0	0	0	0	0	0	0	0	0	0	0	0	0	0	0	NA	NA	NA	NA	NA
NC_000067.7	94543361	94543429	-	69	gene-Gm23389	Gm23389	snoRNA	115487639	predicted gene%2C 23389	0	0	0	0	0	0	0	0	0	0	0	0	0	0	0	0	0	0	0	0	0	0	0	0	0	0	0	0	0	0	0	0	0	NA	NA	NA	NA	NA
NC_000067.7	94725167	94730197	+	1565	gene-4930440C22Rik	4930440C22Rik	lncRNA	74689	RIKEN cDNA 4930440C22 gene	0	0	0	0	0	0	0	0	0	0	0	0	0	0	0	0	0	0	0	0	0	0	0	0	0	0	0	0	0	0	0	0	0	NA	NA	NA	NA	NA
NC_000067.7	94967659	94967768	-	110	gene-Gm23181	Gm23181	pseudogene	115485807	predicted gene%2C 23181	0	0	0	0	0	0	0	0	0	0	0	0	0	0	0	0	0	0	0	0	0	0	0	0	0	0	0	0	0	0	0	0	0	NA	NA	NA	NA	NA
NC_000067.7	95183686	95184535	-	850	gene-Gm5264	Gm5264	pseudogene	383603	predicted gene 5264	0	0	0	0	0	0	0	0	0	0	0	0	0	0	0	0	0	0	0	0	0	0	0	0	0	0	0	0	0	0	0	0	0	NA	NA	NA	NA	NA
NC_000067.7	95241353	95263009	+	2107	gene-Fam174a	Fam174a	protein_coding	67698	family with sequence similarity 174%2C member A	657	870	500	1011	1112	565	424	714	712	1334	1017	1184	1063	1366	1197	632	636.827	1020.25	781.945	1063.22	956.395	836.623	523.565	956.968	624.484	874.942	856.875	830.62	706.536	918.231	958.808	778.797	832.818	-0.0958635	0.250743	-0.382317	0.702226	0.909727
NC_000067.7	95515407	95595473	-	19163	gene-St8sia4	St8sia4	protein_coding	20452	ST8 alpha-N-acetyl-neuraminide alpha-2%2C8-sialyltransferase 4	0	0	5	30	0	13	0	27	180	228	240	243	200	306	169	258	0	0	7.81945	31.5495	0	19.2497	0	36.1879	157.875	149.54	202.212	170.474	132.933	205.695	135.371	317.927	97.927	0.303284	0.9488	0.319651	0.749233	0.926533
NC_000067.7	95595426	95605010	+	2206	gene-Gm30431	Gm30431	lncRNA	102632331	predicted gene%2C 30431	0	0	0	5	0	0	0	37	8	5	4	3	4	3	4	6	0	0	0	5.25825	0	0	0	49.5908	7.01667	3.27939	3.37021	2.10461	2.65865	2.01661	3.20404	7.39364	5.3683	1.84012	1.05425	1.74544	NA	NA
NC_000067.7	95628909	95644243	-	761	gene-4930598F16Rik	4930598F16Rik	lncRNA	75381	RIKEN cDNA 4930598F16 gene	0	0	0	0	0	0	0	0	0	0	0	0	0	0	0	0	0	0	0	0	0	0	0	0	0	0	0	0	0	0	0	0	0	NA	NA	NA	NA	NA
NC_000067.7	95759854	95759960	-	107	gene-Gm22360	Gm22360	snRNA	115487703	predicted gene%2C 22360	1	16	8	0	3	7	3	5	0	2	2	0	2	1	1	1	0.969295	18.7632	12.5111	0	2.5802	10.3652	3.70447	6.70146	0	1.31176	1.6851	0	1.32933	0.672204	0.801009	1.23227	3.91416	-0.381277	0.913543	-0.417361	0.676414	0.9011
NC_000067.7	95918384	95949483	-	356	gene-1700063A18Rik	1700063A18Rik	lncRNA	73454	RIKEN cDNA 1700063A18 gene	0	0	0	0	0	0	0	0	0	0	0	0	0	0	0	0	0	0	0	0	0	0	0	0	0	0	0	0	0	0	0	0	0	NA	NA	NA	NA	NA
NC_000067.7	96476066	96477721	-	114	gene-Gm30490	Gm30490	lncRNA	102632412	predicted gene%2C 30490	0	0	0	0	0	0	0	0	0	0	0	0	0	0	0	0	0	0	0	0	0	0	0	0	0	0	0	0	0	0	0	0	0	NA	NA	NA	NA	NA
NC_000067.7	96539782	96590298	-	583	gene-4930533P14Rik	4930533P14Rik	lncRNA	75159	RIKEN cDNA 4930533P14 gene	0	0	0	0	0	0	0	0	0	0	0	0	0	0	0	0	0	0	0	0	0	0	0	0	0	0	0	0	0	0	0	0	0	NA	NA	NA	NA	NA
NC_000067.7	96544824	96544930	+	107	gene-Gm26245	Gm26245	snRNA	115487705	predicted gene%2C 26245	0	0	0	0	0	0	0	0	0	0	0	0	0	0	0	0	0	0	0	0	0	0	0	0	0	0	0	0	0	0	0	0	0	NA	NA	NA	NA	NA
NC_000067.7	96689756	96689883	+	128	gene-Gm26078	Gm26078	snoRNA	115485795	predicted gene%2C 26078	0	0	0	0	0	0	0	0	0	0	0	0	0	0	0	0	0	0	0	0	0	0	0	0	0	0	0	0	0	0	0	0	0	NA	NA	NA	NA	NA
NC_000067.7	96744918	96800027	-	4116	gene-Slco4c1	Slco4c1	protein_coding	227394	solute carrier organic anion transporter family%2C member 4C1	2	0	2	0	256	0	0	2	2	36	7	17	26	63	50	7	1.93859	0	3.12778	0	220.177	0	0	2.68058	1.75417	23.6116	5.89786	11.9261	17.2812	42.3489	40.0504	8.62592	23.7138	3.15786	1.02291	3.08713	0.00202102	0.0862662
NC_000067.7	96798851	96808959	+	3917	gene-Panct2	Panct2	lncRNA	329217	pluripotency-associated noncoding transcript 2	108	0	38	0	0	76	0	18	8	72	52	87	27	115	126	11	104.684	0	59.4278	0	0	112.537	0	24.1252	7.01667	47.2232	43.8127	61.0338	17.9459	77.3035	100.927	13.555	41.8495	-0.165775	1.03467	-0.16022	0.872708	0.970721
NC_000067.7	96833901	96925285	-	2475	gene-Slco6b1	Slco6b1	lncRNA	67854	solute carrier organic anion transporter family%2C member 6b1	0	0	0	0	0	0	0	0	0	0	0	0	0	0	0	0	0	0	0	0	0	0	0	0	0	0	0	0	0	0	0	0	0	NA	NA	NA	NA	NA
NC_000067.7	96986763	97056066	-	2945	gene-Slco6c1	Slco6c1	protein_coding	74441	solute carrier organic anion transporter family%2C member 6c1	0	0	0	0	0	0	0	0	2	0	0	0	0	3	4	0	0	0	0	0	0	0	0	0	1.75417	0	0	0	0	2.01661	3.20404	0	0.435926	0	0.851295	0	1	NA
NC_000067.7	97090418	97238274	+	2327	gene-Gm7133	Gm7133	protein_coding	634331	predicted gene 7133	0	0	0	0	0	0	0	0	0	0	0	0	0	0	0	0	0	0	0	0	0	0	0	0	0	0	0	0	0	0	0	0	0	NA	NA	NA	NA	NA
NC_000067.7	97273987	97406774	+	2398	gene-Gm7135	Gm7135	protein_coding	634346	predicted gene 7135	0	0	0	1	0	0	2	0	0	0	0	0	0	0	0	0	0	0	0	1.05165	0	0	2.46964	0	0	0	0	0	0	0	0	0	0.220081	0.150393	0.851295	0.176663	0.859773	NA
NC_000067.7	97571627	97589743	-	3684	gene-Macir	Macir	protein_coding	52392	macrophage immunometabolism regulator	1561	420	686	848	1545	648	622	410	1880	2751	2366	2516	2602	2832	2326	1322	1513.07	492.534	1072.83	891.799	1328.8	959.525	768.06	549.519	1648.92	1804.32	1993.48	1765.07	1729.45	1903.68	1863.15	1629.07	1369.58	-0.134956	0.328342	-0.411021	0.681057	0.90195
NC_000067.7	97633768	97698133	-	6692	gene-Ppip5k2	Ppip5k2	protein_coding	227399	diphosphoinositol pentakisphosphate kinase 2	1496	585	1424	1702	1089	1334	1573	319	4886	7626	6814	6630	7962	6902	6172	3614	1450.07	686.029	2226.98	1789.91	936.613	1975.32	1942.38	427.553	4285.43	5001.73	5741.15	4651.19	5292.04	4639.55	4943.83	4453.44	3152.7	-0.210858	0.427243	-0.493531	0.621637	0.876057
NC_000067.7	97697894	97721435	+	5276	gene-Gin1	Gin1	protein_coding	252876	gypsy retrotransposon integrase 1	98	70	42	137	0	48	0	50	122	168	146	154	108	134	139	68	94.991	82.0889	65.6834	144.076	0	71.0759	0	67.0146	107.004	110.188	123.013	108.037	71.7836	90.0754	111.34	83.7946	83.1353	-1.22373	0.809342	-1.51201	0.130532	0.475758
NC_000067.7	97748816	98023578	-	6064	gene-Pam	Pam	protein_coding	18484	peptidylglycine alpha-amidating monooxygenase	629	1194	394	1348	1174	416	501	97	267	580	424	636	414	630	421	548	609.687	1400.2	616.172	1417.62	1009.72	615.991	618.646	130.008	234.181	380.409	357.242	446.178	275.17	423.489	337.225	675.286	596.702	-0.724549	0.49711	-1.45752	0.144972	0.497995
NC_000067.7	97838828	97852645	+	334	gene-Gm31771	Gm31771	lncRNA	102634109	predicted gene%2C 31771	0	0	0	0	0	0	0	0	0	0	0	0	0	0	1	1	0	0	0	0	0	0	0	0	0	0	0	0	0	0	0.801009	1.23227	0.12708	0	0.851295	0	1	NA
NC_000067.7	97958848	97975518	-	1178	gene-B230216N24Rik	B230216N24Rik	lncRNA	78603	RIKEN cDNA B230216N24 gene	4	18	13	54	59	31	11	56	10	10	30	24	22	22	44	31	3.87718	21.1086	20.3306	56.7891	50.744	45.9032	13.583	75.0563	8.77084	6.55878	25.2766	16.8369	14.6226	14.7885	35.2444	38.2005	27.9807	0.773132	0.650933	1.18773	0.23494	0.608061
NC_000067.7	97977547	97977653	+	107	gene-Gm24465	Gm24465	snRNA	115487584	predicted gene%2C 24465	0	0	0	0	0	0	0	0	0	0	0	0	0	0	0	0	0	0	0	0	0	0	0	0	0	0	0	0	0	0	0	0	0	NA	NA	NA	NA	NA
NC_000067.7	98007039	98023157	+	12115	gene-Gm51640	Gm51640	lncRNA	115487109	predicted gene%2C 51640	0	2	76	55	0	51	2	9	8	8	14	28	12	21	27	25	0	2.3454	118.856	57.8407	0	75.5182	2.46964	12.0626	7.01667	5.24703	11.7957	19.6431	7.97595	14.1163	21.6272	30.8069	24.2076	-0.731507	0.969215	-0.754742	0.450404	0.783433
NC_000067.7	98059192	98072380	+	1687	gene-1810006J02Rik	1810006J02Rik	lncRNA	69030	RIKEN cDNA 1810006J02 gene	0	0	0	0	0	0	0	0	0	0	1	1	0	0	0	0	0	0	0	0	0	0	0	0	0	0	0.842552	0.701538	0	0	0	0	0.0965056	0	0.851295	0	1	NA
NC_000067.7	98101373	98118423	+	4176	gene-Gm29461	Gm29461	lncRNA	102634194	predicted gene 29461	0	0	0	0	0	0	0	0	0	0	0	0	0	0	0	0	0	0	0	0	0	0	0	0	0	0	0	0	0	0	0	0	0	NA	NA	NA	NA	NA
NC_000067.7	98215604	98220694	+	5091	gene-Gm46078	Gm46078	pseudogene	108167600	predicted gene%2C 46078	0	0	0	0	0	0	0	0	0	0	0	0	0	0	0	0	0	0	0	0	0	0	0	0	0	0	0	0	0	0	0	0	0	NA	NA	NA	NA	NA
NC_000067.7	98348812	98444710	+	3166	gene-Slco6d1	Slco6d1	protein_coding	70866	solute carrier organic anion transporter family%2C member 6d1	5	0	2	0	4	0	4	0	3	3	2	4	6	1	4	2	4.84648	0	3.12778	0	3.44027	0	4.93929	0	2.63125	1.96763	1.6851	2.80615	3.98798	0.672204	3.20404	2.46455	2.23579	0.0951411	0.952249	0.099912	0.920414	NA
NC_000067.7	98517242	98535115	+	646	gene-Gm7967	Gm7967	lncRNA	666182	predicted gene 7967	0	0	0	0	0	0	0	0	0	0	0	0	0	0	0	0	0	0	0	0	0	0	0	0	0	0	0	0	0	0	0	0	0	NA	NA	NA	NA	NA
NC_000067.7	98945091	98945188	+	98	gene-Gm23434	Gm23434	pseudogene	115487631	predicted gene%2C 23434	0	0	0	0	0	0	0	0	0	0	0	0	0	0	0	0	0	0	0	0	0	0	0	0	0	0	0	0	0	0	0	0	0	NA	NA	NA	NA	NA
NC_000067.7	99648795	99715100	-	414	gene-Gm51641	Gm51641	lncRNA	115487112	predicted gene%2C 51641	0	0	0	0	0	0	0	0	0	0	0	0	0	0	0	0	0	0	0	0	0	0	0	0	0	0	0	0	0	0	0	0	0	NA	NA	NA	NA	NA
NC_000067.7	99700006	100418324	+	10427	gene-Cntnap5b	Cntnap5b	protein_coding	241175	contactin associated protein-like 5B	0	0	0	0	0	0	0	0	12	26	16	10	8	17	9	4	0	0	0	0	0	0	0	0	10.525	17.0528	13.4808	7.01538	5.3173	11.4275	7.20908	4.9291	4.80981	0	1.0281	0	1	1
NC_000067.7	100152207	100159635	-	2125	gene-Gm53575	Gm53575	protein_coding	118567769	predicted gene%2C 53575	68	13	46	67	43	42	93	49	26	19	11	5	26	23	7	10	65.9121	15.2451	71.9389	70.4605	36.9829	62.1914	114.838	65.6743	22.8042	12.4617	9.26807	3.50769	17.2812	15.4607	5.60706	12.3227	37.6223	0.300146	0.557198	0.538671	0.590114	0.85881
NC_000067.7	100177712	100180233	-	1005	gene-Gm41923	Gm41923	lncRNA	105246671	predicted gene%2C 41923	0	0	0	0	0	0	0	0	0	0	0	0	0	0	0	0	0	0	0	0	0	0	0	0	0	0	0	0	0	0	0	0	0	NA	NA	NA	NA	NA
NC_000067.7	100180642	100180773	-	132	gene-Gm23602	Gm23602	snoRNA	115485797	predicted gene%2C 23602	0	0	0	0	0	0	0	0	0	0	0	0	0	0	0	0	0	0	0	0	0	0	0	0	0	0	0	0	0	0	0	0	0	NA	NA	NA	NA	NA
NC_000067.7	100204797	100214830	+	10034	gene-Gm29667	Gm29667	protein_coding	115487111	predicted gene 29667	1	8	10	4	3	1	1	10	1	2	1	5	1	2	5	2	0.969295	9.38159	15.6389	4.2066	2.5802	1.48075	1.23482	13.4029	0.877084	1.31176	0.842552	3.50769	0.664663	1.34441	4.00504	2.46455	3.99455	-0.561706	0.849111	-0.661522	0.508277	0.815414
NC_000067.7	100705575	100711127	-	5511	gene-Gm46243	Gm46243	pseudogene	108167834	predicted gene%2C 46243	0	0	0	0	0	0	0	0	0	0	0	0	0	0	0	0	0	0	0	0	0	0	0	0	0	0	0	0	0	0	0	0	0	NA	NA	NA	NA	NA
NC_000067.7	101083493	101102927	+	886	gene-Gm20268	Gm20268	lncRNA	100504525	predicted gene%2C 20268	0	0	0	0	0	0	0	0	0	0	0	0	0	0	0	0	0	0	0	0	0	0	0	0	0	0	0	0	0	0	0	0	0	NA	NA	NA	NA	NA
NC_000067.7	101190455	101207931	+	928	gene-Gm31973	Gm31973	lncRNA	102634377	predicted gene%2C 31973	0	0	0	0	0	0	0	0	0	0	0	0	0	0	0	0	0	0	0	0	0	0	0	0	0	0	0	0	0	0	0	0	0	NA	NA	NA	NA	NA
NC_000067.7	101455737	101455865	+	129	gene-LOC115487674	LOC115487674	snoRNA	115487674	small nucleolar RNA SNORA40	0	0	0	0	0	0	0	0	0	0	0	0	0	0	0	0	0	0	0	0	0	0	0	0	0	0	0	0	0	0	0	0	0	NA	NA	NA	NA	NA
NC_000067.7	101807965	101830512	-	1054	gene-Gm28188	Gm28188	lncRNA	118567770	predicted gene 28188	0	0	0	0	0	0	0	0	0	0	0	0	0	0	0	0	0	0	0	0	0	0	0	0	0	0	0	0	0	0	0	0	0	NA	NA	NA	NA	NA
NC_000067.7	102034174	102034305	-	132	gene-Gm24122	Gm24122	snoRNA	115485791	predicted gene%2C 24122	0	0	0	0	0	0	0	0	0	0	0	0	0	0	0	0	0	0	0	0	0	0	0	0	0	0	0	0	0	0	0	0	0	NA	NA	NA	NA	NA
NC_000067.7	102341648	102341746	-	99	gene-Gm23036	Gm23036	pseudogene	115485818	predicted gene%2C 23036	0	0	0	0	0	0	0	0	0	0	0	0	0	0	0	0	0	0	0	0	0	0	0	0	0	0	0	0	0	0	0	0	0	NA	NA	NA	NA	NA
NC_000067.7	102386379	102386647	-	269	gene-Gm20281	Gm20281	pseudogene	102634495	predicted gene%2C 20281	0	0	0	0	1	0	0	0	0	0	0	0	0	0	0	0	0	0	0	0	0.860067	0	0	0	0	0	0	0	0	0	0	0	0.0537542	0.150393	0.851295	0.176663	0.859773	NA
NC_000067.7	102881140	102881273	-	134	gene-Gm22034	Gm22034	snoRNA	115485796	predicted gene%2C 22034	0	0	0	0	0	0	0	0	0	0	0	0	0	0	0	0	0	0	0	0	0	0	0	0	0	0	0	0	0	0	0	0	0	NA	NA	NA	NA	NA
NC_000067.7	103164351	103164492	-	142	gene-Gm23965	Gm23965	pseudogene	115485798	predicted gene%2C 23965	0	0	0	0	0	0	0	0	0	0	0	0	0	0	0	0	0	0	0	0	0	0	0	0	0	0	0	0	0	0	0	0	0	NA	NA	NA	NA	NA
NC_000067.7	104232424	104250719	-	262	gene-Gm41924	Gm41924	lncRNA	105246672	predicted gene%2C 41924	0	0	0	0	0	0	0	0	0	0	0	0	0	0	0	0	0	0	0	0	0	0	0	0	0	0	0	0	0	0	0	0	0	NA	NA	NA	NA	NA
NC_000067.7	104696242	104923206	+	4089	gene-Cdh20	Cdh20	protein_coding	23836	cadherin 20	0	0	0	0	0	0	0	0	0	0	1	4	5	1	0	7	0	0	0	0	0	0	0	0	0	0	0.842552	2.80615	3.32331	0.672204	0	8.62592	1.01688	0	0.979458	0	1	NA
NC_000067.7	104919658	104927288	-	1338	gene-Gm53576	Gm53576	lncRNA	118567771	predicted gene%2C 53576	0	0	0	0	0	0	0	0	0	0	0	0	0	0	0	0	0	0	0	0	0	0	0	0	0	0	0	0	0	0	0	0	0	NA	NA	NA	NA	NA
NC_000067.7	105042219	105051874	-	820	gene-Gm41925	Gm41925	lncRNA	105246673	predicted gene%2C 41925	0	0	0	0	0	0	0	0	0	0	0	0	0	0	0	0	0	0	0	0	0	0	0	0	0	0	0	0	0	0	0	0	0	NA	NA	NA	NA	NA
NC_000067.7	105044178	105055505	+	884	gene-Gm29012	Gm29012	lncRNA	102634726	predicted gene 29012	0	0	0	0	0	0	0	0	0	0	0	0	0	0	0	0	0	0	0	0	0	0	0	0	0	0	0	0	0	0	0	0	0	NA	NA	NA	NA	NA
NC_000067.7	105204642	105284665	-	8619	gene-Rnf152	Rnf152	protein_coding	320311	ring finger protein 152	0	0	0	0	0	2	0	0	88	151	76	90	96	128	112	66	0	0	0	0	0	2.9615	0	0	77.1834	99.0376	64.0339	63.1384	63.8076	86.0422	89.713	81.3301	39.203	0.773344	0.915907	0.844348	0.398475	0.747491
NC_000067.7	105283732	105289462	+	1392	gene-Gm17634	Gm17634	lncRNA	100504568	predicted gene%2C 17634	0	0	4	0	0	4	0	0	10	2	0	2	0	2	8	0	0	0	6.25556	0	0	5.92299	0	0	8.77084	1.31176	0	1.40308	0	1.34441	6.40807	0	1.96354	-0.0230501	1.05097	-0.0219323	0.982502	NA
NC_000067.7	105309860	105361521	-	1182	gene-Gm28403	Gm28403	lncRNA	105246674	predicted gene 28403	0	0	0	0	0	0	0	0	0	0	0	0	0	0	0	0	0	0	0	0	0	0	0	0	0	0	0	0	0	0	0	0	0	NA	NA	NA	NA	NA
NC_000067.7	105378612	105378676	-	65	gene-LOC115487637	LOC115487637	snRNA	115487637	U7 small nuclear RNA	0	0	0	0	0	0	0	0	0	0	0	0	0	0	0	0	0	0	0	0	0	0	0	0	0	0	0	0	0	0	0	0	0	NA	NA	NA	NA	NA
NC_000067.7	105446147	105591466	-	8374	gene-Pign	Pign	protein_coding	27392	phosphatidylinositol glycan anchor biosynthesis%2C class N	557	940	636	673	42	699	811	177	465	506	352	675	608	529	354	562	539.898	1102.34	994.634	707.76	36.1228	1035.04	1001.44	237.232	407.844	331.874	296.578	473.538	404.115	355.596	283.557	692.538	556.257	-0.486725	0.617787	-0.787852	0.430783	0.769241
NC_000067.7	105502244	105502528	+	285	gene-Gm20302	Gm20302	pseudogene	102634805	predicted gene%2C 20302	4	8	6	4	2	5	2	11	3	1	0	2	1	1	2	1	3.87718	9.38159	9.38334	4.2066	1.72013	7.40374	2.46964	14.7432	2.63125	0.655878	0	1.40308	0.664663	0.672204	1.60202	1.23227	3.87792	-0.0380591	0.77782	-0.0489304	0.960975	0.999121
NC_000067.7	105591570	105682856	+	5529	gene-Relch	Relch	protein_coding	227446	RAB11 binding and LisH domain%2C coiled-coil and HEAT repeat containing	558	787	496	554	0	439	1008	113	2919	3351	3303	2503	3656	3116	3153	1633	540.867	922.914	775.689	582.614	0	650.049	1244.7	151.453	2560.21	2197.85	2782.95	1755.95	2430.01	2094.59	2525.58	2012.3	1451.73	-0.376914	0.804031	-0.46878	0.639227	0.88399
NC_000067.7	105692004	105692442	+	439	gene-Gm10193	Gm10193	protein_coding	100042023	predicted gene 10193	61	52	26	37	311	37	40	59	84	123	84	96	96	84	67	38	59.127	60.9803	40.6611	38.911	267.481	54.7877	49.3929	79.0772	73.675	80.673	70.7744	67.3476	63.8076	56.4652	53.6676	46.8264	72.7284	1.12402	0.464452	2.4201	0.015516	0.193345
NC_000067.7	105708443	105777172	+	6492	gene-Tnfrsf11a	Tnfrsf11a	protein_coding	21934	tumor necrosis factor receptor superfamily%2C member 11a%2C NFKB activator	2	158	3	10	0	3	0	6	127	349	96	268	258	244	98	78	1.93859	185.286	4.69167	10.5165	0	4.44225	0	8.04175	111.39	228.902	80.885	188.012	171.483	164.018	78.4989	96.1174	83.3889	-2.79564	0.893495	-3.12888	0.00175473	0.0814635
NC_000067.7	105791575	105806135	+	2563	gene-Gm41926	Gm41926	lncRNA	105246675	predicted gene%2C 41926	0	0	0	0	0	0	0	0	0	0	1	0	1	0	0	1	0	0	0	0	0	0	0	0	0	0	0.842552	0	0.664663	0	0	1.23227	0.171218	0	0.851295	0	1	NA
NC_000067.7	105831359	105862021	-	664	gene-Gm41927	Gm41927	lncRNA	105246676	predicted gene%2C 41927	0	0	0	0	0	0	0	0	3	2	5	2	3	3	6	0	0	0	0	0	0	0	0	0	2.63125	1.31176	4.21276	1.40308	1.99399	2.01661	4.80605	0	1.14847	0	1.07053	0	1	NA
NC_000067.7	105873286	105873390	+	105	gene-Gm26214	Gm26214	snRNA	115487626	predicted gene%2C 26214	0	0	0	0	0	0	0	0	0	0	0	0	0	0	0	0	0	0	0	0	0	0	0	0	0	0	0	0	0	0	0	0	0	NA	NA	NA	NA	NA
NC_000067.7	105907080	105918012	-	471	gene-Gm7160	Gm7160	lncRNA	635504	predicted gene 7160	0	6	0	5	3	2	0	3	4	0	2	0	1	3	4	0	0	7.03619	0	5.25825	2.5802	2.9615	0	4.02087	3.50833	0	1.6851	0	0.664663	2.01661	3.20404	0	2.05849	-0.251221	1.03898	-0.241796	0.808939	NA
NC_000067.7	105916929	105961807	+	7883	gene-Zcchc2	Zcchc2	protein_coding	227449	zinc finger%2C CCHC domain containing 2	38	194	122	76	85	158	16	50	174	218	196	417	305	231	367	86	36.8332	227.504	190.795	79.9254	73.1057	233.958	19.7572	67.0146	152.613	142.981	165.14	292.541	202.722	155.279	293.97	105.976	152.507	-0.402657	0.609651	-0.660471	0.508952	0.81543
NC_000067.7	106080355	106099254	-	545	gene-Gm20753	Gm20753	lncRNA	626049	predicted gene%2C 20753	0	0	0	0	0	0	0	0	0	0	0	1	0	1	0	0	0	0	0	0	0	0	0	0	0	0	0	0.701538	0	0.672204	0	0	0.0858589	0	0.851295	0	1	NA
NC_000067.7	106099599	106321975	+	6104	gene-Phlpp1	Phlpp1	protein_coding	98432	PH domain and leucine rich repeat protein phosphatase 1	1	152	66	95	4	76	76	17	64	131	106	271	122	159	143	79	0.969295	178.25	103.217	99.9067	3.44027	112.537	93.8465	22.7849	56.1334	85.9201	89.3105	190.117	81.0888	106.88	114.544	97.3497	89.7685	-0.599364	0.790662	-0.758053	0.448419	0.782001
NC_000067.7	106367279	106367603	+	325	gene-Gm6651	Gm6651	pseudogene	626075	predicted gene 6651	0	0	0	0	2	0	0	0	0	0	0	0	0	0	0	0	0	0	0	0	1.72013	0	0	0	0	0	0	0	0	0	0	0	0.107508	0.292275	0.851295	0.34333	0.73135	NA
NC_000067.7	106448170	106457715	+	5955	gene-Gm41928	Gm41928	lncRNA	105246678	predicted gene%2C 41928	0	0	0	0	0	0	0	0	0	0	0	0	0	2	0	4	0	0	0	0	0	0	0	0	0	0	0	0	0	1.34441	0	4.9291	0.392094	0	0.851295	0	1	NA
NC_000067.7	106465906	106642020	-	7349	gene-Bcl2	Bcl2	protein_coding	12043	B cell leukemia/lymphoma 2	799	314	193	597	73	190	235	177	207	450	377	535	494	471	256	456	774.467	368.227	301.831	627.835	62.7849	281.342	290.183	237.232	181.556	295.145	317.642	375.323	328.343	316.608	205.058	561.917	345.343	-1.19127	0.463771	-2.56865	0.0102095	0.162742
NC_000067.7	106474226	106474361	-	136	gene-Mir3473f	Mir3473f	miRNA	102466254	microRNA 3473f	0	0	0	0	0	0	0	0	0	0	0	0	0	0	0	0	0	0	0	0	0	0	0	0	0	0	0	0	0	0	0	0	0	NA	NA	NA	NA	NA
NC_000067.7	106531493	106542675	-	11149	gene-Gm37053	Gm37053	lncRNA	105246679	predicted gene%2C 37053	0	0	6	5	115	8	0	1	5	10	5	12	15	4	4	8	0	0	9.38334	5.25825	98.9078	11.846	0	1.34029	4.38542	6.55878	4.21276	8.41845	9.96994	2.68882	3.20404	9.85819	11.002	2.14451	0.971605	2.20719	0.0273011	0.237573
NC_000067.7	106648140	106689544	-	11264	gene-Kdsr	Kdsr	protein_coding	70750	3-ketodihydrosphingosine reductase	760	861	728	757	512	684	974	1227	560	529	490	591	534	668	488	395	736.665	1009.69	1138.51	796.099	440.355	1012.83	1202.72	1644.54	491.167	346.96	412.85	414.609	354.93	449.033	390.892	486.748	708.037	0.218698	0.331383	0.659957	0.509282	0.81543
NC_000067.7	106698518	106724455	-	3272	gene-Vps4b	Vps4b	protein_coding	20479	vacuolar protein sorting 4B	819	1288	1661	2044	3512	1615	1457	1241	2688	3544	2767	2949	3604	3380	3154	1870	793.853	1510.44	2597.62	2149.57	3020.56	2391.41	1799.14	1663.3	2357.6	2324.43	2331.34	2068.83	2395.44	2272.05	2526.38	2304.35	2156.65	0.324981	0.317935	1.02216	0.306704	0.674023
NC_000067.7	106724451	106752510	+	1328	gene-Gm53577	Gm53577	lncRNA	118567772	predicted gene%2C 53577	0	0	0	15	0	0	0	0	5	8	9	4	15	10	2	3	0	0	0	15.7747	0	0	0	0	4.38542	5.24703	7.58297	2.80615	9.96994	6.72204	1.60202	3.69682	3.6117	-2.15263	1.04826	-2.05352	0.0400219	0.278877
NC_000067.7	106788905	106811078	+	2700	gene-Serpinb5	Serpinb5	protein_coding	20724	serine %28or cysteine%29 peptidase inhibitor%2C clade B%2C member 5	0	0	0	0	0	0	0	11	5	1	7	1	4	12	2	0	0	0	0	0	0	0	0	14.7432	4.38542	0.655878	5.89786	0.701538	2.65865	8.06645	1.60202	0	2.41944	1.75554	1.06968	1.64118	0.10076	NA
NC_000067.7	106862179	106884810	+	1735	gene-Serpinb12	Serpinb12	protein_coding	71869	serine %28or cysteine%29 peptidase inhibitor%2C clade B %28ovalbumin%29%2C member 12	0	0	0	0	0	0	0	0	0	2	0	2	1	4	0	0	0	0	0	0	0	0	0	0	0	1.31176	0	1.40308	0.664663	2.68882	0	0	0.379269	0	0.851295	0	1	NA
NC_000067.7	106908714	106928925	+	1607	gene-Serpinb13	Serpinb13	protein_coding	241196	serine %28or cysteine%29 peptidase inhibitor%2C clade B %28ovalbumin%29%2C member 13	0	0	0	0	0	0	0	0	0	0	0	0	0	0	0	0	0	0	0	0	0	0	0	0	0	0	0	0	0	0	0	0	0	NA	NA	NA	NA	NA
NC_000067.7	106973317	106980033	-	1629	gene-Serpinb3a	Serpinb3a	protein_coding	20248	serine %28or cysteine%29 peptidase inhibitor%2C clade B %28ovalbumin%29%2C member 3A	0	0	0	0	0	0	0	0	0	0	0	0	0	5	4	0	0	0	0	0	0	0	0	0	0	0	0	0	0	3.36102	3.20404	0	0.410316	0	0.851295	0	1	NA
NC_000067.7	107005893	107011210	-	1198	gene-Serpinb3d	Serpinb3d	protein_coding	394252	serine %28or cysteine%29 peptidase inhibitor%2C clade B %28ovalbumin%29%2C member 3D	0	0	0	0	0	0	0	0	0	0	0	0	0	0	0	0	0	0	0	0	0	0	0	0	0	0	0	0	0	0	0	0	0	NA	NA	NA	NA	NA
NC_000067.7	107081691	107088844	-	1632	gene-Serpinb3b	Serpinb3b	protein_coding	383548	serine %28or cysteine%29 peptidase inhibitor%2C clade B %28ovalbumin%29%2C member 3B	0	0	0	0	0	0	0	0	0	0	0	0	0	0	0	0	0	0	0	0	0	0	0	0	0	0	0	0	0	0	0	0	0	NA	NA	NA	NA	NA
NC_000067.7	107198931	107206101	-	1659	gene-Serpinb3c	Serpinb3c	protein_coding	381286	serine %28or cysteine%29 peptidase inhibitor%2C clade B%2C member 3C	0	0	0	0	0	0	0	0	0	0	0	0	0	0	0	0	0	0	0	0	0	0	0	0	0	0	0	0	0	0	0	0	0	NA	NA	NA	NA	NA
NC_000067.7	107218071	107230084	-	988	gene-Gm8089	Gm8089	pseudogene	666414	predicted gene 8089	0	0	0	0	0	0	0	0	0	0	0	2	0	0	0	0	0	0	0	0	0	0	0	0	0	0	0	1.40308	0	0	0	0	0.0876922	0	0.851295	0	1	NA
NC_000067.7	107290044	107308205	+	1699	gene-Serpinb11	Serpinb11	protein_coding	66957	serine %28or cysteine%29 peptidase inhibitor%2C clade B %28ovalbumin%29%2C member 11	0	0	0	0	0	0	0	0	0	7	0	2	0	1	0	0	0	0	0	0	0	0	0	0	0	4.59115	0	1.40308	0	0.672204	0	0	0.416652	0	0.851295	0	1	NA
NC_000067.7	107350418	107380419	+	1888	gene-Serpinb7	Serpinb7	protein_coding	116872	serine %28or cysteine%29 peptidase inhibitor%2C clade B%2C member 7	0	6	0	16	0	0	0	0	0	2	9	6	6	5	0	3	0	7.03619	0	16.8264	0	0	0	0	0	1.31176	7.58297	4.20923	3.98798	3.36102	0	3.69682	3.00077	-2.29239	1.06745	-2.14755	0.0317497	NA
NC_000067.7	107367777	107367907	-	131	gene-Gm24553	Gm24553	snoRNA	115485799	predicted gene%2C 24553	0	0	0	0	0	0	0	0	0	0	0	0	0	0	0	0	0	0	0	0	0	0	0	0	0	0	0	0	0	0	0	0	0	NA	NA	NA	NA	NA
NC_000067.7	107439153	107453330	+	2047	gene-Serpinb2	Serpinb2	protein_coding	18788	serine %28or cysteine%29 peptidase inhibitor%2C clade B%2C member 2	0	0	159	146	199	186	0	227	30	66	79	42	32	39	65	33	0	0	248.658	153.541	171.153	275.419	0	304.246	26.3125	43.288	66.5616	29.4646	21.2692	26.216	52.0656	40.665	91.1788	0.656044	0.990165	0.66256	0.507612	0.815414
NC_000067.7	107456724	107488469	+	5316	gene-Serpinb10	Serpinb10	protein_coding	241197	serine %28or cysteine%29 peptidase inhibitor%2C clade B %28ovalbumin%29%2C member 10	6	6	1	0	14	1	3	4	0	0	0	0	0	0	1	1	5.81577	7.03619	1.56389	0	12.0409	1.48075	3.70447	5.36116	0	0	0	0	0	0	0.801009	1.23227	2.43978	0.515112	1.00113	0.514529	0.606882	NA
NC_000067.7	107517668	107536708	+	3357	gene-Serpinb8	Serpinb8	protein_coding	20725	serine %28or cysteine%29 peptidase inhibitor%2C clade B%2C member 8	331	306	161	235	135	132	420	553	781	1137	1640	1180	1080	1190	1749	539	320.837	358.846	251.786	247.138	116.109	195.459	518.625	741.181	685.002	745.734	1381.79	827.814	717.836	799.923	1400.96	664.196	623.327	0.391491	0.476905	0.820899	0.411704	0.756109
NC_000067.7	107614730	107621244	+	674	gene-Gm15389	Gm15389	lncRNA	102635334	predicted gene 15389	0	0	0	0	0	0	0	0	0	0	0	0	0	0	0	0	0	0	0	0	0	0	0	0	0	0	0	0	0	0	0	0	0	NA	NA	NA	NA	NA
NC_000067.7	107684332	107684438	-	107	gene-Gm24267	Gm24267	snRNA	115487706	predicted gene%2C 24267	0	1	0	0	0	0	0	2	0	0	0	0	0	0	0	0	0	1.1727	0	0	0	0	0	2.68058	0	0	0	0	0	0	0	0	0.24083	0.150393	0.851295	0.176663	0.859773	NA
NC_000067.7	107820704	107820835	+	132	gene-Gm22438	Gm22438	snoRNA	115485786	predicted gene%2C 22438	0	0	0	0	0	0	0	0	0	0	0	0	0	0	0	0	0	0	0	0	0	0	0	0	0	0	0	0	0	0	0	0	0	NA	NA	NA	NA	NA
NC_000067.7	107844989	107878677	+	2219	gene-D830032E09Rik	D830032E09Rik	lncRNA	319596	RIKEN cDNA D830032E09 gene	0	89	0	0	0	0	0	0	0	0	0	0	0	0	0	0	0	104.37	0	0	0	0	0	0	0	0	0	0	0	0	0	0	6.52314	-1.54613	0.875659	-1.76568	NA	NA
NC_000067.7	107900046	107906713	+	501	gene-Gm41929	Gm41929	lncRNA	105246680	predicted gene%2C 41929	0	0	0	0	0	0	0	0	0	0	0	0	0	0	0	0	0	0	0	0	0	0	0	0	0	0	0	0	0	0	0	0	0	NA	NA	NA	NA	NA
NC_000067.7	107945686	107954921	+	1259	gene-LOC115487113	LOC115487113	lncRNA	115487113	uncharacterized LOC115487113	0	0	0	0	3	0	0	0	0	0	0	0	0	0	0	0	0	0	0	0	2.5802	0	0	0	0	0	0	0	0	0	0	0	0.161263	0.434158	0.851295	0.509997	0.610054	NA
NC_000067.7	109550738	109550867	-	130	gene-Gm22159	Gm22159	snoRNA	115485815	predicted gene%2C 22159	0	0	0	0	0	0	0	0	0	0	0	0	0	0	0	0	0	0	0	0	0	0	0	0	0	0	0	0	0	0	0	0	0	NA	NA	NA	NA	NA
NC_000067.7	109909967	110073002	+	18764	gene-Cdh7	Cdh7	protein_coding	241201	cadherin 7%2C type 2	0	0	0	2	0	0	0	7	102	241	310	109	161	195	77	95	0	0	0	2.1033	0	0	0	9.38204	89.4625	158.067	261.191	76.4676	107.011	131.08	61.6777	117.066	63.3442	1.0318	0.864062	1.19413	0.232428	0.605017
NC_000067.7	110166351	110167970	+	468	gene-Gm41930	Gm41930	lncRNA	105246682	predicted gene%2C 41930	0	0	0	0	0	0	0	0	0	0	0	0	0	0	0	0	0	0	0	0	0	0	0	0	0	0	0	0	0	0	0	0	0	NA	NA	NA	NA	NA
NC_000067.7	110811802	110905331	-	19295	gene-Cdh19	Cdh19	protein_coding	227485	cadherin 19%2C type 2	1240	2118	139	2175	1518	147	30	92	135	757	94	3111	848	1027	23	2023	1201.93	2483.78	217.381	2287.34	1305.58	217.67	37.0447	123.307	118.406	496.5	79.1999	2182.48	563.634	690.354	18.4232	2492.89	907.245	-1.43784	0.905124	-1.58856	0.11216	0.44638
NC_000067.7	110832477	110832549	-	73	gene-n-TKctt7	n-TKctt7	tRNA	102467563	nuclear encoded tRNA lysine 7 %28anticodon CTT%29	0	0	0	0	0	0	0	0	0	0	0	0	0	0	0	5	0	0	0	0	0	0	0	0	0	0	0	0	0	0	0	6.16137	0.385086	0	0.851295	0	1	NA
NC_000067.7	111070038	111077966	-	251	gene-4921525D07Rik	4921525D07Rik	lncRNA	102635409	RIKEN cDNA 4921525D07 gene	0	0	0	0	0	0	0	0	0	0	0	0	0	0	0	0	0	0	0	0	0	0	0	0	0	0	0	0	0	0	0	0	0	NA	NA	NA	NA	NA
NC_000067.7	111786431	111792782	-	5898	gene-Dsel	Dsel	protein_coding	319901	dermatan sulfate epimerase-like	290	266	121	528	335	125	554	52	594	622	522	896	978	836	690	556	281.096	311.938	189.231	555.271	288.123	185.094	684.092	69.6951	520.988	407.956	439.812	628.578	650.04	561.963	552.696	685.144	438.232	-0.117226	0.50148	-0.23376	0.815171	0.951229
NC_000067.7	112065596	112066447	+	614	gene-Gm6717	Gm6717	pseudogene	626897	predicted gene 6717	0	0	0	0	0	0	0	0	0	0	0	0	0	0	0	0	0	0	0	0	0	0	0	0	0	0	0	0	0	0	0	0	0	NA	NA	NA	NA	NA
NC_000067.7	112305059	112344648	-	5573	gene-Gm32810	Gm32810	lncRNA	102635484	predicted gene%2C 32810	0	0	0	0	0	0	0	2	20	22	18	5	27	4	18	6	0	0	0	0	0	0	0	2.68058	17.5417	14.4293	15.1659	3.50769	17.9459	2.68882	14.4182	7.39364	5.98573	0.862794	1.01751	0.84795	0.396466	0.746615
NC_000067.7	112344478	112439878	+	211	gene-Gm53578	Gm53578	lncRNA	118567773	predicted gene%2C 53578	0	0	0	0	0	0	0	3	0	0	0	0	0	0	0	0	0	0	0	0	0	0	0	4.02087	0	0	0	0	0	0	0	0	0.251305	0.434158	0.851295	0.509997	0.610054	NA
NC_000067.7	112395641	112395776	+	136	gene-Gm22331	Gm22331	snoRNA	115485769	predicted gene%2C 22331	0	0	0	0	0	0	0	0	0	0	0	0	0	0	0	0	0	0	0	0	0	0	0	0	0	0	0	0	0	0	0	0	0	NA	NA	NA	NA	NA
NC_000067.7	113025949	113029648	-	226	gene-Gm41932	Gm41932	lncRNA	105246684	predicted gene%2C 41932	0	0	0	0	0	0	0	0	0	0	0	0	0	0	0	0	0	0	0	0	0	0	0	0	0	0	0	0	0	0	0	0	0	NA	NA	NA	NA	NA
NC_000067.7	113073251	113078443	+	171	gene-Gm46244	Gm46244	lncRNA	108167836	predicted gene%2C 46244	0	0	0	0	0	0	0	0	0	0	0	0	0	0	0	0	0	0	0	0	0	0	0	0	0	0	0	0	0	0	0	0	0	NA	NA	NA	NA	NA
NC_000067.7	113858655	113863035	-	392	gene-Gm32985	Gm32985	lncRNA	102635722	predicted gene%2C 32985	0	0	0	0	0	0	0	0	0	0	0	0	0	0	0	0	0	0	0	0	0	0	0	0	0	0	0	0	0	0	0	0	0	NA	NA	NA	NA	NA
NC_000067.7	114787918	114790819	-	538	gene-Gm33042	Gm33042	lncRNA	102635794	predicted gene%2C 33042	0	0	0	0	0	0	0	0	0	0	0	0	0	0	0	2	0	0	0	0	0	0	0	0	0	0	0	0	0	0	0	2.46455	0.154034	0	0.851295	0	1	NA
NC_000067.7	115593279	115612676	-	5108	gene-Gm50605	Gm50605	lncRNA	108167704	predicted gene%2C 50605	0	0	0	0	3	0	0	29	39	37	30	10	38	26	11	15	0	0	0	0	2.5802	0	0	38.8684	34.2063	24.2675	25.2766	7.01538	25.2572	17.4773	8.8111	18.4841	12.6403	2.96594	0.991244	2.99213	0.00277034	0.0968838
NC_000067.7	115612467	116515053	+	11044	gene-Cntnap5a	Cntnap5a	protein_coding	636808	contactin associated protein-like 5A	0	0	124	44	0	98	1	64	761	868	836	536	999	640	640	366	0	0	193.922	46.2726	0	145.113	1.23482	85.7786	667.461	569.302	704.373	376.024	663.998	430.211	512.646	451.012	302.959	-0.0277922	1.00249	-0.0277233	0.977883	1
NC_000067.7	117464031	117464194	+	164	gene-Gm24030	Gm24030	snRNA	115487666	predicted gene%2C 24030	0	0	0	0	0	0	0	0	0	0	0	0	0	0	0	0	0	0	0	0	0	0	0	0	0	0	0	0	0	0	0	0	0	NA	NA	NA	NA	NA
NC_000067.7	117708865	117731089	+	2709	gene-B020011L13Rik	B020011L13Rik	protein_coding	547097	RIKEN cDNA B020011L13 gene	0	0	0	0	0	0	0	0	0	2	1	0	0	0	1	0	0	0	0	0	0	0	0	0	0	1.31176	0.842552	0	0	0	0.801009	0	0.184707	0	0.851295	0	1	NA
NC_000067.7	118072462	118077551	-	5090	gene-Gm53579	Gm53579	pseudogene	118567774	predicted gene%2C 53579	0	0	0	0	0	0	0	0	0	0	0	0	0	0	0	0	0	0	0	0	0	0	0	0	0	0	0	0	0	0	0	0	0	NA	NA	NA	NA	NA
NC_000067.7	118219973	118220420	-	312	gene-Gm53580	Gm53580	lncRNA	118567775	predicted gene%2C 53580	0	0	0	1	0	0	0	0	0	1	0	0	0	0	0	0	0	0	0	1.05165	0	0	0	0	0	0.655878	0	0	0	0	0	0	0.106721	-0.133373	0.851295	-0.15667	0.875505	NA
NC_000067.7	118226244	118239463	-	3736	gene-Tsn	Tsn	protein_coding	22099	translin	1720	1796	1193	2116	5765	1328	950	3391	1381	2070	1506	1934	1968	1970	1667	883	1667.19	2106.17	1865.72	2225.29	4958.29	1966.43	1173.08	4544.93	1211.25	1357.67	1268.88	1356.77	1308.06	1324.24	1335.28	1088.1	1922.33	0.664852	0.364752	1.82275	0.0683411	0.353705
NC_000067.7	118249573	118261561	+	1894	gene-Nifk	Nifk	protein_coding	67949	nucleolar protein interacting with the FHA domain of MKI67	1780	797	833	1896	3026	890	1730	3339	1229	1618	1207	1302	1800	1544	1272	669	1725.35	934.641	1302.72	1993.93	2602.56	1317.87	2136.24	4475.23	1077.94	1061.21	1016.96	913.402	1196.39	1037.88	1018.88	824.391	1539.73	0.800754	0.34147	2.34502	0.0190261	0.209062
NC_000067.7	118287052	118291180	+	1153	gene-Gm28867	Gm28867	lncRNA	102636140	predicted gene 28867	0	0	0	0	0	0	0	0	0	0	0	0	0	0	1	0	0	0	0	0	0	0	0	0	0	0	0	0	0	0	0.801009	0	0.0500631	0	0.851295	0	1	NA
NC_000067.7	118314976	118537192	+	9900	gene-Clasp1	Clasp1	protein_coding	76707	CLIP associating protein 1	2380	1487	1507	1005	627	1541	1697	286	6012	6103	5101	4682	7583	4547	6431	2484	2306.92	1743.8	2356.78	1056.91	539.262	2281.83	2095.49	383.323	5273.03	4002.83	4297.86	3284.6	5040.14	3056.51	5151.29	3060.97	2870.72	-0.466385	0.488246	-0.955225	0.339464	0.700848
NC_000067.7	118381085	118381215	-	131	gene-Gm26080	Gm26080	snoRNA	115485782	predicted gene%2C 26080	0	0	0	0	0	0	0	0	0	0	0	0	0	0	0	0	0	0	0	0	0	0	0	0	0	0	0	0	0	0	0	0	0	NA	NA	NA	NA	NA
NC_000067.7	118386399	118386995	-	597	gene-2900060B14Rik	2900060B14Rik	lncRNA	68204	RIKEN cDNA 2900060B14 gene	0	0	0	6	0	0	0	1	0	2	6	0	1	1	0	0	0	0	0	6.3099	0	0	0	1.34029	0	1.31176	5.05531	0	0.664663	0.672204	0	0	0.959633	-0.720708	1.01905	-0.707232	0.479422	NA
NC_000067.7	118555646	118612898	+	9299	gene-Tfcp2l1	Tfcp2l1	protein_coding	81879	transcription factor CP2-like 1	0	0	134	33	0	103	0	17	72	135	38	50	123	72	56	26	0	0	209.561	34.7044	0	152.517	0	22.7849	63.15	88.5436	32.017	35.0769	81.7535	48.3987	44.8565	32.0391	52.8377	-0.299533	1.03536	-0.289303	0.77235	0.934418
NC_000067.7	118609551	118609680	+	130	gene-Gm23497	Gm23497	pseudogene	115487679	predicted gene%2C 23497	0	0	0	0	0	0	0	0	1	0	1	0	0	0	0	0	0	0	0	0	0	0	0	0	0.877084	0	0.842552	0	0	0	0	0	0.107477	0	0.851295	0	1	NA
NC_000067.7	118761791	118987578	-	13870	gene-Gli2	Gli2	protein_coding	14633	GLI-Kruppel family member GLI2	0	101	7	83	0	6	3	7	31	34	9	135	45	31	7	38	0	118.443	10.9472	87.2869	0	8.88449	3.70447	9.38204	27.1896	22.2999	7.58297	94.7076	29.9098	20.8383	5.60706	46.8264	30.8506	-2.44061	0.917241	-2.66082	0.00779502	0.144053
NC_000067.7	118872779	118888895	-	15024	gene-Gm51642	Gm51642	lncRNA	115487114	predicted gene%2C 51642	0	0	0	2	0	0	0	0	0	1	0	3	2	0	0	0	0	0	0	2.1033	0	0	0	0	0	0.655878	0	2.10461	1.32933	0	0	0	0.38707	-0.275255	0.851295	-0.323337	0.74644	NA
NC_000067.7	118881950	118882030	+	81	gene-Mir6346	Mir6346	miRNA	102465176	microRNA 6346	0	0	0	0	0	0	0	0	0	0	0	0	0	0	0	0	0	0	0	0	0	0	0	0	0	0	0	0	0	0	0	0	0	NA	NA	NA	NA	NA
NC_000067.7	119046816	119054565	-	4361	gene-Gm41934	Gm41934	lncRNA	105246686	predicted gene%2C 41934	0	5	0	0	0	0	0	0	10	0	1	0	0	1	0	3	0	5.86349	0	0	0	0	0	0	8.77084	0	0.842552	0	0	0.672204	0	3.69682	1.24037	-0.663034	0.95443	-0.694692	0.487249	NA
NC_000067.7	119128982	119137930	+	1781	gene-Gm46144	Gm46144	lncRNA	108167707	predicted gene%2C 46144	0	0	0	0	0	0	0	0	0	0	0	0	0	0	0	0	0	0	0	0	0	0	0	0	0	0	0	0	0	0	0	0	0	NA	NA	NA	NA	NA
NC_000067.7	119169701	119170495	-	795	gene-Gm3508	Gm3508	pseudogene	100041778	predicted gene 3508	0	1	0	2	0	0	0	0	0	0	0	0	0	0	0	0	0	1.1727	0	2.1033	0	0	0	0	0	0	0	0	0	0	0	0	0.20475	-0.417138	0.851295	-0.490003	0.624131	NA
NC_000067.7	119233172	119248374	+	2906	gene-Gm33388	Gm33388	lncRNA	102636276	predicted gene%2C 33388	0	0	0	0	0	0	0	0	0	0	0	0	2	0	0	1	0	0	0	0	0	0	0	0	0	0	0	0	1.32933	0	0	1.23227	0.1601	0	0.851295	0	1	NA
NC_000067.7	119343193	119349978	-	4257	gene-Inhbb	Inhbb	protein_coding	16324	inhibin beta-B	88	131	188	37	0	147	91	0	75	33	26	8	94	31	24	31	85.298	153.624	294.011	38.911	0	217.67	112.369	0	65.7813	21.644	21.9063	5.6123	62.4783	20.8383	19.2242	38.2005	72.348	-0.612361	0.934525	-0.655264	0.512298	0.8173
NC_000067.7	119366785	119367378	+	329	gene-Gm41935	Gm41935	lncRNA	105246687	predicted gene%2C 41935	0	0	0	0	0	0	0	0	0	0	0	0	0	0	0	0	0	0	0	0	0	0	0	0	0	0	0	0	0	0	0	0	0	NA	NA	NA	NA	NA
NC_000067.7	119367869	119373225	-	1143	gene-Gm33490	Gm33490	lncRNA	102636425	predicted gene%2C 33490	0	0	0	0	0	0	0	0	0	0	0	0	0	0	0	0	0	0	0	0	0	0	0	0	0	0	0	0	0	0	0	0	0	NA	NA	NA	NA	NA
NC_000067.7	119371948	119373534	+	711	gene-Gm33575	Gm33575	lncRNA	102636537	predicted gene%2C 33575	0	0	0	0	0	0	0	0	0	0	0	0	0	0	0	0	0	0	0	0	0	0	0	0	0	0	0	0	0	0	0	0	0	NA	NA	NA	NA	NA
NC_000067.7	119381614	119382247	+	507	gene-Gm46145	Gm46145	lncRNA	108167708	predicted gene%2C 46145	0	0	0	0	0	0	0	0	0	0	0	0	0	0	0	0	0	0	0	0	0	0	0	0	0	0	0	0	0	0	0	0	0	NA	NA	NA	NA	NA
NC_000067.7	119398035	119432512	-	2536	gene-Ralb	Ralb	protein_coding	64143	v-ral simian leukemia viral oncogene B	2586	2439	1510	1641	6619	1562	1891	2410	2754	2979	2218	2420	3402	3245	2325	1451	2506.6	2860.21	2361.47	1725.76	5692.79	2312.93	2335.05	3230.1	2415.49	1953.86	1868.78	1697.72	2261.18	2181.3	1862.35	1788.03	2440.85	0.511786	0.296603	1.72549	0.0844387	0.390639
NC_000067.7	119427213	119427598	+	386	gene-Gm29454	Gm29454	pseudogene	108167710	predicted gene 29454	14	0	0	0	0	0	0	0	0	0	0	0	0	0	0	0	13.5701	0	0	0	0	0	0	0	0	0	0	0	0	0	0	0	0.848134	-1.15762	0.857227	-1.35042	0.17688	NA
NC_000067.7	119453884	119456713	+	2830	gene-Tmem185b	Tmem185b	protein_coding	226351	transmembrane protein 185B	740	513	481	583	281	480	446	766	281	462	367	538	398	420	345	316	717.279	601.594	752.231	613.112	241.679	710.759	550.731	1026.66	246.461	303.016	309.217	377.427	264.536	282.326	276.348	389.399	478.924	-0.0844675	0.349212	-0.24188	0.808873	0.948617
NC_000067.7	119457210	119463895	-	2414	gene-3830432H09Rik	3830432H09Rik	lncRNA	320069	RIKEN cDNA 3830432H09 gene	0	0	0	0	0	0	0	0	1	0	8	1	0	0	1	0	0	0	0	0	0	0	0	0	0.877084	0	6.74041	0.701538	0	0	0.801009	0	0.570003	0	0.853642	0	1	NA
NC_000067.7	119457945	119458044	+	100	gene-Gm25322	Gm25322	pseudogene	115487621	predicted gene%2C 25322	0	0	0	0	0	0	0	0	0	0	0	0	0	0	0	0	0	0	0	0	0	0	0	0	0	0	0	0	0	0	0	0	0	NA	NA	NA	NA	NA
NC_000067.7	119472762	119576826	-	12402	gene-Epb41l5	Epb41l5	protein_coding	226352	erythrocyte membrane protein band 4.1 like 5	176	186	95	211	15	74	158	112	222	388	312	398	284	421	287	194	170.596	218.122	148.57	221.898	12.901	109.575	195.102	150.113	194.713	254.481	262.876	279.212	188.764	282.998	229.89	239.061	197.429	-0.662302	0.497695	-1.33074	0.183275	0.546257
NC_000067.7	119580197	119765281	-	11005	gene-Ptpn4	Ptpn4	protein_coding	19258	protein tyrosine phosphatase%2C non-receptor type 4	63	7	19	193	7	7	0	28	118	147	134	214	203	178	182	103	61.0656	8.20889	29.7139	202.968	6.02047	10.3652	0	37.5282	103.496	96.4141	112.902	150.129	134.927	119.652	145.784	126.924	84.1312	-2.09267	0.751356	-2.78519	0.00534959	0.124723
NC_000067.7	119715284	119715927	+	644	gene-Gm3851	Gm3851	pseudogene	108167712	predicted gene 3851	15	11	9	23	55	12	16	30	9	17	8	27	15	20	14	9	14.5394	12.8997	14.075	24.1879	47.3037	17.769	19.7572	40.2087	7.89375	11.1499	6.74041	18.9415	9.96994	13.4441	11.2141	11.0905	17.5741	0.893349	0.464766	1.92215	0.0545871	0.318268
NC_000067.7	119802511	119802740	+	230	gene-Gm29658	Gm29658	pseudogene	108167715	predicted gene 29658	0	0	0	0	0	0	0	0	0	0	0	0	0	0	0	0	0	0	0	0	0	0	0	0	0	0	0	0	0	0	0	0	0	NA	NA	NA	NA	NA
NC_000067.7	119825225	119825936	+	712	gene-Gm3551	Gm3551	pseudogene	100041863	predicted gene 3551	0	0	0	0	0	0	0	0	8	0	0	0	0	3	2	0	0	0	0	0	0	0	0	0	7.01667	0	0	0	0	2.01661	1.60202	0	0.664706	0	0.851859	0	1	NA
NC_000067.7	119830320	119846243	+	1912	gene-Gm28209	Gm28209	lncRNA	102636940	predicted gene 28209	0	0	0	0	0	0	0	0	0	0	0	0	0	0	0	0	0	0	0	0	0	0	0	0	0	0	0	0	0	0	0	0	0	NA	NA	NA	NA	NA
NC_000067.7	119835620	119840913	-	3316	gene-Tmem177	Tmem177	protein_coding	66343	transmembrane protein 177	55	105	45	130	244	60	0	160	240	376	184	256	262	321	276	152	53.3113	123.133	70.375	136.714	209.856	88.8449	0	214.447	210.5	246.61	155.03	179.594	174.142	215.778	221.078	187.306	155.42	0.366974	0.704216	0.52111	0.60229	0.864694
NC_000067.7	119851070	119934624	-	3858	gene-Cfap221	Cfap221	protein_coding	226356	cilia and flagella associated protein 221	0	0	0	1	0	0	0	0	0	0	0	0	3	5	0	0	0	0	0	1.05165	0	0	0	0	0	0	0	0	1.99399	3.36102	0	0	0.400416	-0.133373	0.851295	-0.15667	0.875505	NA
NC_000067.7	119924968	119927206	+	1245	gene-Gm33817	Gm33817	lncRNA	102636864	predicted gene%2C 33817	0	0	0	0	0	0	0	0	0	0	0	0	0	0	0	0	0	0	0	0	0	0	0	0	0	0	0	0	0	0	0	0	0	NA	NA	NA	NA	NA
NC_000067.7	119934710	119991269	+	4382	gene-Sctr	Sctr	protein_coding	319229	secretin receptor	0	3	0	0	0	0	6	15	2	1	1	8	1	0	0	0	0	3.5181	0	0	0	0	7.40893	20.1044	1.75417	0.655878	0.842552	5.6123	0.664663	0	0	0	2.53506	1.67965	1.06927	1.57084	0.11622	NA
NC_000067.7	119953801	119957005	-	2090	gene-Gm33764	Gm33764	lncRNA	102636790	predicted gene%2C 33764	0	0	0	0	0	0	0	0	0	0	0	0	0	0	0	0	0	0	0	0	0	0	0	0	0	0	0	0	0	0	0	0	0	NA	NA	NA	NA	NA
NC_000067.7	119974488	119980467	-	392	gene-Gm41936	Gm41936	lncRNA	105246688	predicted gene%2C 41936	0	0	0	0	0	0	0	0	0	1	0	0	0	0	0	0	0	0	0	0	0	0	0	0	0	0.655878	0	0	0	0	0	0	0.0409924	0	0.851295	0	1	NA
NC_000067.7	119995106	120001799	-	1307	gene-Tmem37	Tmem37	protein_coding	170706	transmembrane protein 37	285	438	273	366	780	294	245	621	335	160	79	158	200	94	71	80	276.249	513.642	426.942	384.904	670.853	435.34	302.531	832.321	293.823	104.941	66.5616	110.843	132.933	63.1872	56.8716	98.5819	298.158	0.46268	0.458667	1.00875	0.313096	0.680473
NC_000067.7	120003789	120017599	-	2349	gene-Gm41937	Gm41937	lncRNA	105246689	predicted gene%2C 41937	0	0	0	0	1	0	0	0	0	0	0	0	0	0	0	0	0	0	0	0	0.860067	0	0	0	0	0	0	0	0	0	0	0	0.0537542	0.150393	0.851295	0.176663	0.859773	NA
NC_000067.7	120017912	120033471	+	523	gene-Gm41938	Gm41938	lncRNA	105246690	predicted gene%2C 41938	0	0	0	0	0	0	0	0	0	0	0	0	0	0	0	0	0	0	0	0	0	0	0	0	0	0	0	0	0	0	0	0	0	NA	NA	NA	NA	NA
NC_000067.7	120041010	120048826	-	745	gene-Dbi	Dbi	protein_coding	13167	diazepam binding inhibitor	2985	4900	809	6466	20710	1034	570	3289	1048	4340	1049	6625	2618	3814	951	1944	2893.35	5746.22	1265.19	6799.97	17812	1531.09	703.849	4408.22	919.184	2846.51	883.837	4647.69	1740.09	2563.79	761.76	2395.54	3619.89	0.480389	0.727042	0.660745	0.508776	0.81543
NC_000067.7	120047763	120115920	+	5423	gene-3110009E18Rik	3110009E18Rik	protein_coding	73103	RIKEN cDNA 3110009E18 gene	468	752	174	1222	2805	162	180	621	153	641	153	936	421	540	175	317	453.63	881.87	272.117	1285.12	2412.49	239.881	222.268	832.321	134.194	420.418	128.91	656.639	279.823	362.99	140.177	390.631	569.592	0.319981	0.674751	0.474221	0.635342	0.881985
NC_000067.7	120154137	120198810	-	3319	gene-Steap3	Steap3	protein_coding	68428	STEAP family member 3	50	22	118	122	0	123	0	180	148	210	313	368	180	168	208	142	48.4648	25.7994	184.539	128.301	0	182.132	0	241.252	129.808	137.734	263.719	258.166	119.639	112.93	166.61	174.983	135.88	0.0967845	0.909707	0.106391	0.915272	0.984356
NC_000067.7	120186179	120191963	+	3448	gene-Gm53581	Gm53581	lncRNA	118567776	predicted gene%2C 53581	0	0	0	0	0	0	0	0	0	1	0	0	0	0	0	0	0	0	0	0	0	0	0	0	0	0.655878	0	0	0	0	0	0	0.0409924	0	0.851295	0	1	NA
NC_000067.7	120268312	120270903	+	1999	gene-C1ql2	C1ql2	protein_coding	226359	complement component 1%2C q subcomponent-like 2	0	0	0	0	0	0	0	0	0	0	1	1	0	0	0	0	0	0	0	0	0	0	0	0	0	0	0.842552	0.701538	0	0	0	0	0.0965056	0	0.851295	0	1	NA
NC_000067.7	120354803	120363469	-	932	gene-Gm46154	Gm46154	lncRNA	108167722	predicted gene%2C 46154	0	0	0	0	0	0	0	0	0	0	0	0	0	0	0	0	0	0	0	0	0	0	0	0	0	0	0	0	0	0	0	0	0	NA	NA	NA	NA	NA
NC_000067.7	120402267	120432753	-	1925	gene-Marco	Marco	protein_coding	17167	macrophage receptor with collagenous structure	0	0	0	25	0	2	0	0	22	1343	0	3	107	136	0	2	0	0	0	26.2912	0	2.9615	0	0	19.2958	880.845	0	2.10461	71.1189	91.4198	0	2.46455	68.5313	-0.181682	1.02174	-0.177816	0.858867	0.966401
NC_000067.7	120497157	120500006	-	418	gene-Gm41939	Gm41939	lncRNA	105246691	predicted gene%2C 41939	0	0	0	0	0	0	0	0	0	0	0	0	0	0	0	0	0	0	0	0	0	0	0	0	0	0	0	0	0	0	0	0	0	NA	NA	NA	NA	NA
NC_000067.7	120530246	120535719	+	2523	gene-En1	En1	protein_coding	13798	engrailed 1	0	0	16	1	4	11	7	0	4	1	0	1	7	2	0	0	0	0	25.0222	1.05165	3.44027	16.2882	8.64376	0	3.50833	0.655878	0	0.701538	4.65264	1.34441	0	0	4.08181	0.0936041	1.05902	0.0883875	0.929569	0.989683
NC_000067.7	120536140	120544491	-	3112	gene-Gm34352	Gm34352	lncRNA	102637581	predicted gene%2C 34352	0	0	0	0	0	0	0	0	0	0	0	0	0	0	0	0	0	0	0	0	0	0	0	0	0	0	0	0	0	0	0	0	0	NA	NA	NA	NA	NA
NC_000067.7	120542383	120691296	+	9568	gene-2610027F03Rik	2610027F03Rik	lncRNA	69904	RIKEN cDNA 2610027F03 gene	0	0	0	0	0	0	0	0	0	0	0	1	0	0	0	0	0	0	0	0	0	0	0	0	0	0	0	0.701538	0	0	0	0	0.0438461	0	0.851295	0	1	NA
NC_000067.7	120733811	120771265	+	341	gene-Gm29345	Gm29345	lncRNA	105246692	predicted gene 29345	0	0	0	0	0	0	0	0	0	0	0	0	0	0	0	0	0	0	0	0	0	0	0	0	0	0	0	0	0	0	0	0	0	NA	NA	NA	NA	NA
NC_000067.7	120785326	120802023	+	2952	gene-Gm34584	Gm34584	lncRNA	102637888	predicted gene%2C 34584	0	0	0	0	0	0	0	0	0	0	0	0	0	0	0	0	0	0	0	0	0	0	0	0	0	0	0	0	0	0	0	0	0	NA	NA	NA	NA	NA
NC_000067.7	120874612	120921413	-	952	gene-Gm34698	Gm34698	lncRNA	102638033	predicted gene%2C 34698	0	0	0	0	0	0	0	0	0	0	0	0	0	0	0	0	0	0	0	0	0	0	0	0	0	0	0	0	0	0	0	0	0	NA	NA	NA	NA	NA
NC_000067.7	121015134	121048704	+	1580	gene-Celrr	Celrr	lncRNA	98452	cerebellum expressed regulatory RNA	0	0	0	0	0	0	0	4	0	0	1	2	0	0	2	1	0	0	0	0	0	0	0	5.36116	0	0	0.842552	1.40308	0	0	1.60202	1.23227	0.652568	0.749458	0.941526	0.796004	0.42603	NA
NC_000067.7	121044705	121075716	-	489	gene-Gm46155	Gm46155	lncRNA	108167723	predicted gene%2C 46155	0	0	2	1	0	0	0	9	4	3	2	4	4	2	2	2	0	0	3.12778	1.05165	0	0	0	12.0626	3.50833	1.96763	1.6851	2.80615	2.65865	1.34441	1.60202	2.46455	2.14243	1.00147	1.02185	0.980049	0.327062	NA
NC_000067.7	121149526	121174217	-	2889	gene-Gm41940	Gm41940	lncRNA	105246693	predicted gene%2C 41940	0	2	0	0	0	0	0	1	0	1	0	0	0	0	0	0	0	2.3454	0	0	0	0	0	1.34029	0	0.655878	0	0	0	0	0	0	0.271348	-0.133373	0.851295	-0.15667	0.875505	NA
NC_000067.7	121232082	121260391	-	7015	gene-Insig2	Insig2	protein_coding	72999	insulin induced gene 2	968	668	491	677	1446	507	762	448	797	1262	1047	914	939	1122	1025	757	938.278	783.363	767.87	711.967	1243.66	750.739	940.935	600.45	699.036	827.718	882.152	641.205	624.118	754.213	821.034	932.831	807.473	0.142679	0.243371	0.586261	0.5577	0.841717
NC_000067.7	121280897	121287800	-	3930	gene-2210011K15Rik	2210011K15Rik	lncRNA	72365	RIKEN cDNA 2210011K15 gene	0	6	0	0	0	0	0	0	0	0	0	0	0	0	0	0	0	7.03619	0	0	0	0	0	0	0	0	0	0	0	0	0	0	0.439762	-0.841752	0.852649	-0.987219	0.323535	NA
NC_000067.7	121355337	121358751	-	1277	gene-Gm35243	Gm35243	lncRNA	102638755	predicted gene%2C 35243	0	0	0	1	0	0	0	4	4	2	3	1	3	2	9	0	0	0	0	1.05165	0	0	0	5.36116	3.50833	1.31176	2.52766	0.701538	1.99399	1.34441	7.20908	0	1.5631	0.909465	1.06519	0.853805	0.393213	NA
NC_000067.7	121358796	121434189	+	7256	gene-Ccdc93	Ccdc93	protein_coding	70829	coiled-coil domain containing 93	667	9	497	175	459	455	727	59	994	1156	939	988	1274	1004	1226	549	646.52	10.5543	777.253	184.039	394.771	673.741	897.716	79.0772	871.821	758.195	791.156	693.119	846.78	674.893	982.037	676.518	622.387	0.294121	0.71084	0.413765	0.679046	0.90195
NC_000067.7	121437487	121458351	-	4345	gene-Htr5b	Htr5b	protein_coding	15564	5-hydroxytryptamine %28serotonin%29 receptor 5B	0	0	0	38	0	0	0	0	7	5	8	4	10	7	25	7	0	0	0	39.9627	0	0	0	0	6.13959	3.27939	6.74041	2.80615	6.64663	4.70543	20.0252	8.62592	6.18321	-2.69355	1.04988	-2.56558	NA	NA
NC_000067.7	121481564	121495709	-	2395	gene-Ddx18	Ddx18	protein_coding	66942	DEAD box helicase 18	696	284	320	454	217	329	433	814	260	440	294	426	444	406	432	217	674.63	333.046	500.445	477.449	186.635	487.166	534.678	1091	228.042	288.586	247.71	298.855	295.11	272.915	346.036	267.403	408.106	0.20265	0.403568	0.502146	0.615565	0.87229
NC_000067.7	122132874	122179909	+	1609	gene-Gm28590	Gm28590	lncRNA	102638832	predicted gene 28590	0	0	0	0	0	0	0	0	0	0	1	0	0	0	0	0	0	0	0	0	0	0	0	0	0	0	0.842552	0	0	0	0	0	0.0526595	0	0.851295	0	1	NA
NC_000067.7	122438278	122438426	+	149	gene-Gm24547	Gm24547	pseudogene	115487686	predicted gene%2C 24547	0	0	0	0	0	0	0	0	0	0	0	0	0	0	0	0	0	0	0	0	0	0	0	0	0	0	0	0	0	0	0	0	0	NA	NA	NA	NA	NA
NC_000067.7	122480902	122481045	+	144	gene-Gm25771	Gm25771	snoRNA	115487653	predicted gene%2C 25771	0	0	0	0	0	0	0	0	0	0	0	0	0	0	0	0	0	0	0	0	0	0	0	0	0	0	0	0	0	0	0	0	0	NA	NA	NA	NA	NA
NC_000067.7	123259871	124773774	-	5726	gene-Dpp10	Dpp10	protein_coding	269109	dipeptidylpeptidase 10	0	0	3	15	0	6	0	40	111	251	321	159	193	190	159	80	0	0	4.69167	15.7747	0	8.88449	0	53.6116	97.3563	164.625	270.459	111.544	128.28	127.719	127.36	98.5819	75.5556	0.997783	0.946589	1.05408	0.291845	0.662281
NC_000067.7	123317530	123317660	-	131	gene-Gm24791	Gm24791	snoRNA	115485779	predicted gene%2C 24791	0	0	0	0	0	0	0	0	0	0	0	0	0	0	0	0	0	0	0	0	0	0	0	0	0	0	0	0	0	0	0	0	0	NA	NA	NA	NA	NA
NC_000067.7	124351970	124364673	-	8273	gene-Gm41941	Gm41941	lncRNA	105246694	predicted gene%2C 41941	0	0	0	0	0	0	0	0	0	0	0	0	0	0	0	0	0	0	0	0	0	0	0	0	0	0	0	0	0	0	0	0	0	NA	NA	NA	NA	NA
NC_000067.7	124418593	124418696	+	104	gene-Gm25578	Gm25578	snRNA	115487585	predicted gene%2C 25578	0	0	0	0	0	0	0	0	0	0	0	0	0	0	0	0	0	0	0	0	0	0	0	0	0	0	0	0	0	0	0	0	0	NA	NA	NA	NA	NA
NC_000067.7	124733302	124752173	+	283	gene-Gm53534	Gm53534	lncRNA	118567714	predicted gene%2C 53534	0	0	0	0	0	0	0	0	0	0	0	0	0	0	0	0	0	0	0	0	0	0	0	0	0	0	0	0	0	0	0	0	0	NA	NA	NA	NA	NA
NC_000067.7	124773795	124786800	+	925	gene-Gm35355	Gm35355	lncRNA	102638908	predicted gene%2C 35355	0	0	0	0	0	0	0	0	0	0	0	0	0	0	0	0	0	0	0	0	0	0	0	0	0	0	0	0	0	0	0	0	0	NA	NA	NA	NA	NA
NC_000067.7	125320642	125363464	-	2746	gene-Actr3	Actr3	protein_coding	74117	ARP3 actin-related protein 3	8212	5916	4992	6918	9575	5002	6006	6615	9196	11730	9914	10133	12256	11502	9831	5814	7959.85	6937.69	7806.94	7275.31	8235.15	7406.7	7416.34	8866.03	8065.66	7693.45	8353.06	7108.68	8146.11	7731.69	7874.72	7164.44	7752.61	0.0905309	0.108174	0.836901	0.402648	0.750683
NC_000067.7	125488275	125523571	+	3324	gene-Slc35f5	Slc35f5	protein_coding	74150	solute carrier family 35%2C member F5	1438	1161	829	1196	968	793	826	1004	1321	2276	2000	1895	2070	2251	1930	1213	1393.85	1361.5	1296.46	1257.77	832.545	1174.23	1019.96	1345.65	1158.63	1492.78	1685.1	1329.41	1375.85	1513.13	1545.95	1494.75	1329.85	-0.279738	0.177936	-1.57213	0.115921	0.452238
NC_000067.7	125604725	125804132	+	5231	gene-Gpr39	Gpr39	protein_coding	71111	G protein-coupled receptor 39	0	4	11	2	76	7	72	5	15	14	12	22	10	28	9	16	0	4.6908	17.2028	2.1033	65.3651	10.3652	88.9072	6.70146	13.1563	9.1823	10.1106	15.4338	6.64663	18.8217	7.20908	19.7164	18.4758	2.43201	0.789564	3.08019	0.00206866	0.0871144
NC_000067.7	125763975	125769751	-	1921	gene-Gm41943	Gm41943	lncRNA	105246696	predicted gene%2C 41943	0	0	0	0	0	0	0	0	0	0	0	0	0	0	0	0	0	0	0	0	0	0	0	0	0	0	0	0	0	0	0	0	0	NA	NA	NA	NA	NA
NC_000067.7	125795359	125841134	-	8100	gene-Lypd1	Lypd1	protein_coding	72585	Ly6/Plaur domain containing 1	0	7	12	4	90	7	49	4	22	22	16	37	12	53	13	20	0	8.20889	18.7667	4.2066	77.4061	10.3652	60.5063	5.36116	19.2958	14.4293	13.4808	25.9569	7.97595	35.6268	10.4131	24.6455	21.0403	1.96749	0.781823	2.51653	0.0118515	0.172209
NC_000067.7	125841373	126758529	-	44123	gene-Nckap5	Nckap5	protein_coding	210356	NCK-associated protein 5	0	99	98	69	0	86	41	52	8	55	7	64	36	76	20	53	0	116.097	153.261	72.5638	0	127.344	50.6277	69.6951	7.01667	36.0733	5.89786	44.8984	23.9279	51.0875	16.0202	65.3105	52.4889	-0.360061	0.923683	-0.38981	0.696677	0.907631
NC_000067.7	125973348	126030286	+	17709	gene-Gm35562	Gm35562	lncRNA	102639199	predicted gene%2C 35562	0	219	0	0	0	0	0	5	0	2	3	12	0	8	1	5	0	256.821	0	0	0	0	0	6.70146	0	1.31176	2.52766	8.41845	0	5.37764	0.801009	6.16137	18.0075	-2.53358	1.06671	-2.37513	NA	NA
NC_000067.7	126801583	126844224	-	1822	gene-4930599A14Rik	4930599A14Rik	lncRNA	102639337	RIKEN cDNA 4930599A14 gene	0	0	0	1	0	0	0	0	2	1	0	1	0	0	0	0	0	0	0	1.05165	0	0	0	0	1.75417	0.655878	0	0.701538	0	0	0	0	0.260202	-0.133373	0.851295	-0.15667	0.875505	NA
NC_000067.7	126944079	126952214	-	2047	gene-Gm41945	Gm41945	lncRNA	105246698	predicted gene%2C 41945	0	0	0	0	0	0	0	0	0	0	0	0	0	0	0	0	0	0	0	0	0	0	0	0	0	0	0	0	0	0	0	0	0	NA	NA	NA	NA	NA
NC_000067.7	127132450	127413760	+	6639	gene-Mgat5	Mgat5	protein_coding	107895	mannoside acetylglucosaminyltransferase 5	0	173	112	66	0	121	14	15	136	168	92	148	206	114	130	70	0	202.877	175.156	69.4089	0	179.171	17.2875	20.1044	119.283	110.188	77.5148	103.828	136.921	76.6313	104.131	86.2592	92.4225	-0.789608	0.915712	-0.862289	0.388528	0.738844
NC_000067.7	127210337	127210878	-	542	gene-Gm8451	Gm8451	pseudogene	667090	predicted gene 8451	100	248	84	129	57	95	82	237	24	45	37	40	33	53	34	30	96.9295	290.829	131.367	135.663	49.0238	140.671	101.255	317.649	21.05	29.5145	31.1744	28.0615	21.9339	35.6268	27.2343	36.9682	93.4345	-0.103239	0.486308	-0.212292	0.831879	0.957305
NC_000067.7	127223618	127228030	-	1428	gene-Gm51747	Gm51747	lncRNA	115487360	predicted gene%2C 51747	0	0	0	0	0	0	0	0	0	0	0	0	0	0	0	0	0	0	0	0	0	0	0	0	0	0	0	0	0	0	0	0	0	NA	NA	NA	NA	NA
NC_000067.7	127259549	127259678	+	130	gene-Gm23370	Gm23370	ncRNA	115487649	predicted gene%2C 23370	0	0	0	0	0	0	0	0	0	0	0	0	0	0	0	0	0	0	0	0	0	0	0	0	0	0	0	0	0	0	0	0	0	NA	NA	NA	NA	NA
NC_000067.7	127302868	127302976	+	109	gene-Gm23734	Gm23734	snoRNA	115487646	predicted gene%2C 23734	0	0	0	0	0	0	1	0	0	0	0	0	0	0	0	1	0	0	0	0	0	0	1.23482	0	0	0	0	0	0	0	0	1.23227	0.154194	0.150393	0.851295	0.176663	0.859773	NA
NC_000067.7	127315193	127365284	-	3742	gene-Gm51746	Gm51746	lncRNA	115487359	predicted gene%2C 51746	0	0	0	1	0	2	2	0	0	1	0	4	2	2	2	0	0	0	0	1.05165	0	2.9615	2.46964	0	0	0.655878	0	2.80615	1.32933	1.34441	1.60202	0	0.888786	0.910662	1.07003	0.851064	0.394734	NA
NC_000067.7	127380557	127407206	-	2542	gene-Gm41947	Gm41947	lncRNA	105246700	predicted gene%2C 41947	0	0	0	0	96	0	0	0	4	0	0	0	0	0	0	0	0	0	0	0	82.5665	0	0	0	3.50833	0	0	0	0	0	0	0	5.37968	1.40376	0.875383	1.60359	NA	NA
NC_000067.7	127418079	127605758	-	2517	gene-Tmem163	Tmem163	protein_coding	72160	transmembrane protein 163	173	90	74	37	0	79	58	139	482	362	341	274	586	428	319	227	167.688	105.543	115.728	38.911	0	116.979	71.6197	186.3	422.754	237.428	287.31	192.221	389.492	287.703	255.522	279.726	197.183	-0.165884	0.726983	-0.228182	0.819505	0.953003
NC_000067.7	127657031	127660713	-	598	gene-Gm35993	Gm35993	lncRNA	102639757	predicted gene%2C 35993	0	0	5	0	0	7	0	0	0	0	0	0	0	0	0	0	0	0	7.81945	0	0	10.3652	0	0	0	0	0	0	0	0	0	0	1.13654	0.142671	0.864738	0.164987	0.868954	NA
NC_000067.7	127657149	127695723	+	2726	gene-Acmsd	Acmsd	protein_coding	266645	amino carboxymuconate semialdehyde decarboxylase	0	2	2	0	17	2	0	2	2	2	2	0	3	3	0	0	0	2.3454	3.12778	0	14.6211	2.9615	0	2.68058	1.75417	1.31176	1.6851	0	1.99399	2.01661	0	0	2.15613	1.33666	1.03272	1.29432	0.195556	NA
NC_000067.7	127681354	127701791	-	464	gene-2900009J06Rik	2900009J06Rik	lncRNA	100502745	RIKEN cDNA 2900009J06 gene	1	2	0	0	45	8	0	6	4	3	5	2	6	2	2	0	0.969295	2.3454	0	0	38.703	11.846	0	8.04175	3.50833	1.96763	4.21276	1.40308	3.98798	1.34441	1.60202	0	4.99573	3.00883	0.948008	3.17385	0.00150433	0.0735142
NC_000067.7	127701901	127732574	+	3514	gene-Ccnt2	Ccnt2	protein_coding	72949	cyclin T2	669	872	684	489	2364	685	1042	310	790	1024	747	926	1089	928	917	642	648.459	1022.59	1069.7	514.257	2033.2	1014.31	1286.68	415.49	692.896	671.619	629.386	649.624	723.818	623.806	734.525	791.12	845.093	0.528518	0.383686	1.37748	0.168365	0.528847
NC_000067.7	127741217	127782763	-	6651	gene-Map3k19	Map3k19	protein_coding	22625	mitogen-activated protein kinase kinase kinase 19	0	0	0	0	0	0	0	0	1	0	0	0	0	0	0	2	0	0	0	0	0	0	0	0	0.877084	0	0	0	0	0	0	2.46455	0.208852	0	0.851295	0	1	NA
NC_000067.7	127796492	127871612	+	4464	gene-Rab3gap1	Rab3gap1	protein_coding	226407	RAB3 GTPase activating protein subunit 1	791	407	545	387	383	501	584	135	890	1373	1084	1150	1218	1296	1225	582	766.713	477.288	852.32	406.988	329.406	741.855	721.136	180.939	780.604	900.521	913.326	806.768	809.559	871.177	981.236	717.184	703.564	-0.331469	0.392216	-0.845118	0.398045	0.747164
NC_000067.7	127881916	128030799	-	16088	gene-Zranb3	Zranb3	protein_coding	226409	zinc finger%2C RAN-binding domain containing 3	0	0	10	80	11	10	230	6	154	214	160	221	208	158	108	120	0	0	15.6389	84.132	9.46074	14.8075	284.009	8.04175	135.071	140.358	134.808	155.04	138.25	106.208	86.509	147.873	91.2629	1.17814	0.938185	1.25577	NA	NA
NC_000067.7	127888603	127893724	+	3028	gene-Gm28800	Gm28800	lncRNA	102640008	predicted gene 28800	0	0	0	1	6	0	23	0	2	5	1	2	2	2	0	4	0	0	0	1.05165	5.1604	0	28.4009	0	1.75417	3.27939	0.842552	1.40308	1.32933	1.34441	0	4.9291	3.09344	2.67235	1.04557	2.55588	0.010592	NA
NC_000067.7	127933226	127934190	-	965	gene-Gm8283	Gm8283	pseudogene	666778	predicted gene 8283	209	112	65	213	532	80	76	284	105	160	110	174	160	146	114	99	202.583	131.342	101.653	224.001	457.556	118.46	93.8465	380.643	92.0938	104.941	92.6807	122.068	106.346	98.1418	91.315	121.995	158.729	0.641375	0.447987	1.43168	0.152235	0.508256
NC_000067.7	128031016	128165475	+	5246	gene-R3hdm1	R3hdm1	protein_coding	226412	R3H domain containing 1	1057	298	940	545	412	935	1015	424	2061	2348	1655	1961	2738	1834	2236	930	1024.55	349.464	1470.06	573.149	354.348	1384.5	1253.34	568.283	1807.67	1540	1394.42	1375.72	1819.85	1232.82	1791.06	1146.01	1192.83	0.0563128	0.45779	0.12301	0.902099	0.980147
NC_000067.7	128031580	128068439	-	774	gene-Gm29383	Gm29383	pseudogene	108167604	predicted gene 29383	0	4	0	4	0	1	0	0	0	1	0	0	0	3	0	0	0	4.6908	0	4.2066	0	1.48075	0	0	0	0.655878	0	0	0	2.01661	0	0	0.815665	-0.922631	0.979075	-0.94235	0.346014	NA
NC_000067.7	128130098	128130167	+	70	gene-Mir128-1	Mir128-1	miRNA	387147	microRNA 128-1	0	0	0	0	0	0	0	0	0	0	0	0	0	0	0	1	0	0	0	0	0	0	0	0	0	0	0	0	0	0	0	1.23227	0.0770171	0	0.851295	0	1	NA
NC_000067.7	128171635	128207115	+	4380	gene-Ubxn4	Ubxn4	protein_coding	67812	UBX domain protein 4	2178	1404	970	1600	4363	1009	1718	1994	2043	2494	2317	2183	2637	2630	2568	1270	2111.13	1646.47	1516.97	1682.64	3752.47	1494.08	2121.42	2672.54	1791.88	1635.76	1952.19	1531.46	1752.72	1767.9	2056.99	1564.99	1940.73	0.521712	0.259337	2.01171	0.0442502	0.29209
NC_000067.7	128172296	128179817	+	7402	gene-Gm41949	Gm41949	lncRNA	105246702	predicted gene%2C 41949	4	1	60	110	6	60	89	40	13	17	16	34	17	17	12	18	3.87718	1.1727	93.8334	115.681	5.1604	88.8449	109.899	53.6116	11.4021	11.1499	13.4808	23.8523	11.2993	11.4275	9.61211	22.1809	36.6554	0.220782	0.821038	0.268906	0.788002	0.940862
NC_000067.7	128212493	128256055	-	6174	gene-Lct	Lct	protein_coding	226413	lactase	0	0	0	0	0	0	0	0	0	0	6	0	0	2	1	4	0	0	0	0	0	0	0	0	0	0	5.05531	0	0	1.34441	0.801009	4.9291	0.758114	0	0.85956	0	1	NA
NC_000067.7	128259312	128287442	-	4431	gene-Mcm6	Mcm6	protein_coding	17219	minichromosome maintenance complex component 6	274	604	718	3386	3705	713	190	393	763	1353	753	1795	1022	1318	790	894	265.587	708.31	1122.87	3560.89	3186.55	1055.77	234.616	526.734	669.215	887.403	634.442	1259.26	679.285	885.965	632.797	1101.65	1088.21	-0.158184	0.665068	-0.237846	0.812	0.949722
NC_000067.7	128291444	128345153	-	2509	gene-Dars	Dars	protein_coding	226414	aspartyl-tRNA synthetase	1788	2131	1520	3290	4786	1587	1771	4348	2377	3144	2306	2835	3071	3209	2701	1624	1733.1	2499.02	2377.11	3459.93	4116.28	2349.95	2186.87	5827.59	2084.83	2062.08	1942.92	1988.86	2041.18	2157.1	2163.53	2001.21	2561.97	0.513134	0.30934	1.65881	0.097155	0.417438
NC_000067.7	128417777	128417910	+	134	gene-Gm23902	Gm23902	snoRNA	115485767	predicted gene%2C 23902	0	0	0	0	0	0	0	0	0	0	0	0	0	0	0	0	0	0	0	0	0	0	0	0	0	0	0	0	0	0	0	0	0	NA	NA	NA	NA	NA
NC_000067.7	128442852	128442953	-	102	gene-Gm25384	Gm25384	snRNA	115487618	predicted gene%2C 25384	0	0	0	0	0	0	0	0	0	0	0	0	0	0	0	0	0	0	0	0	0	0	0	0	0	0	0	0	0	0	0	0	0	NA	NA	NA	NA	NA
NC_000067.7	128469939	128477143	+	384	gene-Gm41950	Gm41950	lncRNA	105246703	predicted gene%2C 41950	0	0	0	0	0	0	0	0	0	0	0	0	0	0	0	0	0	0	0	0	0	0	0	0	0	0	0	0	0	0	0	0	0	NA	NA	NA	NA	NA
NC_000067.7	128515936	128520036	-	2876	gene-Cxcr4	Cxcr4	protein_coding	12767	chemokine %28C-X-C motif%29 receptor 4	12	1	7	3	2	4	0	0	0	3	1	8	6	8	0	7	11.6315	1.1727	10.9472	3.15495	1.72013	5.92299	0	0	0	1.96763	0.842552	5.6123	3.98798	5.37764	0	8.62592	3.81022	-1.30351	0.975702	-1.33597	0.181558	0.543883
NC_000067.7	128813646	128813756	-	111	gene-Gm23056	Gm23056	snRNA	115487593	predicted gene%2C 23056	0	0	0	0	0	0	0	0	0	0	0	0	0	0	0	0	0	0	0	0	0	0	0	0	0	0	0	0	0	0	0	0	0	NA	NA	NA	NA	NA
NC_000067.7	129201010	130147015	+	8470	gene-Thsd7b	Thsd7b	protein_coding	210417	thrombospondin%2C type I%2C domain containing 7B	624	0	35	148	0	32	0	19	2891	2118	1716	1487	3288	2042	2271	822	604.84	0	54.7361	155.644	0	47.3839	0	25.4655	2535.65	1389.15	1445.82	1043.19	2185.41	1372.64	1819.09	1012.93	855.747	-2.02786	0.955927	-2.12135	0.0338921	0.259486
NC_000067.7	129536296	129543926	-	688	gene-Gm36347	Gm36347	lncRNA	102640230	predicted gene%2C 36347	0	0	0	0	0	0	0	0	0	0	0	0	0	0	0	0	0	0	0	0	0	0	0	0	0	0	0	0	0	0	0	0	0	NA	NA	NA	NA	NA
NC_000067.7	130123044	130125259	+	2216	gene-Gm29428	Gm29428	pseudogene	102640122	predicted gene 29428	0	0	0	1	0	0	0	2	6	2	2	4	8	18	3	3	0	0	0	1.05165	0	0	0	2.68058	5.2625	1.31176	1.6851	2.80615	5.3173	12.0997	2.40303	3.69682	2.39466	0.455967	1.03098	0.442265	0.658298	NA
NC_000067.7	130230098	130236535	+	593	gene-Gm41951	Gm41951	lncRNA	105246704	predicted gene%2C 41951	0	0	0	0	0	0	0	0	0	0	0	0	1	0	0	0	0	0	0	0	0	0	0	0	0	0	0	0	0.664663	0	0	0	0.0415414	0	0.851295	0	1	NA
NC_000067.7	130316263	130350831	-	2089	gene-Cd55b	Cd55b	protein_coding	13137	CD55 molecule%2C decay accelerating factor for complement B	30	13	2	33	10	3	8	29	46	74	38	39	56	56	28	26	29.0789	15.2451	3.12778	34.7044	8.60067	4.44225	9.87858	38.8684	40.3458	48.535	32.017	27.36	37.2211	37.6434	22.4283	32.0391	26.346	-0.395948	0.614089	-0.644774	0.519074	0.820357
NC_000067.7	130350561	130365651	+	2438	gene-Cd55os	Cd55os	lncRNA	102640368	CD55 molecule%2C opposite strand sequence	0	0	0	11	82	0	0	6	2	0	2	4	4	3	2	7	0	0	0	11.5681	70.5255	0	0	8.04175	1.75417	0	1.6851	2.80615	2.65865	2.01661	1.60202	8.62592	6.95525	1.72451	1.05719	1.63123	0.102842	0.429057
NC_000067.7	130357526	130390513	-	8102	gene-Cd55	Cd55	protein_coding	13136	CD55 molecule%2C decay accelerating factor for complement	910	452	168	1230	490	163	190	1159	1158	2330	1502	1532	2106	2177	1084	1299	882.059	530.06	262.733	1293.53	421.433	241.362	234.616	1553.4	1015.66	1528.2	1265.51	1074.76	1399.78	1463.39	868.294	1600.72	977.219	-0.256787	0.553079	-0.464286	0.642443	0.885092
NC_000067.7	130442785	130484796	+	4900	gene-Gm16083	Gm16083	lncRNA	102640300	predicted gene 16083	0	0	68	18	16	60	0	33	32	38	36	19	18	47	30	18	0	0	106.344	18.9297	13.7611	88.8449	0	44.2296	28.0667	24.9234	30.3319	13.3292	11.9639	31.5936	24.0303	22.1809	28.6581	0.169656	0.965961	0.175634	0.860581	0.967498
NC_000067.7	130474847	130557371	-	2205	gene-Zp3r	Zp3r	protein_coding	22789	zona pellucida 3 receptor	0	0	0	0	0	0	0	0	0	0	0	0	0	2	2	0	0	0	0	0	0	0	0	0	0	0	0	0	0	1.34441	1.60202	0	0.184152	0	0.851295	0	1	NA
NC_000067.7	130523307	130523413	-	107	gene-Gm23623	Gm23623	snRNA	115487602	predicted gene%2C 23623	0	0	0	0	0	0	0	0	0	0	0	0	0	0	0	0	0	0	0	0	0	0	0	0	0	0	0	0	0	0	0	0	0	NA	NA	NA	NA	NA
NC_000067.7	130563658	130589394	-	1944	gene-C4bp	C4bp	protein_coding	12269	complement component 4 binding protein	0	0	1	0	0	3	0	0	1	0	0	1	0	0	0	0	0	0	1.56389	0	0	4.44225	0	0	0.877084	0	0	0.701538	0	0	0	0	0.474047	0.296567	0.851532	0.348274	0.727634	NA
NC_000067.7	130597939	130609308	-	754	gene-C4bp-ps1	C4bp-ps1	transcribed_pseudogene	12270	complement component 4 binding protein%2C pseudogene 1	0	0	2	0	0	5	0	2	0	0	5	0	0	0	0	0	0	0	3.12778	0	0	7.40374	0	2.68058	0	0	4.21276	0	0	0	0	0	1.08905	0.476102	0.886751	0.536906	0.591333	NA
NC_000067.7	130616780	130656990	-	9788	gene-Pfkfb2	Pfkfb2	protein_coding	18640	6-phosphofructo-2-kinase/fructose-2%2C6-biphosphatase 2	1204	3	364	418	534	328	258	116	675	718	682	752	856	836	775	503	1167.03	3.5181	569.256	439.59	459.276	485.685	318.584	155.474	592.031	470.921	574.62	527.556	568.951	561.963	620.782	619.834	508.442	-0.540004	0.710493	-0.760041	0.44723	0.781198
NC_000067.7	130645064	130652093	+	6126	gene-Yod1	Yod1	protein_coding	226418	YOD1 deubiquitinase	306	78	347	235	250	368	174	336	966	1318	742	825	1479	898	831	495	296.604	91.4705	542.67	247.138	215.017	544.915	214.859	450.338	847.263	864.448	625.173	578.768	983.036	603.64	665.638	609.976	523.81	0.262215	0.452135	0.579948	0.561949	0.844832
NC_000067.7	130659713	130672359	+	2909	gene-AA986860	AA986860	protein_coding	212439	expressed sequence AA986860	0	86	118	35	0	132	0	0	46	70	28	70	49	58	60	22	0	100.852	184.539	36.8077	0	195.459	0	0	40.3458	45.9115	23.5915	49.1076	32.5685	38.9879	48.0605	27.11	51.4588	-0.47251	1.03141	-0.458119	0.646867	0.887427
NC_000067.7	130667655	130669028	-	633	gene-Gm28857	Gm28857	lncRNA	102640440	predicted gene 28857	0	2	4	0	0	7	0	0	4	2	2	2	5	2	2	0	0	2.3454	6.25556	0	0	10.3652	0	0	3.50833	1.31176	1.6851	1.40308	3.32331	1.34441	1.60202	0	2.07151	0.168805	1.05139	0.160555	0.872444	NA
NC_000067.7	130694121	130712170	+	2828	gene-Gm28856	Gm28856	lncRNA	433347	predicted gene 28856	0	0	0	0	0	0	0	0	0	0	0	0	0	0	0	0	0	0	0	0	0	0	0	0	0	0	0	0	0	0	0	0	0	NA	NA	NA	NA	NA
NC_000067.7	130712444	130753641	+	7834	gene-Fcamr	Fcamr	protein_coding	64435	Fc receptor%2C IgA%2C IgM%2C high affinity	0	0	0	0	0	0	0	18	6	12	3	5	18	22	12	4	0	0	0	0	0	0	0	24.1252	5.2625	7.87054	2.52766	3.50769	11.9639	14.7885	9.61211	4.9291	5.2867	2.41851	1.04234	2.32027	0.0203264	0.214955
NC_000067.7	130737751	130745135	-	1644	gene-Gm15848	Gm15848	lncRNA	102640771	predicted gene 15848	0	0	0	0	0	0	0	0	0	4	0	0	5	2	0	0	0	0	0	0	0	0	0	0	0	2.62351	0	0	3.32331	1.34441	0	0	0.455702	0	0.851295	0	1	NA
NC_000067.7	130754421	130779986	+	3849	gene-Pigr	Pigr	protein_coding	18703	polymeric immunoglobulin receptor	0	0	0	0	0	0	0	0	0	0	0	0	0	0	0	1	0	0	0	0	0	0	0	0	0	0	0	0	0	0	0	1.23227	0.0770171	0	0.851295	0	1	NA
NC_000067.7	130793514	130808528	+	1492	gene-Fcmr	Fcmr	protein_coding	69169	Fc fragment of IgM receptor	0	0	0	1	0	0	0	11	0	0	0	0	0	1	0	0	0	0	0	1.05165	0	0	0	14.7432	0	0	0	0	0	0.672204	0	0	1.02919	0.967168	0.859532	1.12523	0.260493	NA
NC_000067.7	130809801	130815153	-	1131	gene-Il24	Il24	protein_coding	93672	interleukin 24	0	0	0	5	0	0	0	0	0	0	0	0	0	0	0	0	0	0	0	5.25825	0	0	0	0	0	0	0	0	0	0	0	0	0.328641	-0.702935	0.851409	-0.825614	0.409023	NA
NC_000067.7	130834722	130839033	-	1031	gene-Il20	Il20	protein_coding	58181	interleukin 20	0	0	0	1	0	0	0	0	0	0	0	0	0	0	0	0	0	0	0	1.05165	0	0	0	0	0	0	0	0	0	0	0	0	0.0657281	-0.133373	0.851295	-0.15667	0.875505	NA
NC_000067.7	130860393	130873194	-	1195	gene-Il19	Il19	protein_coding	329244	interleukin 19	0	0	0	0	0	0	0	11	0	0	1	0	6	1	0	0	0	0	0	0	0	0	0	14.7432	0	0	0.842552	0	3.98798	0.672204	0	0	1.26537	1.06137	0.901938	1.17677	0.239288	NA
NC_000067.7	130891227	130900269	+	693	gene-Gm41952	Gm41952	lncRNA	105246706	predicted gene%2C 41952	0	0	0	0	0	0	0	4	0	0	0	0	0	0	0	0	0	0	0	0	0	0	0	5.36116	0	0	0	0	0	0	0	0	0.335073	0.57604	0.851295	0.676663	0.49862	NA
NC_000067.7	130947459	130952707	+	2095	gene-Il10	Il10	protein_coding	16153	interleukin 10	0	0	0	0	0	0	0	0	0	4	0	0	1	0	0	1	0	0	0	0	0	0	0	0	0	2.62351	0	0	0.664663	0	0	1.23227	0.282528	0	0.851295	0	1	NA
NC_000067.7	130981437	131025580	-	2871	gene-Mapkapk2	Mapkapk2	protein_coding	17164	MAP kinase-activated protein kinase 2	1485	2411	1174	1258	87	1193	1463	88	891	886	589	1345	1067	982	652	582	1439.4	2827.38	1836.01	1322.98	74.8259	1766.53	1806.55	117.946	781.482	581.108	496.263	943.568	709.195	660.105	522.258	717.184	1037.67	-0.87811	0.66256	-1.32533	0.185062	0.54886
NC_000067.7	131001395	131001488	-	94	gene-Gm25549	Gm25549	pseudogene	115487624	predicted gene%2C 25549	0	0	0	0	0	0	0	0	0	0	0	2	0	0	0	0	0	0	0	0	0	0	0	0	0	0	0	1.40308	0	0	0	0	0.0876922	0	0.851295	0	1	NA
NC_000067.7	131040473	131043644	+	530	gene-Gm51643	Gm51643	lncRNA	115487116	predicted gene%2C 51643	0	0	0	0	0	0	0	0	0	0	0	0	0	0	0	0	0	0	0	0	0	0	0	0	0	0	0	0	0	0	0	0	0	NA	NA	NA	NA	NA
NC_000067.7	131056178	131065991	-	2283	gene-Dyrk3	Dyrk3	protein_coding	226419	dual-specificity tyrosine-%28Y%29-phosphorylation regulated kinase 3	290	257	174	302	736	207	190	234	484	554	483	398	493	601	445	206	281.096	301.384	272.117	317.598	633.01	306.515	234.616	313.628	424.508	363.357	406.953	279.212	327.679	403.995	356.449	253.848	342.248	0.33998	0.301609	1.12722	0.259649	0.632174
NC_000067.7	131080903	131115396	+	14558	gene-Eif2d	Eif2d	protein_coding	16865	eukaryotic translation initiation factor 2D	1153	776	852	958	2203	917	1258	1092	952	1190	932	1056	1151	1272	816	638	1117.6	910.014	1332.43	1007.48	1894.73	1357.85	1553.41	1463.6	834.984	780.495	785.258	740.824	765.027	855.044	653.623	786.191	1052.41	0.520343	0.169168	3.0759	0.00209869	0.0874953
NC_000067.7	131104147	131172915	-	3738	gene-Rassf5	Rassf5	protein_coding	54354	Ras association %28RalGDS/AF-6%29 domain family member 5	84	114	1	39	0	1	70	22	264	407	357	329	403	491	312	140	81.4208	133.688	1.56389	41.0143	0	1.48075	86.4376	29.4864	231.55	266.942	300.791	230.806	267.859	330.052	249.915	172.518	151.595	-0.863175	0.862157	-1.00118	0.31674	0.682566
NC_000067.7	131173012	131195702	+	9361	gene-Gm28913	Gm28913	lncRNA	102631674	predicted gene 28913	6	0	0	8	26	0	36	54	20	30	8	19	26	12	5	4	5.81577	0	0	8.4132	22.3618	0	44.4536	72.3757	17.5417	19.6763	6.74041	13.3292	17.2812	8.06645	4.00504	4.9291	15.3118	2.55965	0.868064	2.94868	0.0031913	0.100795
NC_000067.7	131182337	131207339	-	4519	gene-Ikbke	Ikbke	protein_coding	56489	inhibitor of kappaB kinase epsilon	6	132	0	75	162	0	3	6	46	272	34	116	130	96	12	39	5.81577	154.796	0	78.8737	139.331	0	3.70447	8.04175	40.3458	178.399	28.6468	81.3784	86.4061	64.5316	9.61211	48.0587	57.9963	-0.45993	0.973529	-0.472436	0.636616	0.882697
NC_000067.7	131203318	131318228	+	5888	gene-Gm51644	Gm51644	lncRNA	115487117	predicted gene%2C 51644	0	6	4	2	0	6	5	0	1	5	3	19	6	6	0	34	0	7.03619	6.25556	2.1033	0	8.88449	6.17411	0	0.877084	3.27939	2.52766	13.3292	3.98798	4.03323	0	41.8973	6.27409	-0.0214228	1.02176	-0.0209665	0.983272	1
NC_000067.7	131212989	131455269	-	12512	gene-Srgap2	Srgap2	protein_coding	14270	SLIT-ROBO Rho GTPase activating protein 2	1622	533	816	1052	254	846	2050	116	1182	1285	700	1403	1615	961	880	994	1572.2	625.048	1276.13	1106.34	218.457	1252.71	2531.39	155.474	1036.71	842.804	589.786	984.257	1073.43	645.988	704.888	1224.88	990.031	-0.127291	0.609354	-0.208894	0.834531	0.95818
NC_000067.7	131365211	131439168	-	73958	gene-Gm53252	Gm53252	pseudogene	118567330	predicted gene%2C 53252	134	134	283	95	18	256	4	11	22	31	26	77	29	58	32	72	129.886	157.142	442.581	99.9067	15.4812	379.072	4.93929	14.7432	19.2958	20.3322	21.9063	54.0184	19.2752	38.9879	25.6323	88.7237	95.7451	-0.842837	0.819039	-1.02906	0.303454	0.671198
NC_000067.7	131454336	131466773	+	2659	gene-Fam72a	Fam72a	protein_coding	108900	family with sequence similarity 72%2C member A	2	22	22	84	0	16	42	56	24	30	12	31	36	31	14	48	1.93859	25.7994	34.4056	88.3386	0	23.692	51.8625	75.0563	21.05	19.6763	10.1106	21.7477	23.9279	20.8383	11.2141	59.1492	30.5504	-0.00229471	0.832763	-0.00275553	0.997801	1
NC_000067.7	131526852	131539738	+	4148	gene-Avpr1b	Avpr1b	protein_coding	26361	arginine vasopressin receptor 1B	0	0	0	0	0	0	0	0	0	0	0	0	1	4	0	2	0	0	0	0	0	0	0	0	0	0	0	0	0.664663	2.68882	0	2.46455	0.363627	0	0.851295	0	1	NA
NC_000067.7	131566052	131603245	+	2120	gene-Ctse	Ctse	protein_coding	13034	cathepsin E	0	0	0	0	0	0	0	0	0	0	0	0	1	0	0	0	0	0	0	0	0	0	0	0	0	0	0	0	0.664663	0	0	0	0.0415414	0	0.851295	0	1	NA
NC_000067.7	131616412	131646288	+	5244	gene-Rab7b	Rab7b	protein_coding	226421	RAB7B%2C member RAS oncogene family	350	115	64	117	0	39	0	250	56	200	17	405	152	106	8	132	339.253	134.86	100.089	123.043	0	57.7492	0	335.073	49.1167	131.176	14.3234	284.123	101.029	71.2537	6.40807	162.66	119.385	-0.595421	0.970949	-0.613236	0.53972	0.83242
NC_000067.7	131657977	131661176	-	2927	gene-Gm30104	Gm30104	lncRNA	102631883	predicted gene%2C 30104	66	31	8	13	0	9	1	13	0	0	0	0	0	0	0	0	63.9735	36.3537	12.5111	13.6714	0	13.3267	1.23482	17.4238	0	0	0	0	0	0	0	0	9.90594	-1.58461	1.00159	-1.58209	0.113629	0.449606
NC_000067.7	131671760	131699242	+	4940	gene-Slc26a9	Slc26a9	protein_coding	320718	solute carrier family 26%2C member 9	0	0	0	0	0	0	0	0	0	0	0	5	2	2	0	0	0	0	0	0	0	0	0	0	0	0	0	3.50769	1.32933	1.34441	0	0	0.386339	0	0.851295	0	1	NA
NC_000067.7	131725122	131749210	+	4478	gene-Pm20d1	Pm20d1	protein_coding	212933	peptidase M20 domain containing 1	140	445	104	536	176	125	0	88	123	122	32	74	341	58	15	78	135.701	521.851	162.645	563.684	151.372	185.094	0	117.946	107.881	80.0172	26.9617	51.9138	226.65	38.9879	12.0151	96.1174	154.927	-1.33576	0.823175	-1.62269	0.104655	0.431562
NC_000067.7	131755236	131776601	+	4802	gene-Slc41a1	Slc41a1	protein_coding	98396	solute carrier family 41%2C member 1	485	925	304	282	0	382	452	101	629	649	429	569	819	630	523	344	470.108	1084.75	475.422	296.565	0	565.646	558.14	135.369	551.686	425.665	361.455	399.175	544.359	423.489	418.928	423.902	445.916	-0.74391	0.785932	-0.946533	0.343877	0.70453
NC_000067.7	131794948	131800625	+	1433	gene-Rab29	Rab29	protein_coding	226422	RAB29%2C member RAS oncogene family	25	57	44	107	234	47	82	117	51	77	47	106	78	62	58	45	24.2324	66.8438	68.8111	112.527	201.256	69.5952	101.255	156.814	44.7313	50.5026	39.5999	74.363	51.8437	41.6767	46.4585	55.4523	75.3726	0.923418	0.431818	2.13844	0.0324809	0.255689
NC_000067.7	131838196	131864059	+	6096	gene-Nucks1	Nucks1	protein_coding	98415	nuclear casein kinase and cyclin-dependent kinase substrate 1	1971	703	1192	1383	1400	1194	1208	282	1722	2287	1740	2626	2743	2069	1970	1362	1910.48	824.407	1864.16	1454.43	1204.09	1768.01	1491.67	377.962	1510.34	1499.99	1466.04	1842.24	1823.17	1390.79	1577.99	1678.36	1480.26	-0.311249	0.388386	-0.801391	0.422905	0.763647
NC_000067.7	131890653	131910710	+	3565	gene-Slc45a3	Slc45a3	protein_coding	212980	solute carrier family 45%2C member 3	386	97	227	109	0	207	455	229	2106	2543	2743	2553	4988	3813	3415	1421	374.148	113.752	355.003	114.63	0	306.515	561.844	306.927	1847.14	1667.9	2311.12	1791.03	3315.34	2563.12	2735.45	1751.06	1257.19	0.242189	0.774076	0.312875	0.754376	0.928485
NC_000067.7	131935129	131954186	+	5396	gene-Elk4	Elk4	protein_coding	13714	ELK4%2C member of ETS oncogene family	202	142	173	114	0	148	104	11	212	177	113	230	306	94	127	120	195.798	166.523	270.553	119.888	0	219.151	128.422	14.7432	185.942	116.09	95.2084	161.354	203.387	63.1872	101.728	147.873	136.865	-0.888996	0.782548	-1.13603	0.255945	0.630023
NC_000067.7	131947543	131997400	-	20799	gene-Mfsd4a	Mfsd4a	protein_coding	213006	major facilitator superfamily domain containing 4A	842	534	502	413	77	491	820	67	483	520	313	650	779	275	339	379	816.147	626.221	785.073	434.331	66.2252	727.047	1012.55	89.7995	423.631	341.057	263.719	455.999	517.772	184.856	271.542	467.032	467.688	-0.44598	0.619049	-0.720427	0.471262	0.794814
NC_000067.7	132005265	132007914	+	1640	gene-4833413N01Rik	4833413N01Rik	lncRNA	105246707	RIKEN cDNA 4833413N01 gene	0	0	0	0	0	0	0	0	0	0	0	0	1	0	0	0	0	0	0	0	0	0	0	0	0	0	0	0	0.664663	0	0	0	0.0415414	0	0.851295	0	1	NA
NC_000067.7	132030335	132034109	+	2712	gene-Gm37120	Gm37120	lncRNA	108167726	predicted gene%2C 37120	0	36	3	0	0	4	84	0	7	21	15	24	6	35	44	4	0	42.2172	4.69167	0	0	5.92299	103.725	0	6.13959	13.7734	12.6383	16.8369	3.98798	23.5272	35.2444	4.9291	17.1021	0.775749	1.03676	0.748244	0.454313	0.785714
NC_000067.7	132041285	132067433	-	3128	gene-Cdk18	Cdk18	protein_coding	18557	cyclin-dependent kinase 18	732	698	791	1277	312	1034	226	39	401	394	131	489	486	464	107	610	709.524	818.544	1237.04	1342.96	268.341	1531.09	279.07	52.2714	351.711	258.416	110.374	343.052	323.026	311.903	85.708	751.687	548.42	-0.841161	0.689547	-1.21987	0.222513	0.592865
NC_000067.7	132072493	132072964	-	198	gene-Gm30153	Gm30153	lncRNA	102631954	predicted gene%2C 30153	0	0	0	0	0	0	0	0	0	0	0	0	0	0	0	0	0	0	0	0	0	0	0	0	0	0	0	0	0	0	0	0	0	NA	NA	NA	NA	NA
NC_000067.7	132078333	132081880	+	1008	gene-Gm30242	Gm30242	lncRNA	102632072	predicted gene%2C 30242	0	0	0	0	0	0	0	0	0	0	0	0	0	0	0	0	0	0	0	0	0	0	0	0	0	0	0	0	0	0	0	0	0	NA	NA	NA	NA	NA
NC_000067.7	132115960	132137285	+	18025	gene-Gm29695	Gm29695	lncRNA	100505034	predicted gene%2C 29695	0	1	3	0	0	1	0	0	3	6	14	4	3	8	2	3	0	1.1727	4.69167	0	0	1.48075	0	0	2.63125	3.93527	11.7957	2.80615	1.99399	5.37764	1.60202	3.69682	2.574	-0.985163	1.00881	-0.976563	0.328785	NA
NC_000067.7	132118361	132185120	+	3066	gene-Lemd1	Lemd1	protein_coding	213409	LEM domain containing 1	0	0	1	0	0	0	0	0	6	11	11	9	3	9	16	1	0	0	1.56389	0	0	0	0	0	5.2625	7.21466	9.26807	6.31384	1.99399	6.04984	12.8161	1.23227	3.2322	-0.444837	1.04189	-0.426953	0.669414	0.898616
NC_000067.7	132125826	132125922	+	97	gene-Mir135b	Mir135b	miRNA	723818	microRNA 135b	0	0	0	0	0	0	0	0	0	0	0	0	0	0	0	0	0	0	0	0	0	0	0	0	0	0	0	0	0	0	0	0	0	NA	NA	NA	NA	NA
NC_000067.7	132196339	132206116	-	324	gene-Gm29630	Gm29630	lncRNA	102632453	predicted gene 29630	0	7	0	1	0	0	0	13	0	0	0	0	0	0	1	0	0	8.20889	0	1.05165	0	0	0	17.4238	0	0	0	0	0	0	0.801009	0	1.71783	0.346757	0.924762	0.374969	0.707683	NA
NC_000067.7	132206246	132219094	-	750	gene-Gm38446	Gm38446	lncRNA	102632560	predicted gene%2C 38446	0	13	0	1	0	0	0	15	0	0	2	0	6	2	0	0	0	15.2451	0	1.05165	0	0	0	20.1044	0	0	1.6851	0	3.98798	1.34441	0	0	2.71366	0.135726	1.02786	0.132048	0.894946	NA
NC_000067.7	132212127	132212623	+	497	gene-Gm7241	Gm7241	protein_coding	638532	predicted pseudogene 7241	1	8	4	3	7	1	5	16	4	6	4	0	3	2	4	3	0.969295	9.38159	6.25556	3.15495	6.02047	1.48075	6.17411	21.4447	3.50833	3.93527	3.37021	0	1.99399	1.34441	3.20404	3.69682	4.7459	0.721393	0.809084	0.891616	0.372599	0.725659
NC_000067.7	132226352	132236216	+	5402	gene-Klhdc8a	Klhdc8a	protein_coding	213417	kelch domain containing 8A	75	20	315	116	0	337	218	155	292	870	1287	814	389	742	595	142	72.6972	23.454	492.625	121.991	0	499.012	269.191	207.745	256.108	570.614	1084.36	571.052	258.554	498.776	476.6	174.983	348.61	0.361057	0.853173	0.423194	0.672154	0.899337
NC_000067.7	132243827	132261233	+	3479	gene-Nuak2	Nuak2	protein_coding	74137	NUAK family%2C SNF1-like kinase%2C 2	363	154	634	346	0	650	434	115	206	307	203	213	256	433	226	146	351.854	180.596	991.506	363.871	0	962.486	535.913	154.133	180.679	201.355	171.038	149.427	170.154	291.065	181.028	179.912	316.564	-0.160187	0.817559	-0.195934	0.844662	0.962975
NC_000067.7	132249167	132251346	-	1769	gene-Gm30744	Gm30744	lncRNA	102632755	predicted gene%2C 30744	0	9	0	4	0	0	0	0	10	0	0	3	2	0	1	0	0	10.5543	0	4.2066	0	0	0	0	8.77084	0	0	2.10461	1.32933	0	0.801009	0	1.73542	-1.5473	1.04004	-1.48772	0.136824	NA
NC_000067.7	132269710	132279295	+	4065	gene-F730311O21Rik	F730311O21Rik	lncRNA	622304	RIKEN cDNA F730311O21 gene	0	0	3	9	0	1	33	30	0	2	0	2	3	1	0	5	0	0	4.69167	9.46485	0	1.48075	40.7491	40.2087	0	1.31176	0	1.40308	1.99399	0.672204	0	6.16137	6.7586	1.71597	1.0481	1.63722	0.101584	0.427411
NC_000067.7	132284053	132319661	-	5052	gene-Tmcc2	Tmcc2	protein_coding	68875	transmembrane and coiled-coil domains 2	565	803	748	210	2	742	478	108	2229	1856	2661	2012	2638	2264	3161	756	547.652	941.677	1169.79	220.846	1.72013	1098.72	590.245	144.751	1955.02	1217.31	2242.03	1411.49	1753.38	1521.87	2531.99	931.599	1142.51	-0.538906	0.782469	-0.688725	0.490996	0.805676
NC_000067.7	132329536	132329598	+	63	gene-LOC115487632	LOC115487632	snRNA	115487632	U7 small nuclear RNA	0	0	0	0	0	0	0	0	0	0	0	0	0	0	0	0	0	0	0	0	0	0	0	0	0	0	0	0	0	0	0	0	0	NA	NA	NA	NA	NA
NC_000067.7	132345127	132394697	+	8237	gene-Dstyk	Dstyk	protein_coding	213452	dual serine/threonine and tyrosine protein kinase	1066	736	466	514	0	551	999	62	603	948	658	912	836	892	760	431	1033.27	863.106	728.773	540.548	0	815.892	1233.59	83.0981	528.881	621.773	554.399	639.802	555.658	599.606	608.767	531.11	621.142	-0.46855	0.822382	-0.569748	0.568849	0.849226
NC_000067.7	132394366	132404802	-	1364	gene-6030442K20Rik	6030442K20Rik	lncRNA	115487119	RIKEN cDNA 6030442K20 gene	1	18	2	6	0	2	3	22	5	24	4	6	4	10	4	10	0.969295	21.1086	3.12778	6.3099	0	2.9615	3.70447	29.4864	4.38542	15.7411	3.37021	4.20923	2.65865	6.72204	3.20404	12.3227	7.51758	0.141869	0.897827	0.158014	0.874446	0.971615
NC_000067.7	132405087	132436382	+	6687	gene-Rbbp5	Rbbp5	protein_coding	213464	retinoblastoma binding protein 5%2C histone lysine methyltransferase complex subunit	817	579	443	783	581	395	867	97	1036	1546	1380	1454	1474	1762	1672	768	791.914	678.993	692.803	823.442	499.699	584.896	1070.59	130.008	908.659	1013.99	1162.72	1020.04	979.713	1184.42	1339.29	946.387	864.223	-0.370659	0.422086	-0.87816	0.379857	0.731872
NC_000067.7	132433968	132436382	+	1747	gene-Tmem81	Tmem81	protein_coding	74626	transmembrane protein 81	0	36	0	34	30	0	41	5	12	10	15	22	18	15	14	23	0	42.2172	0	35.7561	25.802	0	50.6277	6.70146	10.525	6.55878	12.6383	15.4338	11.9639	10.0831	11.2141	28.3423	16.7415	0.0707333	0.934469	0.0756936	0.939663	0.993138
NC_000067.7	132437163	132470989	-	9717	gene-Cntn2	Cntn2	protein_coding	21367	contactin 2	675	338	367	137	6	347	255	59	7632	6954	7406	7908	8233	6698	8350	2982	654.274	396.372	573.947	144.076	5.1604	513.82	314.88	79.0772	6693.9	4560.98	6239.94	5547.76	5472.17	4502.42	6688.42	3674.64	2878.87	-0.819569	0.695877	-1.17775	0.238896	0.612242
NC_000067.7	132475706	132492188	+	2891	gene-Gm51646	Gm51646	lncRNA	115487120	predicted gene%2C 51646	0	0	0	0	0	0	11	2	0	0	0	0	0	0	0	0	0	0	0	0	0	0	13.583	2.68058	0	0	0	0	0	0	0	0	1.01648	1.3802	0.857473	1.60962	0.107482	NA
NC_000067.7	132492428	132669567	-	17196	gene-Nfasc	Nfasc	protein_coding	269116	neurofascin	303	14	179	71	56	187	240	72	2185	2183	1648	1399	2868	1618	1976	575	293.697	16.4178	279.936	74.6671	48.1638	276.9	296.357	96.501	1916.43	1431.78	1388.53	981.451	1906.25	1087.63	1582.79	708.558	774.129	0.0980967	0.644942	0.152101	0.879107	0.972372
NC_000067.7	132596318	132604938	+	363	gene-Gm46157	Gm46157	lncRNA	108167727	predicted gene%2C 46157	0	0	0	0	0	0	1	0	0	0	1	2	5	0	1	3	0	0	0	0	0	0	1.23482	0	0	0	0.842552	1.40308	3.32331	0	0.801009	3.69682	0.70635	0.288351	1.02604	0.281033	0.778685	NA
NC_000067.7	132657091	132660564	+	1879	gene-Gm10538	Gm10538	lncRNA	100038653	predicted gene 10538	0	0	0	0	0	0	0	0	0	0	0	3	0	1	2	1	0	0	0	0	0	0	0	0	0	0	0	2.10461	0	0.672204	1.60202	1.23227	0.350694	0	0.851295	0	1	NA
NC_000067.7	132714974	132715580	+	203	gene-Gm31101	Gm31101	lncRNA	102633219	predicted gene%2C 31101	3	0	0	0	0	0	0	0	0	2	4	0	3	0	0	2	2.90789	0	0	0	0	0	0	0	0	1.31176	3.37021	0	1.99399	0	0	2.46455	0.753024	-0.460234	0.954681	-0.482082	0.629748	NA
NC_000067.7	132741966	132742086	-	121	gene-Gm22609	Gm22609	pseudogene	115485802	predicted gene%2C 22609	0	0	0	0	0	0	0	0	0	0	0	0	0	0	0	0	0	0	0	0	0	0	0	0	0	0	0	0	0	0	0	0	0	NA	NA	NA	NA	NA
NC_000067.7	132808093	132867743	+	3346	gene-Lrrn2	Lrrn2	protein_coding	16980	leucine rich repeat protein 2%2C neuronal	620	504	212	322	0	243	311	57	4854	2475	2856	2055	5244	3066	3632	1288	600.963	591.04	331.545	338.631	0	359.822	384.03	76.3966	4257.36	1623.3	2406.33	1441.66	3485.49	2060.98	2909.26	1587.17	1403.37	-0.967448	0.779026	-1.24187	0.214285	0.585784
NC_000067.7	132842691	132857572	-	14704	gene-Gm31159	Gm31159	lncRNA	102633300	predicted gene%2C 31159	0	0	0	3	50	1	0	2	2	7	0	14	6	16	7	9	0	0	0	3.15495	43.0034	1.48075	0	2.68058	1.75417	4.59115	0	9.82153	3.98798	10.7553	5.60706	11.0905	6.12045	2.31174	1.02028	2.2658	0.0234638	0.226428
NC_000067.7	132889388	132899426	-	2178	gene-Gm38687	Gm38687	lncRNA	105242414	predicted gene%2C 38687	0	0	0	0	0	0	0	0	1	11	16	10	16	19	6	0	0	0	0	0	0	0	0	0	0.877084	7.21466	13.4808	7.01538	10.6346	12.7719	4.80605	0	3.55003	0	1.06983	0	1	1
[truncated: 41,826 more rows]
